# Supplementary material for: Evolution of Stress Response in the Face of Unreliable Environmental Signals
Source: PLoS Comput Biol. 2012 Aug 16;8(8):e1002627. doi: 10.1371/journal.pcbi.1002627 (PMC3420966; doi:10.1371/journal.pcbi.1002627)
Supplement: Dataset S1 — The code consists of a directory ‘Main’ where classes and functions for the simulations are defined. In the folder ‘Figures’; the C++ code for the respective figures can be found if they show simulation data ‘one main *.cpp file, a ‘parms’ file that specifies the arguments for main(), and Makefile), as well as R scripts for producing the final plots (*.R files). To run the code, the directory of ‘Main’ needs to be specified in each *.cpp file as well as in each Makefile (variable MAIN). The code uses the GNU GSL libraries, version 1.14. To compile the code, use the command ‘make compile’, and to execute the compiled program, use the command ‘make run’. Please direct queries concerning the code to RM (rafal.mostowy@gmail.com). (ZIP) [file pcbi.1002627.s001.zip › computer code/Figures/Fig2/A/response2env.cpp]

// =======================================================================
// ========== response2env.cpp, by Rafal Mostowy, FEBRUARY 2010 ==========
// ============================== version 2.00 beta ======================
// =======================================================================

#include <bitset>
#include <iostream> 
#include <string>
#include <fstream>
#include <math.h>
#include <time.h>
#include <stdio.h>
#include <stdlib.h>
#include <unistd.h>
#include <gsl/gsl_rng.h>
#include <gsl/gsl_randist.h>
#include <gsl/gsl_matrix.h>
#include <gsl/gsl_errno.h>
#include <gsl/gsl_matrix.h>
#include <gsl/gsl_odeiv.h>
#include <gsl/gsl_sort.h>

using namespace std;

//#include "/cluster/home/uwis/rmostowy/myWork/response2env/Main/population.h"
//#include "/cluster/home/uwis/rmostowy/myWork/response2env/Main/dataFiles.h"
//#include "/cluster/home/uwis/rmostowy/myWork/response2env/Main/simulations.h"
//#include "/cluster/home/uwis/rmostowy/myWork/response2env/Main/modelFuns.h"
//#include "/cluster/home/uwis/rmostowy/myWork/response2env/Main/helpFuns.h"

#include "/Users/rmostowy/Projects/WarningProblem/stochastic/theCode/Main/population.h"
#include "/Users/rmostowy/Projects/WarningProblem/stochastic/theCode/Main/dataFiles.h"
#include "/Users/rmostowy/Projects/WarningProblem/stochastic/theCode/Main/simulations.h"
#include "/Users/rmostowy/Projects/WarningProblem/stochastic/theCode/Main/modelFuns.h"
#include "/Users/rmostowy/Projects/WarningProblem/stochastic/theCode/Main/helpFuns.h"


int main(int argc, char *argv[]){
// Main 'global' parameters
	double pp, pw, alpha, investment, punishment, mu_r, mu_w;
	int averageNum;
	int numberGenerations;
	int binsize;
	double maxPopSize;
	bool sampling;
	int simulationType;
	
// Initialise the random number generator and the integrating routine
	long seed = time (NULL) * getpid();
	gsl_rng * r;
	gsl_rng_env_setup();
	r = gsl_rng_alloc (gsl_rng_default);
// -------------------------------------------------------------------------------------	
// --------------------------------  ATTENTION!!!  -------------------------------------
// ----------------------------  CODE DERANDOMIZED!!!  ---------------------------------
// -------------------------------------------------------------------------------------	
	gsl_rng_set (r, seed);
	
// Initialise basic parameters
	binsize = atoi(argv[1]);
	pp = atof(argv[2]); //0.1;
	pw = atof(argv[3]); //0.5;
	alpha = atof(argv[4]); //0.01;
	investment = atof(argv[5]); //0.6;
	punishment = atof(argv[6]); //1.8;
	maxPopSize = atof(argv[7]);
	averageNum = atoi(argv[8]);
	numberGenerations = atoi(argv[9]);
	sampling = atoi(argv[10]);
	mu_r = atof(argv[11]);
	simulationType = atoi(argv[12]);
	mu_w = mu_r;
	
	// Set common variables
//	checkRate(rPIP, binsize);

// Initialise classes
	population pop1 (binsize, numberGenerations, pp, pw, investment, punishment, alpha, maxPopSize, sampling, mu_w);
	population pop2 (binsize, numberGenerations, pp, pw, investment, punishment, alpha, maxPopSize, sampling, mu_w);
	dataFiles data (binsize, averageNum, numberGenerations);

	if (simulationType == 1) evolveSinglePatch(r, averageNum, numberGenerations, &pop1, &data);
	else if (simulationType == 2) evolveMultiPatchLocal(r, averageNum, numberGenerations, &pop1, &pop2, &data);
	else if (simulationType == 3) evolveMultiPatchGlobal(r, averageNum, numberGenerations, &pop1, &pop2, &data);
	else {
		cout << "Wrong simulation type!" << endl;
		exit(1);
	}

	// End the code
	return 0;
}///:~


/*
## convention
##############################
# every population matrix has:
#            rr
#     ----------------------->
#    | 0,0  0,1  0,2 ... 0,binsize-1 
#    | 1,1  1,2  1,3 ... 1,binsize-1
#    | .
#    | .
# rw | .
#    | .
#    | .
#    | binsize-1,0 ....    binsize-1,binsize-1
#    \/
##############################
*/

/*
 for (int i = 0; i < data->binsize; i++){
 for (int ii = 0; ii < data->binsize; ii++){
 cout << gsl_matrix_get(pop1->size, i, ii) << " ";
 }
 cout << endl;
 }
 cout << endl;
 
 */
