# Supplementary material for: Evolution of Stress Response in the Face of Unreliable Environmental Signals
Source: PLoS Comput Biol. 2012 Aug 16;8(8):e1002627. doi: 10.1371/journal.pcbi.1002627 (PMC3420966; doi:10.1371/journal.pcbi.1002627)
Supplement: Dataset S1 — The code consists of a directory ‘Main’ where classes and functions for the simulations are defined. In the folder ‘Figures’; the C++ code for the respective figures can be found if they show simulation data ‘one main *.cpp file, a ‘parms’ file that specifies the arguments for main(), and Makefile), as well as R scripts for producing the final plots (*.R files). To run the code, the directory of ‘Main’ needs to be specified in each *.cpp file as well as in each Makefile (variable MAIN). The code uses the GNU GSL libraries, version 1.14. To compile the code, use the command ‘make compile’, and to execute the compiled program, use the command ‘make run’. Please direct queries concerning the code to RM (rafal.mostowy@gmail.com). (ZIP) [file pcbi.1002627.s001.zip › computer code/Figures/supplementary/FigS4/singleType.dat]

0 0 0 0 0 0 0 0 0 0 2e+08 0 0 0 0 0 0 0 0 0 0 0 0 0 0 0 0 0 0 0 0 0 0 0 0 0 0 0 0 0 0 0 0 0 0 0 0 0 0 0 0 
0 0 0 0 0 0 0 0 0 990 1.99998e+08 995 0 0 0 0 0 0 0 0 0 0 0 0 0 0 0 0 0 0 0 0 0 0 0 0 0 0 0 0 0 0 0 0 0 0 0 0 0 0 0 
0 0 0 0 0 0 0 0 13 86405 1.99904e+08 8742 25 0 0 0 0 0 0 0 0 0 0 0 0 0 0 0 0 0 0 0 0 0 0 0 0 0 0 0 0 0 0 0 0 0 0 0 0 0 0 
0 0 0 0 0 0 0 0 17 130901 1.99851e+08 17315 19 0 0 0 0 0 0 0 0 0 0 0 0 0 0 0 0 0 0 0 0 0 0 0 0 0 0 0 0 0 0 0 0 0 0 0 0 0 0 
0 0 0 0 0 0 0 0 100 129287 1.99831e+08 39256 0 0 0 0 0 0 0 0 0 0 0 0 0 0 0 0 0 0 0 0 0 0 0 0 0 0 0 0 0 0 0 0 0 0 0 0 0 0 0 
0 0 0 0 0 0 0 0 150 175060 1.99745e+08 79206 22 0 0 0 0 0 0 0 0 0 0 0 0 0 0 0 0 0 0 0 0 0 0 0 0 0 0 0 0 0 0 0 0 0 0 0 0 0 0 
0 0 0 0 0 0 0 0 166 171725 1.9969e+08 136715 25 0 0 0 0 0 0 0 0 0 0 0 0 0 0 0 0 0 0 0 0 0 0 0 0 0 0 0 0 0 0 0 0 0 0 0 0 0 0 
0 0 0 0 0 0 0 0 186 186195 1.99609e+08 203568 77 0 0 0 0 0 0 0 0 0 0 0 0 0 0 0 0 0 0 0 0 0 0 0 0 0 0 0 0 0 0 0 0 0 0 0 0 0 0 
0 0 0 0 0 0 0 4 84 183950 1.99471e+08 343979 197 0 0 0 0 0 0 0 0 0 0 0 0 0 0 0 0 0 0 0 0 0 0 0 0 0 0 0 0 0 0 0 0 0 0 0 0 0 0 
0 0 0 0 0 0 0 0 41 185167 1.99209e+08 604262 366 0 0 0 0 0 0 0 0 0 0 0 0 0 0 0 0 0 0 0 0 0 0 0 0 0 0 0 0 0 0 0 0 0 0 0 0 0 0 
0 0 0 0 0 0 0 0 186 166894 1.98623e+08 1.20681e+06 1724 0 0 0 0 0 0 0 0 0 0 0 0 0 0 0 0 0 0 0 0 0 0 0 0 0 0 0 0 0 0 0 0 0 0 0 0 0 0 
0 0 0 0 0 0 0 0 82 184342 1.97923e+08 1.88625e+06 4958 0 0 0 0 0 0 0 0 0 0 0 0 0 0 0 0 0 0 0 0 0 0 0 0 0 0 0 0 0 0 0 0 0 0 0 0 0 0 
0 0 0 0 0 0 0 0 90 204739 1.97082e+08 2.70011e+06 11700 11 0 0 0 0 0 0 0 0 0 0 0 0 0 0 0 0 0 0 0 0 0 0 0 0 0 0 0 0 0 0 0 0 0 0 0 0 0 
0 0 0 0 0 0 0 0 115 223990 1.96086e+08 3.66679e+06 21629 8 0 0 0 0 0 0 0 0 0 0 0 0 0 0 0 0 0 0 0 0 0 0 0 0 0 0 0 0 0 0 0 0 0 0 0 0 0 
0 0 0 0 0 0 0 0 106 258000 1.94886e+08 4.81972e+06 34960 18 0 0 0 0 0 0 0 0 0 0 0 0 0 0 0 0 0 0 0 0 0 0 0 0 0 0 0 0 0 0 0 0 0 0 0 0 0 
0 0 0 0 0 0 0 0 34 182139 1.89171e+08 1.04757e+07 169804 10 0 0 0 0 0 0 0 0 0 0 0 0 0 0 0 0 0 0 0 0 0 0 0 0 0 0 0 0 0 0 0 0 0 0 0 0 0 
0 0 0 0 0 0 0 0 76 165417 1.81692e+08 1.76492e+07 491917 167 0 0 0 0 0 0 0 0 0 0 0 0 0 0 0 0 0 0 0 0 0 0 0 0 0 0 0 0 0 0 0 0 0 0 0 0 0 
0 0 0 0 0 0 0 0 26 171733 1.72396e+08 2.6305e+07 1.12464e+06 1655 0 0 0 0 0 0 0 0 0 0 0 0 0 0 0 0 0 0 0 0 0 0 0 0 0 0 0 0 0 0 0 0 0 0 0 0 0 
0 0 0 0 0 0 0 0 65 175334 1.61285e+08 3.63075e+07 2.22457e+06 6572 0 0 0 0 0 0 0 0 0 0 0 0 0 0 0 0 0 0 0 0 0 0 0 0 0 0 0 0 0 0 0 0 0 0 0 0 0 
0 0 0 0 0 0 0 0 257 127419 1.36337e+08 5.71615e+07 6.33533e+06 37056 23 0 0 0 0 0 0 0 0 0 0 0 0 0 0 0 0 0 0 0 0 0 0 0 0 0 0 0 0 0 0 0 0 0 0 0 0 
0 0 0 0 0 0 0 0 235 135400 1.22344e+08 6.77758e+07 9.67567e+06 68279 14 0 0 0 0 0 0 0 0 0 0 0 0 0 0 0 0 0 0 0 0 0 0 0 0 0 0 0 0 0 0 0 0 0 0 0 0 
0 0 0 0 0 0 0 0 249 168528 1.16302e+08 7.20977e+07 1.1344e+07 86430 28 0 0 0 0 0 0 0 0 0 0 0 0 0 0 0 0 0 0 0 0 0 0 0 0 0 0 0 0 0 0 0 0 0 0 0 0 
0 0 0 0 0 0 0 0 341 164122 1.04248e+08 8.0104e+07 1.53392e+07 143377 129 0 0 0 0 0 0 0 0 0 0 0 0 0 0 0 0 0 0 0 0 0 0 0 0 0 0 0 0 0 0 0 0 0 0 0 0 
0 0 0 0 0 0 0 0 348 120018 8.10217e+07 9.27801e+07 2.57446e+07 331679 591 0 0 0 0 0 0 0 0 0 0 0 0 0 0 0 0 0 0 0 0 0 0 0 0 0 0 0 0 0 0 0 0 0 0 0 0 
0 0 0 0 0 0 0 0 51 58408 4.90173e+07 1.01259e+08 4.86306e+07 1.03124e+06 2422 0 0 0 0 0 0 0 0 0 0 0 0 0 0 0 0 0 0 0 0 0 0 0 0 0 0 0 0 0 0 0 0 0 0 0 0 
0 0 0 0 0 0 0 0 19 32673 2.9674e+07 9.67932e+07 7.12326e+07 2.25682e+06 9669 0 0 0 0 0 0 0 0 0 0 0 0 0 0 0 0 0 0 0 0 0 0 0 0 0 0 0 0 0 0 0 0 0 0 0 0 
0 0 0 0 0 0 0 0 0 20929 1.81845e+07 8.68742e+07 9.09291e+07 3.96672e+06 23560 15 0 0 0 0 0 0 0 0 0 0 0 0 0 0 0 0 0 0 0 0 0 0 0 0 0 0 0 0 0 0 0 0 0 0 0 
0 0 0 0 0 0 0 0 5 6207 7.3469e+06 6.42193e+07 1.19419e+08 8.92311e+06 84656 193 0 0 0 0 0 0 0 0 0 0 0 0 0 0 0 0 0 0 0 0 0 0 0 0 0 0 0 0 0 0 0 0 0 0 0 
0 0 0 0 0 0 0 0 10 2994 3.77684e+06 4.91796e+07 1.32805e+08 1.4055e+07 178446 558 0 0 0 0 0 0 0 0 0 0 0 0 0 0 0 0 0 0 0 0 0 0 0 0 0 0 0 0 0 0 0 0 0 0 0 
0 0 0 0 0 0 0 0 27 3810 3.18934e+06 4.56485e+07 1.35457e+08 1.54909e+07 208531 1029 0 0 0 0 0 0 0 0 0 0 0 0 0 0 0 0 0 0 0 0 0 0 0 0 0 0 0 0 0 0 0 0 0 0 0 
0 0 0 0 0 0 0 0 0 1430 1.08235e+06 2.75018e+07 1.42933e+08 2.78535e+07 622483 4659 0 0 0 0 0 0 0 0 0 0 0 0 0 0 0 0 0 0 0 0 0 0 0 0 0 0 0 0 0 0 0 0 0 0 0 
0 0 0 0 0 0 0 0 0 846 494222 1.86039e+07 1.40675e+08 3.89854e+07 1.2222e+06 17456 4 0 0 0 0 0 0 0 0 0 0 0 0 0 0 0 0 0 0 0 0 0 0 0 0 0 0 0 0 0 0 0 0 0 0 
0 0 0 0 0 0 0 0 0 389 226094 1.2432e+07 1.33622e+08 5.15056e+07 2.16826e+06 44501 165 0 0 0 0 0 0 0 0 0 0 0 0 0 0 0 0 0 0 0 0 0 0 0 0 0 0 0 0 0 0 0 0 0 0 
0 0 0 0 0 0 0 0 0 276 149415 1.01569e+07 1.28962e+08 5.78719e+07 2.79274e+06 65167 295 0 0 0 0 0 0 0 0 0 0 0 0 0 0 0 0 0 0 0 0 0 0 0 0 0 0 0 0 0 0 0 0 0 0 
0 0 0 0 0 0 0 0 0 115 77674 7.05435e+06 1.18848e+08 6.96129e+07 4.27474e+06 130507 863 0 0 0 0 0 0 0 0 0 0 0 0 0 0 0 0 0 0 0 0 0 0 0 0 0 0 0 0 0 0 0 0 0 0 
0 0 0 0 0 0 0 0 0 4 35161 4.3094e+06 1.03366e+08 8.48784e+07 7.11189e+06 294326 3437 25 0 0 0 0 0 0 0 0 0 0 0 0 0 0 0 0 0 0 0 0 0 0 0 0 0 0 0 0 0 0 0 0 0 
0 0 0 0 0 0 0 0 0 11 11395 2.21481e+06 8.19698e+07 1.02324e+08 1.27216e+07 744992 12611 64 0 0 0 0 0 0 0 0 0 0 0 0 0 0 0 0 0 0 0 0 0 0 0 0 0 0 0 0 0 0 0 0 0 
0 0 0 0 0 0 0 0 0 9 3845 1.1796e+06 6.32465e+07 1.13965e+08 1.99465e+07 1.62136e+06 36443 12 0 0 0 0 0 0 0 0 0 0 0 0 0 0 0 0 0 0 0 0 0 0 0 0 0 0 0 0 0 0 0 0 0 
0 0 0 0 0 0 0 0 0 0 366 268644 3.10062e+07 1.18896e+08 4.26093e+07 6.90842e+06 309742 351 0 0 0 0 0 0 0 0 0 0 0 0 0 0 0 0 0 0 0 0 0 0 0 0 0 0 0 0 0 0 0 0 0 
0 0 0 0 0 0 0 0 0 0 338 125240 2.02585e+07 1.11241e+08 5.55255e+07 1.21268e+07 719536 2152 0 0 0 0 0 0 0 0 0 0 0 0 0 0 0 0 0 0 0 0 0 0 0 0 0 0 0 0 0 0 0 0 0 
0 0 0 0 0 0 0 0 0 0 173 45158 1.06639e+07 9.25389e+07 7.12099e+07 2.34613e+07 2.0696e+06 10048 7 0 0 0 0 0 0 0 0 0 0 0 0 0 0 0 0 0 0 0 0 0 0 0 0 0 0 0 0 0 0 0 0 
0 0 0 0 0 0 0 0 0 0 4 18899 5.78066e+06 7.29744e+07 7.98787e+07 3.6829e+07 4.48746e+06 29911 29 0 0 0 0 0 0 0 0 0 0 0 0 0 0 0 0 0 0 0 0 0 0 0 0 0 0 0 0 0 0 0 0 
0 0 0 0 0 0 0 0 0 0 0 11233 3.93847e+06 6.12988e+07 8.2382e+07 4.56907e+07 6.6259e+06 51903 13 0 0 0 0 0 0 0 0 0 0 0 0 0 0 0 0 0 0 0 0 0 0 0 0 0 0 0 0 0 0 0 0 
0 0 0 0 0 0 0 0 0 0 12 8981 2.9024e+06 5.29731e+07 8.28044e+07 5.2604e+07 8.62783e+06 78262 61 0 0 0 0 0 0 0 0 0 0 0 0 0 0 0 0 0 0 0 0 0 0 0 0 0 0 0 0 0 0 0 0 
0 0 0 0 0 0 0 0 0 0 0 1507 816253 2.63817e+07 7.23179e+07 7.86716e+07 2.1504e+07 305520 452 0 0 0 0 0 0 0 0 0 0 0 0 0 0 0 0 0 0 0 0 0 0 0 0 0 0 0 0 0 0 0 0 
0 0 0 0 0 0 0 0 0 0 0 390 228312 1.19666e+07 5.35973e+07 9.33371e+07 3.998e+07 886237 3155 0 0 0 0 0 0 0 0 0 0 0 0 0 0 0 0 0 0 0 0 0 0 0 0 0 0 0 0 0 0 0 0 
0 0 0 0 0 0 0 0 0 0 0 164 165979 9.61554e+06 4.87727e+07 9.50607e+07 4.52721e+07 1.10699e+06 4950 6 0 0 0 0 0 0 0 0 0 0 0 0 0 0 0 0 0 0 0 0 0 0 0 0 0 0 0 0 0 0 0 
0 0 0 0 0 0 0 0 0 0 0 82 104945 7.21076e+06 4.26741e+07 9.62684e+07 5.22959e+07 1.43859e+06 6128 8 0 0 0 0 0 0 0 0 0 0 0 0 0 0 0 0 0 0 0 0 0 0 0 0 0 0 0 0 0 0 0 
0 0 0 0 0 0 0 0 0 0 0 39 17005 2.15136e+06 2.26345e+07 8.902e+07 8.23794e+07 3.77089e+06 25753 20 0 0 0 0 0 0 0 0 0 0 0 0 0 0 0 0 0 0 0 0 0 0 0 0 0 0 0 0 0 0 0 
0 0 0 0 0 0 0 0 0 0 0 9 3954 724618 1.21248e+07 7.43674e+07 1.05487e+08 7.22515e+06 65979 126 0 0 0 0 0 0 0 0 0 0 0 0 0 0 0 0 0 0 0 0 0 0 0 0 0 0 0 0 0 0 0 
0 0 0 0 0 0 0 0 0 0 0 0 968 256176 6.44559e+06 5.89179e+07 1.22248e+08 1.19751e+07 154978 362 0 0 0 0 0 0 0 0 0 0 0 0 0 0 0 0 0 0 0 0 0 0 0 0 0 0 0 0 0 0 0 
0 0 0 0 0 0 0 0 0 0 0 0 508 102489 3.662e+06 4.67221e+07 1.31959e+08 1.72733e+07 278988 689 0 0 0 0 0 0 0 0 0 0 0 0 0 0 0 0 0 0 0 0 0 0 0 0 0 0 0 0 0 0 0 
0 0 0 0 0 0 0 0 0 0 0 0 267 78982 3.12544e+06 4.36472e+07 1.33974e+08 1.88427e+07 329098 1209 0 0 0 0 0 0 0 0 0 0 0 0 0 0 0 0 0 0 0 0 0 0 0 0 0 0 0 0 0 0 0 
0 0 0 0 0 0 0 0 0 0 0 0 193 47486 2.3538e+06 3.83523e+07 1.36718e+08 2.20814e+07 443562 2079 0 0 0 0 0 0 0 0 0 0 0 0 0 0 0 0 0 0 0 0 0 0 0 0 0 0 0 0 0 0 0 
0 0 0 0 0 0 0 0 0 0 0 0 13 13736 1.03474e+06 2.58369e+07 1.38867e+08 3.32533e+07 984068 9764 0 0 0 0 0 0 0 0 0 0 0 0 0 0 0 0 0 0 0 0 0 0 0 0 0 0 0 0 0 0 0 
0 0 0 0 0 0 0 0 0 0 0 0 38 8642 696283 2.10077e+07 1.37467e+08 3.94156e+07 1.38715e+06 17037 36 0 0 0 0 0 0 0 0 0 0 0 0 0 0 0 0 0 0 0 0 0 0 0 0 0 0 0 0 0 0 
0 0 0 0 0 0 0 0 0 0 0 0 126 8919 734307 2.18164e+07 1.38051e+08 3.80919e+07 1.28061e+06 16057 140 0 0 0 0 0 0 0 0 0 0 0 0 0 0 0 0 0 0 0 0 0 0 0 0 0 0 0 0 0 0 
0 0 0 0 0 0 0 0 0 0 0 0 21 5688 486464 1.77675e+07 1.35343e+08 4.45869e+07 1.78688e+06 22774 19 0 0 0 0 0 0 0 0 0 0 0 0 0 0 0 0 0 0 0 0 0 0 0 0 0 0 0 0 0 0 
0 0 0 0 0 0 0 0 0 0 0 0 63 3361 317469 1.41241e+07 1.30913e+08 5.20917e+07 2.51222e+06 37199 17 0 0 0 0 0 0 0 0 0 0 0 0 0 0 0 0 0 0 0 0 0 0 0 0 0 0 0 0 0 0 
0 0 0 0 0 0 0 0 0 0 0 0 2 1877 178333 1.04305e+07 1.2332e+08 6.22236e+07 3.77694e+06 67300 12 0 0 0 0 0 0 0 0 0 0 0 0 0 0 0 0 0 0 0 0 0 0 0 0 0 0 0 0 0 0 
0 0 0 0 0 0 0 0 0 0 0 0 0 702 111307 7.94552e+06 1.15494e+08 7.11252e+07 5.21437e+06 107557 68 0 0 0 0 0 0 0 0 0 0 0 0 0 0 0 0 0 0 0 0 0 0 0 0 0 0 0 0 0 0 
0 0 0 0 0 0 0 0 0 0 0 0 0 239 62556 5.82319e+06 1.05842e+08 8.08271e+07 7.26442e+06 179392 193 0 0 0 0 0 0 0 0 0 0 0 0 0 0 0 0 0 0 0 0 0 0 0 0 0 0 0 0 0 0 
0 0 0 0 0 0 0 0 0 0 0 0 0 40 22902 3.13124e+06 8.60496e+07 9.7564e+07 1.27882e+07 442539 538 0 0 0 0 0 0 0 0 0 0 0 0 0 0 0 0 0 0 0 0 0 0 0 0 0 0 0 0 0 0 
0 0 0 0 0 0 0 0 0 0 0 0 0 6 8078 1.50971e+06 6.41041e+07 1.11306e+08 2.19428e+07 1.12446e+06 3328 0 0 0 0 0 0 0 0 0 0 0 0 0 0 0 0 0 0 0 0 0 0 0 0 0 0 0 0 0 0 
0 0 0 0 0 0 0 0 0 0 0 0 0 0 3119 851605 4.90956e+07 1.16773e+08 3.11239e+07 2.1423e+06 9524 55 0 0 0 0 0 0 0 0 0 0 0 0 0 0 0 0 0 0 0 0 0 0 0 0 0 0 0 0 0 
0 0 0 0 0 0 0 0 0 0 0 0 0 0 2010 532628 3.88425e+07 1.17751e+08 3.95089e+07 3.3442e+06 17509 68 0 0 0 0 0 0 0 0 0 0 0 0 0 0 0 0 0 0 0 0 0 0 0 0 0 0 0 0 0 
0 0 0 0 0 0 0 0 0 0 0 0 0 0 946 298104 2.82265e+07 1.14798e+08 5.09991e+07 5.63969e+06 36583 251 0 0 0 0 0 0 0 0 0 0 0 0 0 0 0 0 0 0 0 0 0 0 0 0 0 0 0 0 0 
0 0 0 0 0 0 0 0 0 0 0 0 0 0 995 307686 2.8267e+07 1.14994e+08 5.08425e+07 5.55246e+06 34294 206 0 0 0 0 0 0 0 0 0 0 0 0 0 0 0 0 0 0 0 0 0 0 0 0 0 0 0 0 0 
0 0 0 0 0 0 0 0 0 0 0 0 0 0 462 158648 1.93371e+07 1.07477e+08 6.37774e+07 9.17038e+06 77224 680 21 0 0 0 0 0 0 0 0 0 0 0 0 0 0 0 0 0 0 0 0 0 0 0 0 0 0 0 0 
0 0 0 0 0 0 0 0 0 0 0 0 0 0 276 115979 1.55561e+07 1.01854e+08 7.06645e+07 1.16939e+07 112821 1076 0 0 0 0 0 0 0 0 0 0 0 0 0 0 0 0 0 0 0 0 0 0 0 0 0 0 0 0 0 
0 0 0 0 0 0 0 0 0 0 0 0 0 0 81 52894 9.32962e+06 8.69611e+07 8.42684e+07 1.91379e+07 246258 2831 0 0 0 0 0 0 0 0 0 0 0 0 0 0 0 0 0 0 0 0 0 0 0 0 0 0 0 0 0 
0 0 0 0 0 0 0 0 0 0 0 0 0 0 57 30438 6.30467e+06 7.50218e+07 9.21005e+07 2.61312e+07 404061 6276 0 0 0 0 0 0 0 0 0 0 0 0 0 0 0 0 0 0 0 0 0 0 0 0 0 0 0 0 0 
0 0 0 0 0 0 0 0 0 0 0 0 0 0 15 18591 4.31543e+06 6.3805e+07 9.73305e+07 3.3882e+07 635425 12189 4 0 0 0 0 0 0 0 0 0 0 0 0 0 0 0 0 0 0 0 0 0 0 0 0 0 0 0 0 
0 0 0 0 0 0 0 0 0 0 0 0 0 0 5 16825 3.86768e+06 6.11393e+07 9.84138e+07 3.58371e+07 711003 13249 63 0 0 0 0 0 0 0 0 0 0 0 0 0 0 0 0 0 0 0 0 0 0 0 0 0 0 0 0 
0 0 0 0 0 0 0 0 0 0 0 0 0 0 0 5611 1.75725e+06 4.18695e+07 1.00745e+08 5.39929e+07 1.58177e+06 46384 235 0 0 0 0 0 0 0 0 0 0 0 0 0 0 0 0 0 0 0 0 0 0 0 0 0 0 0 0 
0 0 0 0 0 0 0 0 0 0 0 0 0 0 9 2341 1.00121e+06 3.12386e+07 9.79153e+07 6.72591e+07 2.48542e+06 96311 719 0 0 0 0 0 0 0 0 0 0 0 0 0 0 0 0 0 0 0 0 0 0 0 0 0 0 0 0 
0 0 0 0 0 0 0 0 0 0 0 0 0 0 38 675 451430 1.99049e+07 8.89153e+07 8.60436e+07 4.44708e+06 233417 2577 0 0 0 0 0 0 0 0 0 0 0 0 0 0 0 0 0 0 0 0 0 0 0 0 0 0 0 0 
0 0 0 0 0 0 0 0 0 0 0 0 0 0 0 107 222369 1.33953e+07 7.9185e+07 1.0014e+08 6.61158e+06 439025 6126 0 0 0 0 0 0 0 0 0 0 0 0 0 0 0 0 0 0 0 0 0 0 0 0 0 0 0 0 
0 0 0 0 0 0 0 0 0 0 0 0 0 0 0 169 133268 9.63415e+06 7.11213e+07 1.0967e+08 8.7515e+06 674830 13428 0 0 0 0 0 0 0 0 0 0 0 0 0 0 0 0 0 0 0 0 0 0 0 0 0 0 0 0 
0 0 0 0 0 0 0 0 0 0 0 0 0 0 0 256 126461 9.1386e+06 6.99275e+07 1.11016e+08 9.07946e+06 698302 12474 7 0 0 0 0 0 0 0 0 0 0 0 0 0 0 0 0 0 0 0 0 0 0 0 0 0 0 0 
0 0 0 0 0 0 0 0 0 0 0 0 0 0 0 144 82391 6.93746e+06 6.29128e+07 1.17873e+08 1.11832e+07 989591 20343 31 0 0 0 0 0 0 0 0 0 0 0 0 0 0 0 0 0 0 0 0 0 0 0 0 0 0 0 
0 0 0 0 0 0 0 0 0 0 0 0 0 0 0 135 47110 5.22344e+06 5.59403e+07 1.2362e+08 1.37238e+07 1.40921e+06 34555 10 0 0 0 0 0 0 0 0 0 0 0 0 0 0 0 0 0 0 0 0 0 0 0 0 0 0 0 
0 0 0 0 0 0 0 0 0 0 0 0 0 0 0 39 24846 3.31371e+06 4.60894e+07 1.29972e+08 1.82075e+07 2.32114e+06 70430 42 0 0 0 0 0 0 0 0 0 0 0 0 0 0 0 0 0 0 0 0 0 0 0 0 0 0 0 
0 0 0 0 0 0 0 0 0 0 0 0 0 0 0 0 16859 2.53856e+06 4.07983e+07 1.32393e+08 2.11138e+07 3.033e+06 105800 29 0 0 0 0 0 0 0 0 0 0 0 0 0 0 0 0 0 0 0 0 0 0 0 0 0 0 0 
0 0 0 0 0 0 0 0 0 0 0 0 0 0 0 10 9228 1.70276e+06 3.3637e+07 1.34047e+08 2.59301e+07 4.48898e+06 183837 28 0 0 0 0 0 0 0 0 0 0 0 0 0 0 0 0 0 0 0 0 0 0 0 0 0 0 0 
0 0 0 0 0 0 0 0 0 0 0 0 0 0 0 7 7397 1.47728e+06 3.12038e+07 1.34235e+08 2.78031e+07 5.05585e+06 216008 168 0 0 0 0 0 0 0 0 0 0 0 0 0 0 0 0 0 0 0 0 0 0 0 0 0 0 0 
0 0 0 0 0 0 0 0 0 0 0 0 0 0 0 0 5020 1.02148e+06 2.59834e+07 1.33152e+08 3.26123e+07 6.88519e+06 339312 518 0 0 0 0 0 0 0 0 0 0 0 0 0 0 0 0 0 0 0 0 0 0 0 0 0 0 0 
0 0 0 0 0 0 0 0 0 0 0 0 0 0 0 8 5099 1.03501e+06 2.611e+07 1.33416e+08 3.23875e+07 6.72026e+06 324670 801 0 0 0 0 0 0 0 0 0 0 0 0 0 0 0 0 0 0 0 0 0 0 0 0 0 0 0 
0 0 0 0 0 0 0 0 0 0 0 0 0 0 0 0 5038 878964 2.40492e+07 1.32595e+08 3.4466e+07 7.61517e+06 388422 1035 0 0 0 0 0 0 0 0 0 0 0 0 0 0 0 0 0 0 0 0 0 0 0 0 0 0 0 
0 0 0 0 0 0 0 0 0 0 0 0 0 0 0 3 4784 698428 2.14901e+07 1.3088e+08 3.74297e+07 9.00505e+06 489770 1109 2 0 0 0 0 0 0 0 0 0 0 0 0 0 0 0 0 0 0 0 0 0 0 0 0 0 0 
0 0 0 0 0 0 0 0 0 0 0 0 0 0 0 0 3273 519666 1.83216e+07 1.27669e+08 4.15482e+07 1.12628e+07 673557 1124 0 0 0 0 0 0 0 0 0 0 0 0 0 0 0 0 0 0 0 0 0 0 0 0 0 0 0 
0 0 0 0 0 0 0 0 0 0 0 0 0 0 0 0 1049 223739 1.14452e+07 1.14269e+08 5.2595e+07 1.98345e+07 1.62437e+06 5744 0 0 0 0 0 0 0 0 0 0 0 0 0 0 0 0 0 0 0 0 0 0 0 0 0 0 0 
0 0 0 0 0 0 0 0 0 0 0 0 0 0 0 0 320 137469 8.59516e+06 1.04405e+08 5.81542e+07 2.61618e+07 2.53336e+06 11480 10 0 0 0 0 0 0 0 0 0 0 0 0 0 0 0 0 0 0 0 0 0 0 0 0 0 0 
0 0 0 0 0 0 0 0 0 0 0 0 0 0 0 0 55 71777 5.60789e+06 8.89565e+07 6.40954e+07 3.6735e+07 4.50763e+06 24670 88 0 0 0 0 0 0 0 0 0 0 0 0 0 0 0 0 0 0 0 0 0 0 0 0 0 0 
0 0 0 0 0 0 0 0 0 0 0 0 0 0 0 0 148 68718 5.40884e+06 8.7881e+07 6.46116e+07 3.74317e+07 4.57233e+06 24558 8 0 0 0 0 0 0 0 0 0 0 0 0 0 0 0 0 0 0 0 0 0 0 0 0 0 0 
0 0 0 0 0 0 0 0 0 0 0 0 0 0 0 0 35 44876 3.97613e+06 7.6811e+07 6.70788e+07 4.55621e+07 6.48505e+06 40944 8 0 0 0 0 0 0 0 0 0 0 0 0 0 0 0 0 0 0 0 0 0 0 0 0 0 0 
0 0 0 0 0 0 0 0 0 0 0 0 0 0 0 0 58 24034 2.61045e+06 6.3048e+07 6.80682e+07 5.64409e+07 9.73062e+06 76816 18 0 0 0 0 0 0 0 0 0 0 0 0 0 0 0 0 0 0 0 0 0 0 0 0 0 0 
0 0 0 0 0 0 0 0 0 0 0 0 0 0 0 0 15 11260 1.59292e+06 4.86557e+07 6.63755e+07 6.86187e+07 1.4603e+07 141737 135 0 0 0 0 0 0 0 0 0 0 0 0 0 0 0 0 0 0 0 0 0 0 0 0 0 0 
0 0 0 0 0 0 0 0 0 0 0 0 0 0 0 0 0 4955 951139 3.61827e+07 6.20254e+07 7.97097e+07 2.08808e+07 243703 448 0 0 0 0 0 0 0 0 0 0 0 0 0 0 0 0 0 0 0 0 0 0 0 0 0 0 
0 0 0 0 0 0 0 0 0 0 0 0 0 0 0 0 3 2287 527986 2.52759e+07 5.53598e+07 8.92445e+07 2.91587e+07 429134 693 0 0 0 0 0 0 0 0 0 0 0 0 0 0 0 0 0 0 0 0 0 0 0 0 0 0 
0 0 0 0 0 0 0 0 0 0 0 0 0 0 0 0 34 1997 444602 2.24484e+07 5.30448e+07 9.17005e+07 3.18643e+07 493115 1288 0 0 0 0 0 0 0 0 0 0 0 0 0 0 0 0 0 0 0 0 0 0 0 0 0 0 
0 0 0 0 0 0 0 0 0 0 0 0 0 0 0 0 6 1632 374672 1.99236e+07 5.07618e+07 9.37978e+07 3.45745e+07 564067 994 0 0 0 0 0 0 0 0 0 0 0 0 0 0 0 0 0 0 0 0 0 0 0 0 0 0 
0 0 0 0 0 0 0 0 0 0 0 0 0 0 0 0 8 1179 245352 1.53337e+07 4.56151e+07 9.71947e+07 4.08614e+07 745980 1676 0 0 0 0 0 0 0 0 0 0 0 0 0 0 0 0 0 0 0 0 0 0 0 0 0 0 
0 0 0 0 0 0 0 0 0 0 0 0 0 0 0 0 0 470 130585 1.01428e+07 3.79475e+07 9.9462e+07 5.11652e+07 1.14651e+06 3975 0 0 0 0 0 0 0 0 0 0 0 0 0 0 0 0 0 0 0 0 0 0 0 0 0 0 
0 0 0 0 0 0 0 0 0 0 0 0 0 0 0 0 0 225 74423 6.86356e+06 3.1469e+07 9.92909e+07 6.0704e+07 1.5904e+06 6409 31 0 0 0 0 0 0 0 0 0 0 0 0 0 0 0 0 0 0 0 0 0 0 0 0 0 
0 0 0 0 0 0 0 0 0 0 0 0 0 0 0 0 0 38 64597 6.02621e+06 2.95214e+07 9.90323e+07 6.35929e+07 1.75414e+06 7529 4 0 0 0 0 0 0 0 0 0 0 0 0 0 0 0 0 0 0 0 0 0 0 0 0 0 
0 0 0 0 0 0 0 0 0 0 0 0 0 0 0 0 0 49 51775 4.97486e+06 2.69018e+07 9.80533e+07 6.79767e+07 2.03182e+06 8681 36 0 0 0 0 0 0 0 0 0 0 0 0 0 0 0 0 0 0 0 0 0 0 0 0 0 
0 0 0 0 0 0 0 0 0 0 0 0 0 0 0 0 0 35 22022 2.64944e+06 1.90723e+07 9.19299e+07 8.31029e+07 3.20579e+06 16598 16 0 0 0 0 0 0 0 0 0 0 0 0 0 0 0 0 0 0 0 0 0 0 0 0 0 
0 0 0 0 0 0 0 0 0 0 0 0 0 0 0 0 0 0 13610 1.85925e+06 1.55664e+07 8.73587e+07 9.1174e+07 4.00382e+06 23194 2 0 0 0 0 0 0 0 0 0 0 0 0 0 0 0 0 0 0 0 0 0 0 0 0 0 
0 0 0 0 0 0 0 0 0 0 0 0 0 0 0 0 0 28 12337 1.69486e+06 1.48689e+07 8.63705e+07 9.28592e+07 4.16785e+06 25280 10 0 0 0 0 0 0 0 0 0 0 0 0 0 0 0 0 0 0 0 0 0 0 0 0 0 
0 0 0 0 0 0 0 0 0 0 0 0 0 0 0 0 0 0 3496 721085 9.05938e+06 7.37131e+07 1.09661e+08 6.783e+06 58297 17 0 0 0 0 0 0 0 0 0 0 0 0 0 0 0 0 0 0 0 0 0 0 0 0 0 
0 0 0 0 0 0 0 0 0 0 0 0 0 0 0 0 0 70 2330 433343 6.63035e+06 6.59489e+07 1.18136e+08 8.75782e+06 89693 127 0 0 0 0 0 0 0 0 0 0 0 0 0 0 0 0 0 0 0 0 0 0 0 0 0 
0 0 0 0 0 0 0 0 0 0 0 0 0 0 0 0 0 0 700 186776 4.00764e+06 5.39691e+07 1.28991e+08 1.26752e+07 167761 484 0 0 0 0 0 0 0 0 0 0 0 0 0 0 0 0 0 0 0 0 0 0 0 0 0 
0 0 0 0 0 0 0 0 0 0 0 0 0 0 0 0 0 0 1053 185272 4.11078e+06 5.44393e+07 1.28652e+08 1.24484e+07 161213 632 0 0 0 0 0 0 0 0 0 0 0 0 0 0 0 0 0 0 0 0 0 0 0 0 0 
0 0 0 0 0 0 0 0 0 0 0 0 0 0 0 0 0 0 502 114715 3.07702e+06 4.80789e+07 1.33418e+08 1.50766e+07 232909 504 0 0 0 0 0 0 0 0 0 0 0 0 0 0 0 0 0 0 0 0 0 0 0 0 0 
0 0 0 0 0 0 0 0 0 0 0 0 0 0 0 0 0 0 203 51871 1.89061e+06 3.84417e+07 1.38957e+08 2.02656e+07 391566 741 0 0 0 0 0 0 0 0 0 0 0 0 0 0 0 0 0 0 0 0 0 0 0 0 0 
0 0 0 0 0 0 0 0 0 0 0 0 0 0 0 0 0 0 85 27871 1.29709e+06 3.20481e+07 1.41132e+08 2.4916e+07 575686 2204 0 0 0 0 0 0 0 0 0 0 0 0 0 0 0 0 0 0 0 0 0 0 0 0 0 
0 0 0 0 0 0 0 0 0 0 0 0 0 0 0 0 0 0 1 18300 942156 2.74407e+07 1.41605e+08 2.92226e+07 766353 3800 0 0 0 0 0 0 0 0 0 0 0 0 0 0 0 0 0 0 0 0 0 0 0 0 0 
0 0 0 0 0 0 0 0 0 0 0 0 0 0 0 0 0 0 19 12170 763248 2.46295e+07 1.41436e+08 3.22218e+07 929337 6606 8 0 0 0 0 0 0 0 0 0 0 0 0 0 0 0 0 0 0 0 0 0 0 0 0 
0 0 0 0 0 0 0 0 0 0 0 0 0 0 0 0 0 0 0 9168 636712 2.23824e+07 1.4089e+08 3.4978e+07 1.09323e+06 9473 0 0 0 0 0 0 0 0 0 0 0 0 0 0 0 0 0 0 0 0 0 0 0 0 0 
0 0 0 0 0 0 0 0 0 0 0 0 0 0 0 0 0 0 16 11338 657609 2.25385e+07 1.41155e+08 3.45646e+07 1.06379e+06 8410 22 0 0 0 0 0 0 0 0 0 0 0 0 0 0 0 0 0 0 0 0 0 0 0 0 
0 0 0 0 0 0 0 0 0 0 0 0 0 0 0 0 0 0 11 8206 516332 1.99747e+07 1.40087e+08 3.81122e+07 1.28834e+06 12225 16 0 0 0 0 0 0 0 0 0 0 0 0 0 0 0 0 0 0 0 0 0 0 0 0 
0 0 0 0 0 0 0 0 0 0 0 0 0 0 0 0 0 0 3 3779 305317 1.51399e+07 1.35712e+08 4.68288e+07 1.98426e+06 24883 8 0 0 0 0 0 0 0 0 0 0 0 0 0 0 0 0 0 0 0 0 0 0 0 0 
0 0 0 0 0 0 0 0 0 0 0 0 0 0 0 0 0 0 35 2452 231293 1.28258e+07 1.32241e+08 5.2171e+07 2.48873e+06 38379 99 0 0 0 0 0 0 0 0 0 0 0 0 0 0 0 0 0 0 0 0 0 0 0 0 
0 0 0 0 0 0 0 0 0 0 0 0 0 0 0 0 0 0 12 1117 143532 9.88796e+06 1.25788e+08 6.06003e+07 3.51115e+06 66542 103 0 0 0 0 0 0 0 0 0 0 0 0 0 0 0 0 0 0 0 0 0 0 0 0 
0 0 0 0 0 0 0 0 0 0 0 0 0 0 0 0 0 0 0 901 105908 8.38171e+06 1.2093e+08 6.62069e+07 4.28179e+06 91199 273 0 0 0 0 0 0 0 0 0 0 0 0 0 0 0 0 0 0 0 0 0 0 0 0 
0 0 0 0 0 0 0 0 0 0 0 0 0 0 0 0 0 0 0 744 78596 7.03345e+06 1.15612e+08 7.19119e+07 5.23779e+06 123896 318 0 0 0 0 0 0 0 0 0 0 0 0 0 0 0 0 0 0 0 0 0 0 0 0 
0 0 0 0 0 0 0 0 0 0 0 0 0 0 0 0 0 0 0 389 61417 6.02934e+06 1.10438e+08 7.70699e+07 6.23856e+06 160344 1008 0 0 0 0 0 0 0 0 0 0 0 0 0 0 0 0 0 0 0 0 0 0 0 0 
0 0 0 0 0 0 0 0 0 0 0 0 0 0 0 0 0 0 0 203 43747 4.99818e+06 1.04138e+08 8.29597e+07 7.63850e+06 219350 1521 0 0 0 0 0 0 0 0 0 0 0 0 0 0 0 0 0 0 0 0 0 0 0 0 
0 0 0 0 0 0 0 0 0 0 0 0 0 0 0 0 0 0 0 108 37331 4.31175e+06 9.92127e+07 8.73881e+07 8.77901e+06 267697 2227 16 0 0 0 0 0 0 0 0 0 0 0 0 0 0 0 0 0 0 0 0 0 0 0 
0 0 0 0 0 0 0 0 0 0 0 0 0 0 0 0 0 0 0 179 38694 4.35716e+06 9.95877e+07 8.71527e+07 8.60074e+06 259780 1947 1 0 0 0 0 0 0 0 0 0 0 0 0 0 0 0 0 0 0 0 0 0 0 0 
0 0 0 0 0 0 0 0 0 0 0 0 0 0 0 0 0 0 0 12 27149 3.47232e+06 9.2166e+07 9.33504e+07 1.06193e+07 360875 2937 14 0 0 0 0 0 0 0 0 0 0 0 0 0 0 0 0 0 0 0 0 0 0 0 
0 0 0 0 0 0 0 0 0 0 0 0 0 0 0 0 0 0 0 3 26649 3.44325e+06 9.17061e+07 9.37768e+07 1.0682e+07 360801 3364 5 0 0 0 0 0 0 0 0 0 0 0 0 0 0 0 0 0 0 0 0 0 0 0 
0 0 0 0 0 0 0 0 0 0 0 0 0 0 0 0 0 0 0 17 27802 3.38289e+06 9.09653e+07 9.44043e+07 1.0851e+07 364715 3011 0 0 0 0 0 0 0 0 0 0 0 0 0 0 0 0 0 0 0 0 0 0 0 0 
0 0 0 0 0 0 0 0 0 0 0 0 0 0 0 0 0 0 0 0 15651 2.3147e+06 7.87622e+07 1.03386e+08 1.48997e+07 614343 6390 0 0 0 0 0 0 0 0 0 0 0 0 0 0 0 0 0 0 0 0 0 0 0 0 
0 0 0 0 0 0 0 0 0 0 0 0 0 0 0 0 0 0 0 4 11745 1.73361e+06 6.98847e+07 1.08973e+08 1.84995e+07 887749 8893 74 0 0 0 0 0 0 0 0 0 0 0 0 0 0 0 0 0 0 0 0 0 0 0 
0 0 0 0 0 0 0 0 0 0 0 0 0 0 0 0 0 0 0 14 5744 1.1455e+06 5.80891e+07 1.14844e+08 2.44337e+07 1.4622e+06 19014 5 0 0 0 0 0 0 0 0 0 0 0 0 0 0 0 0 0 0 0 0 0 0 0 
0 0 0 0 0 0 0 0 0 0 0 0 0 0 0 0 0 0 0 16 3172 882506 5.12935e+07 1.1733e+08 2.85223e+07 1.93868e+06 28474 2 0 0 0 0 0 0 0 0 0 0 0 0 0 0 0 0 0 0 0 0 0 0 0 
0 0 0 0 0 0 0 0 0 0 0 0 0 0 0 0 0 0 0 97 5283 1.03014e+06 5.47328e+07 1.16401e+08 2.61846e+07 1.6232e+06 21572 11 0 0 0 0 0 0 0 0 0 0 0 0 0 0 0 0 0 0 0 0 0 0 0 
0 0 0 0 0 0 0 0 0 0 0 0 0 0 0 0 0 0 0 0 4092 795983 4.80201e+07 1.18401e+08 3.06045e+07 2.14415e+06 29457 2 0 0 0 0 0 0 0 0 0 0 0 0 0 0 0 0 0 0 0 0 0 0 0 
0 0 0 0 0 0 0 0 0 0 0 0 0 0 0 0 0 0 0 1 2960 618008 4.16445e+07 1.19241e+08 3.55987e+07 2.85144e+06 42526 9 0 0 0 0 0 0 0 0 0 0 0 0 0 0 0 0 0 0 0 0 0 0 0 
0 0 0 0 0 0 0 0 0 0 0 0 0 0 0 0 0 0 0 44 3570 559342 3.92585e+07 1.19257e+08 3.77229e+07 3.14984e+06 47344 14 0 0 0 0 0 0 0 0 0 0 0 0 0 0 0 0 0 0 0 0 0 0 0 
0 0 0 0 0 0 0 0 0 0 0 0 0 0 0 0 0 0 0 47 3152 490695 3.64071e+07 1.19105e+08 4.03617e+07 3.57598e+06 55266 132 0 0 0 0 0 0 0 0 0 0 0 0 0 0 0 0 0 0 0 0 0 0 0 
0 0 0 0 0 0 0 0 0 0 0 0 0 0 0 0 0 0 0 3 2318 425296 3.35203e+07 1.18742e+08 4.31479e+07 4.09566e+06 65665 174 0 0 0 0 0 0 0 0 0 0 0 0 0 0 0 0 0 0 0 0 0 0 0 
0 0 0 0 0 0 0 0 0 0 0 0 0 0 0 0 0 0 0 15 2772 391827 3.1617e+07 1.18225e+08 4.52138e+07 4.47559e+06 72745 458 2 0 0 0 0 0 0 0 0 0 0 0 0 0 0 0 0 0 0 0 0 0 0 
0 0 0 0 0 0 0 0 0 0 0 0 0 0 0 0 0 0 0 0 1267 234236 2.34149e+07 1.13582e+08 5.56121e+07 7.00905e+06 144691 1065 0 0 0 0 0 0 0 0 0 0 0 0 0 0 0 0 0 0 0 0 0 0 0 
0 0 0 0 0 0 0 0 0 0 0 0 0 0 0 0 0 0 0 0 1675 234300 2.30508e+07 1.13525e+08 5.59667e+07 7.07651e+06 143213 1185 0 0 0 0 0 0 0 0 0 0 0 0 0 0 0 0 0 0 0 0 0 0 0 
0 0 0 0 0 0 0 0 0 0 0 0 0 0 0 0 0 0 0 0 508 114497 1.48557e+07 1.02511e+08 7.0036e+07 1.21509e+07 326467 3707 0 0 0 0 0 0 0 0 0 0 0 0 0 0 0 0 0 0 0 0 0 0 0 
0 0 0 0 0 0 0 0 0 0 0 0 0 0 0 0 0 0 0 0 150 91920 1.29197e+07 9.84643e+07 7.40538e+07 1.40588e+07 405553 4830 0 0 0 0 0 0 0 0 0 0 0 0 0 0 0 0 0 0 0 0 0 0 0 
0 0 0 0 0 0 0 0 0 0 0 0 0 0 0 0 0 0 0 0 229 138626 1.58251e+07 1.04599e+08 6.80482e+07 1.11032e+07 281488 3089 0 0 0 0 0 0 0 0 0 0 0 0 0 0 0 0 0 0 0 0 0 0 0 
0 0 0 0 0 0 0 0 0 0 0 0 0 0 0 0 0 0 0 0 359 111559 1.34837e+07 1.00163e+08 7.27438e+07 1.3124e+07 368316 4110 0 0 0 0 0 0 0 0 0 0 0 0 0 0 0 0 0 0 0 0 0 0 0 
0 0 0 0 0 0 0 0 0 0 0 0 0 0 0 0 0 0 0 3 131 63276 9.2961e+06 8.90638e+07 8.22888e+07 1.86217e+07 656749 8353 2 0 0 0 0 0 0 0 0 0 0 0 0 0 0 0 0 0 0 0 0 0 0 
0 0 0 0 0 0 0 0 0 0 0 0 0 0 0 0 0 0 0 0 126 51214 7.98027e+06 8.46201e+07 8.5453e+07 2.10932e+07 790284 10908 3 0 0 0 0 0 0 0 0 0 0 0 0 0 0 0 0 0 0 0 0 0 0 
0 0 0 0 0 0 0 0 0 0 0 0 0 0 0 0 0 0 0 0 135 43344 7.17104e+06 8.12874e+07 8.76898e+07 2.28879e+07 906591 12838 13 0 0 0 0 0 0 0 0 0 0 0 0 0 0 0 0 0 0 0 0 0 0 
0 0 0 0 0 0 0 0 0 0 0 0 0 0 0 0 0 0 0 0 322 61206 8.56321e+06 8.70054e+07 8.4093e+07 1.95864e+07 680184 9220 109 0 0 0 0 0 0 0 0 0 0 0 0 0 0 0 0 0 0 0 0 0 0 
0 0 0 0 0 0 0 0 0 0 0 0 0 0 0 0 0 0 0 0 227 63441 8.44547e+06 8.68349e+07 8.43596e+07 1.96083e+07 677092 9971 74 0 0 0 0 0 0 0 0 0 0 0 0 0 0 0 0 0 0 0 0 0 0 
0 0 0 0 0 0 0 0 0 0 0 0 0 0 0 0 0 0 0 0 146 57103 7.84639e+06 8.47329e+07 8.59338e+07 2.06867e+07 731490 10413 46 4 0 0 0 0 0 0 0 0 0 0 0 0 0 0 0 0 0 0 0 0 0 
0 0 0 0 0 0 0 0 0 0 0 0 0 0 0 0 0 0 0 0 13 34945 5.54936e+06 7.40184e+07 9.22046e+07 2.70179e+07 1.1531e+06 20675 57 14 0 0 0 0 0 0 0 0 0 0 0 0 0 0 0 0 0 0 0 0 0 
0 0 0 0 0 0 0 0 0 0 0 0 0 0 0 0 0 0 0 0 44 28888 4.57602e+06 6.83154e+07 9.48653e+07 3.07503e+07 1.43134e+06 31709 0 80 0 0 0 0 0 0 0 0 0 0 0 0 0 0 0 0 0 0 0 0 0 
0 0 0 0 0 0 0 0 0 0 0 0 0 0 0 0 0 0 0 0 92 19804 3.43476e+06 6.04116e+07 9.75672e+07 3.66045e+07 1.91248e+06 48488 0 81 0 0 0 0 0 0 0 0 0 0 0 0 0 0 0 0 0 0 0 0 0 
0 0 0 0 0 0 0 0 0 0 0 0 0 0 0 0 0 0 0 0 77 24194 3.58503e+06 6.16247e+07 9.73805e+07 3.55666e+07 1.77306e+06 44795 3 0 0 0 0 0 0 0 0 0 0 0 0 0 0 0 0 0 0 0 0 0 0 
0 0 0 0 0 0 0 0 0 0 0 0 0 0 0 0 0 0 0 0 47 12794 2.37614e+06 5.09666e+07 9.93919e+07 4.44497e+07 2.72099e+06 80807 70 0 0 0 0 0 0 0 0 0 0 0 0 0 0 0 0 0 0 0 0 0 0 
0 0 0 0 0 0 0 0 0 0 0 0 0 0 0 0 0 0 0 0 153 12499 2.18264e+06 4.90026e+07 9.97516e+07 4.60512e+07 2.9112e+06 86904 143 0 0 0 0 0 0 0 0 0 0 0 0 0 0 0 0 0 0 0 0 0 0 
0 0 0 0 0 0 0 0 0 0 0 0 0 0 0 0 0 0 0 0 49 9721 1.81988e+06 4.48844e+07 9.97612e+07 5.00007e+07 3.41045e+06 111985 487 0 0 0 0 0 0 0 0 0 0 0 0 0 0 0 0 0 0 0 0 0 0 
0 0 0 0 0 0 0 0 0 0 0 0 0 0 0 0 0 0 0 0 35 4460 1.21482e+06 3.64799e+07 9.82493e+07 5.90548e+07 4.80750e+06 187027 1037 0 0 0 0 0 0 0 0 0 0 0 0 0 0 0 0 0 0 0 0 0 0 
0 0 0 0 0 0 0 0 0 0 0 0 0 0 0 0 0 0 0 0 5 4553 980372 3.24767e+07 9.67138e+07 6.39293e+07 5.65383e+06 238717 1765 0 0 0 0 0 0 0 0 0 0 0 0 0 0 0 0 0 0 0 0 0 0 
0 0 0 0 0 0 0 0 0 0 0 0 0 0 0 0 0 0 0 0 0 4117 831678 2.94641e+07 9.51927e+07 6.77662e+07 6.45088e+06 287179 2147 0 0 0 0 0 0 0 0 0 0 0 0 0 0 0 0 0 0 0 0 0 0 
0 0 0 0 0 0 0 0 0 0 0 0 0 0 0 0 0 0 0 0 0 3976 706984 2.68423e+07 9.33804e+07 7.14616e+07 7.25914e+06 341514 3025 3 0 0 0 0 0 0 0 0 0 0 0 0 0 0 0 0 0 0 0 0 0 
0 0 0 0 0 0 0 0 0 0 0 0 0 0 0 0 0 0 0 0 32 4936 916785 3.07762e+07 9.62369e+07 6.58709e+07 5.94202e+06 249322 1787 0 0 0 0 0 0 0 0 0 0 0 0 0 0 0 0 0 0 0 0 0 0 
0 0 0 0 0 0 0 0 0 0 0 0 0 0 0 0 0 0 0 0 20 2757 560194 2.34375e+07 9.07475e+07 7.64294e+07 8.39968e+06 418493 3424 0 0 0 0 0 0 0 0 0 0 0 0 0 0 0 0 0 0 0 0 0 0 
0 0 0 0 0 0 0 0 0 0 0 0 0 0 0 0 0 0 0 0 5 2358 501144 2.17682e+07 8.91175e+07 7.90377e+07 9.09884e+06 468272 4957 0 0 0 0 0 0 0 0 0 0 0 0 0 0 0 0 0 0 0 0 0 0 
0 0 0 0 0 0 0 0 0 0 0 0 0 0 0 0 0 0 0 0 0 1246 279004 1.54704e+07 8.04629e+07 8.99559e+07 1.29919e+07 827692 9963 0 0 0 0 0 0 0 0 0 0 0 0 0 0 0 0 0 0 0 0 0 0 
0 0 0 0 0 0 0 0 0 0 0 0 0 0 0 0 0 0 0 0 0 1206 223481 1.33198e+07 7.66131e+07 9.40207e+07 1.47921e+07 1.01544e+06 13097 3 0 0 0 0 0 0 0 0 0 0 0 0 0 0 0 0 0 0 0 0 0 
0 0 0 0 0 0 0 0 0 0 0 0 0 0 0 0 0 0 0 0 0 1201 199834 1.22418e+07 7.42735e+07 9.62449e+07 1.58851e+07 1.13699e+06 15716 10 0 0 0 0 0 0 0 0 0 0 0 0 0 0 0 0 0 0 0 0 0 
0 0 0 0 0 0 0 0 0 0 0 0 0 0 0 0 0 0 0 0 0 997 191405 1.16549e+07 7.30338e+07 9.74771e+07 1.64277e+07 1.19678e+06 16220 23 0 0 0 0 0 0 0 0 0 0 0 0 0 0 0 0 0 0 0 0 0 
0 0 0 0 0 0 0 0 0 0 0 0 0 0 0 0 0 0 0 0 0 737 153115 1.00896e+07 6.91696e+07 1.00744e+08 1.83802e+07 1.43952e+06 22327 43 0 0 0 0 0 0 0 0 0 0 0 0 0 0 0 0 0 0 0 0 0 
0 0 0 0 0 0 0 0 0 0 0 0 0 0 0 0 0 0 0 0 0 317 91409 7.19074e+06 6.02367e+07 1.06888e+08 2.3372e+07 2.18077e+06 38526 408 0 0 0 0 0 0 0 0 0 0 0 0 0 0 0 0 0 0 0 0 0 
0 0 0 0 0 0 0 0 0 0 0 0 0 0 0 0 0 0 0 0 0 275 78621 6.54377e+06 5.79714e+07 1.08118e+08 2.48294e+07 2.41128e+06 45479 495 0 0 0 0 0 0 0 0 0 0 0 0 0 0 0 0 0 0 0 0 0 
0 0 0 0 0 0 0 0 0 0 0 0 0 0 0 0 0 0 0 0 0 353 60517 5.58972e+06 5.42922e+07 1.09896e+08 2.72702e+07 2.82856e+06 60470 681 15 0 0 0 0 0 0 0 0 0 0 0 0 0 0 0 0 0 0 0 0 
0 0 0 0 0 0 0 0 0 0 0 0 0 0 0 0 0 0 0 0 0 67 27808 3.27448e+06 4.22803e+07 1.12836e+08 3.65401e+07 4.89915e+06 138267 2105 308 0 0 0 0 0 0 0 0 0 0 0 0 0 0 0 0 0 0 0 0 
0 0 0 0 0 0 0 0 0 0 0 0 0 0 0 0 0 0 0 0 0 49 19907 2.40441e+06 3.62246e+07 1.12606e+08 4.20723e+07 6.45773e+06 209155 3629 964 0 0 0 0 0 0 0 0 0 0 0 0 0 0 0 0 0 0 0 0 
0 0 0 0 0 0 0 0 0 0 0 0 0 0 0 0 0 0 0 0 0 9 15859 2.08746e+06 3.3857e+07 1.12264e+08 4.44228e+07 7.10508e+06 241687 3837 1714 9 0 0 0 0 0 0 0 0 0 0 0 0 0 0 0 0 0 0 0 
0 0 0 0 0 0 0 0 0 0 0 0 0 0 0 0 0 0 0 0 0 12 14945 1.96689e+06 3.28150e+07 1.12154e+08 4.54366e+07 7.34992e+06 256019 3905 2020 19 0 0 0 0 0 0 0 0 0 0 0 0 0 0 0 0 0 0 0 
0 0 0 0 0 0 0 0 0 0 0 0 0 0 0 0 0 0 0 0 0 0 8615 1.31293e+06 2.63695e+07 1.09002e+08 5.27563e+07 1.01366e+07 402386 6655 3548 0 0 0 0 0 0 0 0 0 0 0 0 0 0 0 0 0 0 0 0 
0 0 0 0 0 0 0 0 0 0 0 0 0 0 0 0 0 0 0 0 0 0 2862 636673 1.74723e+07 9.93045e+07 6.49986e+07 1.66728e+07 879120 20184 11950 8 0 0 0 0 0 0 0 0 0 0 0 0 0 0 0 0 0 0 0 
0 0 0 0 0 0 0 0 0 0 0 0 0 0 0 0 0 0 0 0 0 0 2502 475041 1.46852e+07 9.44316e+07 6.93972e+07 1.98026e+07 1.15683e+06 29466 18584 2 0 0 0 0 0 0 0 0 0 0 0 0 0 0 0 0 0 0 0 
0 0 0 0 0 0 0 0 0 0 0 0 0 0 0 0 0 0 0 0 0 7 4222 525525 1.56669e+07 9.65346e+07 6.77865e+07 1.84289e+07 1.00898e+06 27344 16107 6 0 0 0 0 0 0 0 0 0 0 0 0 0 0 0 0 0 0 0 
0 0 0 0 0 0 0 0 0 0 0 0 0 0 0 0 0 0 0 0 0 16 2375 330196 1.18254e+07 8.81964e+07 7.41707e+07 2.38729e+07 1.52078e+06 49850 30357 72 0 0 0 0 0 0 0 0 0 0 0 0 0 0 0 0 0 0 0 
0 0 0 0 0 0 0 0 0 0 0 0 0 0 0 0 0 0 0 0 0 0 2275 273438 1.04192e+07 8.44472e+07 7.65912e+07 2.63747e+07 1.79187e+06 61331 37552 177 0 0 0 0 0 0 0 0 0 0 0 0 0 0 0 0 0 0 0 
0 0 0 0 0 0 0 0 0 0 0 0 0 0 0 0 0 0 0 0 0 0 1213 186233 8.23249e+06 7.71447e+07 8.03998e+07 3.14689e+07 2.41052e+06 93670 61212 305 0 0 0 0 0 0 0 0 0 0 0 0 0 0 0 0 0 0 0 
0 0 0 0 0 0 0 0 0 0 0 0 0 0 0 0 0 0 0 0 0 0 738 163846 7.51015e+06 7.41905e+07 8.17173e+07 3.35431e+07 2.69428e+06 107210 71197 646 0 0 0 0 0 0 0 0 0 0 0 0 0 0 0 0 0 0 0 
0 0 0 0 0 0 0 0 0 0 0 0 0 0 0 0 0 0 0 0 0 0 820 119586 6.30822e+06 6.90105e+07 8.36427e+07 3.74171e+07 3.26295e+06 139160 97159 773 0 0 0 0 0 0 0 0 0 0 0 0 0 0 0 0 0 0 0 
0 0 0 0 0 0 0 0 0 0 0 0 0 0 0 0 0 0 0 0 0 0 593 125836 6.37674e+06 6.94974e+07 8.36681e+07 3.69549e+07 3.15452e+06 133436 86770 709 18 0 0 0 0 0 0 0 0 0 0 0 0 0 0 0 0 0 0 
0 0 0 0 0 0 0 0 0 0 0 0 0 0 0 0 0 0 0 0 0 0 742 107446 5.72419e+06 6.62191e+07 8.46153e+07 3.95446e+07 3.52938e+06 156555 101100 640 0 0 0 0 0 0 0 0 0 0 0 0 0 0 0 0 0 0 0 
0 0 0 0 0 0 0 0 0 0 0 0 0 0 0 0 0 0 0 0 0 0 833 83968 4.92584e+06 6.2002e+07 8.56181e+07 4.29397e+07 4.10935e+06 182696 135438 1035 0 0 0 0 0 0 0 0 0 0 0 0 0 0 0 0 0 0 0 
0 0 0 0 0 0 0 0 0 0 0 0 0 0 0 0 0 0 0 0 0 0 640 77184 4.63418e+06 6.03377e+07 8.60974e+07 4.42004e+07 4.30818e+06 194130 147705 1443 0 0 0 0 0 0 0 0 0 0 0 0 0 0 0 0 0 0 0 
0 0 0 0 0 0 0 0 0 0 0 0 0 0 0 0 0 0 0 0 0 3 594 72550 4.52917e+06 5.94814e+07 8.63573e+07 4.48067e+07 4.39405e+06 202421 153320 1377 15 0 0 0 0 0 0 0 0 0 0 0 0 0 0 0 0 0 0 
0 0 0 0 0 0 0 0 0 0 0 0 0 0 0 0 0 0 0 0 0 0 358 62356 4.08172e+06 5.66035e+07 8.68602e+07 4.71722e+07 4.80018e+06 237220 178847 2448 0 0 0 0 0 0 0 0 0 0 0 0 0 0 0 0 0 0 0 
0 0 0 0 0 0 0 0 0 0 0 0 0 0 0 0 0 0 0 0 0 0 586 75856 4.65203e+06 6.04114e+07 8.65932e+07 4.38152e+07 4.13104e+06 186766 131155 1830 20 0 0 0 0 0 0 0 0 0 0 0 0 0 0 0 0 0 0 
0 0 0 0 0 0 0 0 0 0 0 0 0 0 0 0 0 0 0 0 0 0 385 57082 3.89914e+06 5.57127e+07 8.71552e+07 4.78871e+07 4.86223e+06 243137 179856 2225 0 0 0 0 0 0 0 0 0 0 0 0 0 0 0 0 0 0 0 
0 0 0 0 0 0 0 0 0 0 0 0 0 0 0 0 0 0 0 0 0 0 336 43323 3.20978e+06 5.05528e+07 8.74086e+07 5.24575e+07 5.77881e+06 303486 240841 3388 0 0 0 0 0 0 0 0 0 0 0 0 0 0 0 0 0 0 0 
0 0 0 0 0 0 0 0 0 0 0 0 0 0 0 0 0 0 0 0 0 0 320 37726 2.89903e+06 4.8005e+07 8.73076e+07 5.48225e+07 6.30343e+06 341804 277533 3978 24 0 0 0 0 0 0 0 0 0 0 0 0 0 0 0 0 0 0 
0 0 0 0 0 0 0 0 0 0 0 0 0 0 0 0 0 0 0 0 0 0 112 25964 2.20044e+06 4.16727e+07 8.61713e+07 6.11542e+07 7.86877e+06 468704 430182 6641 0 0 0 0 0 0 0 0 0 0 0 0 0 0 0 0 0 0 0 
0 0 0 0 0 0 0 0 0 0 0 0 0 0 0 0 0 0 0 0 0 0 19 12440 1.25786e+06 3.0305e+07 8.09101e+07 7.36274e+07 1.19437e+07 906595 1.01582e+06 20107 0 0 0 0 0 0 0 0 0 0 0 0 0 0 0 0 0 0 0 
0 0 0 0 0 0 0 0 0 0 0 0 0 0 0 0 0 0 0 0 0 0 0 13978 1.30115e+06 3.09187e+07 8.1482e+07 7.29057e+07 1.16058e+07 844336 909927 17259 6 0 0 0 0 0 0 0 0 0 0 0 0 0 0 0 0 0 0 
0 0 0 0 0 0 0 0 0 0 0 0 0 0 0 0 0 0 0 0 0 0 7 8075 853069 2.42018e+07 7.60805e+07 8.07925e+07 1.51402e+07 1.29968e+06 1.59010e+06 32965 4 0 0 0 0 0 0 0 0 0 0 0 0 0 0 0 0 0 0 
0 0 0 0 0 0 0 0 0 0 0 0 0 0 0 0 0 0 0 0 0 0 51 6568 650958 2.06587e+07 7.22945e+07 8.4988e+07 1.75328e+07 1.62660e+06 2.19313e+06 47704 4 0 0 0 0 0 0 0 0 0 0 0 0 0 0 0 0 0 0 
0 0 0 0 0 0 0 0 0 0 0 0 0 0 0 0 0 0 0 0 0 0 1 6156 536429 1.85126e+07 6.97598e+07 8.75592e+07 1.90976e+07 1.84808e+06 2.62102e+06 58109 29 0 0 0 0 0 0 0 0 0 0 0 0 0 0 0 0 0 0 
0 0 0 0 0 0 0 0 0 0 0 0 0 0 0 0 0 0 0 0 0 0 7 7606 589912 1.96322e+07 7.14982e+07 8.62416e+07 1.80789e+07 1.66865e+06 2.23237e+06 49391 100 0 0 0 0 0 0 0 0 0 0 0 0 0 0 0 0 0 0 
0 0 0 0 0 0 0 0 0 0 0 0 0 0 0 0 0 0 0 0 0 0 12 6464 536775 1.83138e+07 6.99037e+07 8.78201e+07 1.90549e+07 1.82526e+06 2.48344e+06 54396 152 0 0 0 0 0 0 0 0 0 0 0 0 0 0 0 0 0 0 
0 0 0 0 0 0 0 0 0 0 0 0 0 0 0 0 0 0 0 0 0 0 8 6023 571900 1.90484e+07 7.11919e+07 8.69829e+07 1.82794e+07 1.67148e+06 2.20287e+06 44128 78 0 0 0 0 0 0 0 0 0 0 0 0 0 0 0 0 0 0 
0 0 0 0 0 0 0 0 0 0 0 0 0 0 0 0 0 0 0 0 0 0 1 5190 532634 1.83785e+07 7.06411e+07 8.77551e+07 1.8671e+07 1.71828e+06 2.25166e+06 45243 207 0 0 0 0 0 0 0 0 0 0 0 0 0 0 0 0 0 0 
0 0 0 0 0 0 0 0 0 0 0 0 0 0 0 0 0 0 0 0 0 0 0 3107 441944 1.66216e+07 6.81061e+07 8.98994e+07 2.02534e+07 1.94125e+06 2.67679e+06 55095 358 0 0 0 0 0 0 0 0 0 0 0 0 0 0 0 0 0 0 
0 0 0 0 0 0 0 0 0 0 0 0 0 0 0 0 0 0 0 0 0 0 28 3464 460754 1.69968e+07 6.89434e+07 8.94681e+07 1.97628e+07 1.84517e+06 2.47016e+06 47971 362 0 0 0 0 0 0 0 0 0 0 0 0 0 0 0 0 0 0 
0 0 0 0 0 0 0 0 0 0 0 0 0 0 0 0 0 0 0 0 0 0 0 2638 372073 1.47126e+07 6.53767e+07 9.21429e+07 2.19791e+07 2.20087e+06 3.14762e+06 64054 476 0 0 0 0 0 0 0 0 0 0 0 0 0 0 0 0 0 0 
0 0 0 0 0 0 0 0 0 0 0 0 0 0 0 0 0 0 0 0 0 0 0 1217 206950 1.01074e+07 5.58019e+07 9.66407e+07 2.79791e+07 3.37825e+06 5.74852e+06 133059 1838 0 0 0 0 0 0 0 0 0 0 0 0 0 0 0 0 0 0 
0 0 0 0 0 0 0 0 0 0 0 0 0 0 0 0 0 0 0 0 0 0 0 1429 184934 9.28025e+06 5.40203e+07 9.72283e+07 2.91611e+07 3.64527e+06 6.3243e+06 151000 2183 0 0 0 0 0 0 0 0 0 0 0 0 0 0 0 0 0 0 
0 0 0 0 0 0 0 0 0 0 0 0 0 0 0 0 0 0 0 0 0 0 0 1058 157095 8.17771e+06 5.10773e+07 9.78732e+07 3.10539e+07 4.09699e+06 7.37327e+06 185886 2673 1 0 0 0 0 0 0 0 0 0 0 0 0 0 0 0 0 0 
0 0 0 0 0 0 0 0 0 0 0 0 0 0 0 0 0 0 0 0 0 0 0 899 146808 7.81943e+06 5.00587e+07 9.82535e+07 3.16836e+07 4.21568e+06 7.6239e+06 193379 3077 0 0 0 0 0 0 0 0 0 0 0 0 0 0 0 0 0 0 
0 0 0 0 0 0 0 0 0 0 0 0 0 0 0 0 0 0 0 0 0 0 0 1047 164125 8.40833e+06 5.19017e+07 9.83656e+07 3.04406e+07 3.88739e+06 6.66482e+06 162503 2929 7 0 0 0 0 0 0 0 0 0 0 0 0 0 0 0 0 0 
0 0 0 0 0 0 0 0 0 0 0 0 0 0 0 0 0 0 0 0 0 0 0 822 165214 8.38349e+06 5.20018e+07 9.85386e+07 3.03899e+07 3.84185e+06 6.51865e+06 156543 2228 0 0 0 0 0 0 0 0 0 0 0 0 0 0 0 0 0 0 
0 0 0 0 0 0 0 0 0 0 0 0 0 0 0 0 0 0 0 0 0 0 0 859 135387 7.31453e+06 4.90238e+07 9.90741e+07 3.23526e+07 4.26765e+06 7.63497e+06 192523 2484 0 0 0 0 0 0 0 0 0 0 0 0 0 0 0 0 0 0 
0 0 0 0 0 0 0 0 0 0 0 0 0 0 0 0 0 0 0 0 0 0 0 434 63670 4.31188e+06 3.73776e+07 9.65005e+07 3.99332e+07 6.66897e+06 1.46653e+07 468816 8487 17 0 0 0 0 0 0 0 0 0 0 0 0 0 0 0 0 0 
0 0 0 0 0 0 0 0 0 0 0 0 0 0 0 0 0 0 0 0 0 0 0 642 91875 5.53025e+06 4.27242e+07 9.8887e+07 3.6565e+07 5.39087e+06 1.05105e+07 294004 4686 7 0 0 0 0 0 0 0 0 0 0 0 0 0 0 0 0 0 
0 0 0 0 0 0 0 0 0 0 0 0 0 0 0 0 0 0 0 0 0 0 0 462 83745 5.07547e+06 4.10058e+07 9.87299e+07 3.77428e+07 5.70778e+06 1.133e+07 318096 4933 0 0 0 0 0 0 0 0 0 0 0 0 0 0 0 0 0 0 
0 0 0 0 0 0 0 0 0 0 0 0 0 0 0 0 0 0 0 0 0 0 0 512 48275 3.47824e+06 3.32852e+07 9.50135e+07 4.27051e+07 7.54876e+06 1.73449e+07 565346 9126 0 0 0 0 0 0 0 0 0 0 0 0 0 0 0 0 0 0 
0 0 0 0 0 0 0 0 0 0 0 0 0 0 0 0 0 0 0 0 0 0 0 137 23528 2.16082e+06 2.52976e+07 8.75351e+07 4.71796e+07 9.93384e+06 2.68368e+07 1.01341e+06 18272 16 0 0 0 0 0 0 0 0 0 0 0 0 0 0 0 0 0 
0 0 0 0 0 0 0 0 0 0 0 0 0 0 0 0 0 0 0 0 0 0 0 30 26992 2.42941e+06 2.71253e+07 9.02239e+07 4.63333e+07 9.24726e+06 2.37663e+07 831957 14563 1 0 0 0 0 0 0 0 0 0 0 0 0 0 0 0 0 0 
0 0 0 0 0 0 0 0 0 0 0 0 0 0 0 0 0 0 0 0 0 0 0 32 28483 2.47216e+06 2.74622e+07 9.09289e+07 4.63019e+07 9.08714e+06 2.29096e+07 795228 13360 7 0 0 0 0 0 0 0 0 0 0 0 0 0 0 0 0 0 
0 0 0 0 0 0 0 0 0 0 0 0 0 0 0 0 0 0 0 0 0 0 0 138 21914 2.06714e+06 2.48022e+07 8.81025e+07 4.77232e+07 9.99232e+06 2.63021e+07 969570 17893 22 0 0 0 0 0 0 0 0 0 0 0 0 0 0 0 0 0 
0 0 0 0 0 0 0 0 0 0 0 0 0 0 0 0 0 0 0 0 0 0 0 128 18628 1.69871e+06 2.22146e+07 8.46761e+07 4.90037e+07 1.08962e+07 3.02911e+07 1.17721e+06 22680 14 0 0 0 0 0 0 0 0 0 0 0 0 0 0 0 0 0 
0 0 0 0 0 0 0 0 0 0 0 0 0 0 0 0 0 0 0 0 0 0 0 57 16709 1.55182e+06 2.09847e+07 8.32848e+07 4.95014e+07 1.13418e+07 3.20431e+07 1.25138e+06 23235 59 0 0 0 0 0 0 0 0 0 0 0 0 0 0 0 0 0 
0 0 0 0 0 0 0 0 0 0 0 0 0 0 0 0 0 0 0 0 0 0 0 48 18719 1.64105e+06 2.19188e+07 8.49974e+07 4.93211e+07 1.09836e+07 2.99707e+07 1.12562e+06 21899 0 0 0 0 0 0 0 0 0 0 0 0 0 0 0 0 0 0 
0 0 0 0 0 0 0 0 0 0 0 0 0 0 0 0 0 0 0 0 0 0 0 107 27858 2.16049e+06 2.5923e+07 9.0759e+07 4.75322e+07 9.49346e+06 2.3319e+07 771182 12769 2 0 0 0 0 0 0 0 0 0 0 0 0 0 0 0 0 0 
0 0 0 0 0 0 0 0 0 0 0 0 0 0 0 0 0 0 0 0 0 0 0 277 49588 3.05951e+06 3.1893e+07 9.68185e+07 4.40693e+07 7.58189e+06 1.60653e+07 455165 6371 0 0 0 0 0 0 0 0 0 0 0 0 0 0 0 0 0 0 
0 0 0 0 0 0 0 0 0 0 0 0 0 0 0 0 0 0 0 0 0 0 0 43 39570 2.53886e+06 2.87548e+07 9.444e+07 4.61401e+07 8.51365e+06 1.89865e+07 575316 10275 1 0 0 0 0 0 0 0 0 0 0 0 0 0 0 0 0 0 
0 0 0 0 0 0 0 0 0 0 0 0 0 0 0 0 0 0 0 0 0 0 0 57 50439 2.93456e+06 3.13943e+07 9.70989e+07 4.45178e+07 7.6786e+06 1.58765e+07 439702 8146 0 0 0 0 0 0 0 0 0 0 0 0 0 0 0 0 0 0 
0 0 0 0 0 0 0 0 0 0 0 0 0 0 0 0 0 0 0 0 0 0 0 23 29167 2.02213e+06 2.53404e+07 9.12026e+07 4.83789e+07 9.565e+06 2.27175e+07 725958 17340 0 0 0 0 0 0 0 0 0 0 0 0 0 0 0 0 0 0 
0 0 0 0 0 0 0 0 0 0 0 0 0 0 0 0 0 0 0 0 0 0 0 47 29601 2.04225e+06 2.56463e+07 9.17723e+07 4.83337e+07 9.45053e+06 2.20242e+07 684312 15754 36 0 0 0 0 0 0 0 0 0 0 0 0 0 0 0 0 0 
0 0 0 0 0 0 0 0 0 0 0 0 0 0 0 0 0 0 0 0 0 0 0 4 15794 1.33267e+06 1.96694e+07 8.33972e+07 5.13969e+07 1.16765e+07 3.13871e+07 1.09274e+06 30416 288 0 0 0 0 0 0 0 0 0 0 0 0 0 0 0 0 0 
0 0 0 0 0 0 0 0 0 0 0 0 0 0 0 0 0 0 0 0 0 0 0 3 16444 1.3569e+06 1.99949e+07 8.43608e+07 5.14554e+07 1.15018e+07 3.0266e+07 1.01842e+06 27738 648 0 0 0 0 0 0 0 0 0 0 0 0 0 0 0 0 0 
0 0 0 0 0 0 0 0 0 0 0 0 0 0 0 0 0 0 0 0 0 0 0 4 14603 1.19304e+06 1.84417e+07 8.17647e+07 5.2197e+07 1.21351e+07 3.30793e+07 1.14116e+06 31187 1141 0 0 0 0 0 0 0 0 0 0 0 0 0 0 0 0 0 
0 0 0 0 0 0 0 0 0 0 0 0 0 0 0 0 0 0 0 0 0 0 0 6 15778 1.2877e+06 1.92554e+07 8.37353e+07 5.20285e+07 1.17474e+07 3.08722e+07 1.03014e+06 25616 1063 0 0 0 0 0 0 0 0 0 0 0 0 0 0 0 0 0 
0 0 0 0 0 0 0 0 0 0 0 0 0 0 0 0 0 0 0 0 0 0 0 9 18024 1.41763e+06 2.05437e+07 8.64672e+07 5.16934e+07 1.11652e+07 2.77957e+07 876667 20765 686 0 0 0 0 0 0 0 0 0 0 0 0 0 0 0 0 0 
0 0 0 0 0 0 0 0 0 0 0 0 0 0 0 0 0 0 0 0 0 0 0 13 11562 1.09178e+06 1.76079e+07 8.13566e+07 5.30438e+07 1.24152e+07 3.33217e+07 1.11835e+06 30802 1394 1 0 0 0 0 0 0 0 0 0 0 0 0 0 0 0 0 
0 0 0 0 0 0 0 0 0 0 0 0 0 0 0 0 0 0 0 0 0 0 0 30 10531 991071 1.67385e+07 7.98557e+07 5.34704e+07 1.28157e+07 3.49045e+07 1.17874e+06 32831 1016 0 0 0 0 0 0 0 0 0 0 0 0 0 0 0 0 0 
0 0 0 0 0 0 0 0 0 0 0 0 0 0 0 0 0 0 0 0 0 0 0 0 3174 453679 9.99708e+06 6.16882e+07 5.31551e+07 1.62319e+07 5.6015e+07 2.36399e+06 88629 2321 0 0 0 0 0 0 0 0 0 0 0 0 0 0 0 0 0 
0 0 0 0 0 0 0 0 0 0 0 0 0 0 0 0 0 0 0 0 0 0 0 0 3109 398326 9.0372e+06 5.85653e+07 5.27459e+07 1.68037e+07 5.97554e+07 2.5945e+06 92841 2578 25 0 0 0 0 0 0 0 0 0 0 0 0 0 0 0 0 
0 0 0 0 0 0 0 0 0 0 0 0 0 0 0 0 0 0 0 0 0 0 0 6 1875 301983 7.47811e+06 5.2739e+07 5.15842e+07 1.76553e+07 6.70308e+07 3.08474e+06 119657 3208 26 0 0 0 0 0 0 0 0 0 0 0 0 0 0 0 0 
0 0 0 0 0 0 0 0 0 0 0 0 0 0 0 0 0 0 0 0 0 0 0 49 1363 255182 6.74022e+06 4.96942e+07 5.07634e+07 1.81285e+07 7.09391e+07 3.33842e+06 134832 3436 216 0 0 0 0 0 0 0 0 0 0 0 0 0 0 0 0 
0 0 0 0 0 0 0 0 0 0 0 0 0 0 0 0 0 0 0 0 0 0 0 3 1037 230534 6.31338e+06 4.82059e+07 5.05636e+07 1.84474e+07 7.26304e+07 3.46403e+06 139512 3103 66 0 0 0 0 0 0 0 0 0 0 0 0 0 0 0 0 
0 0 0 0 0 0 0 0 0 0 0 0 0 0 0 0 0 0 0 0 0 0 0 0 911 179870 5.22636e+06 4.30299e+07 4.87414e+07 1.90876e+07 7.95896e+07 3.96641e+06 172069 4701 185 0 0 0 0 0 0 0 0 0 0 0 0 0 0 0 0 
0 0 0 0 0 0 0 0 0 0 0 0 0 0 0 0 0 0 0 0 0 0 0 0 1776 245849 6.54896e+06 4.97457e+07 5.16115e+07 1.84866e+07 7.00932e+07 3.1396e+06 123188 2675 94 0 0 0 0 0 0 0 0 0 0 0 0 0 0 0 0 
0 0 0 0 0 0 0 0 0 0 0 0 0 0 0 0 0 0 0 0 0 0 0 0 1666 190127 5.4014e+06 4.42304e+07 4.98078e+07 1.91485e+07 7.7392e+07 3.67599e+06 147047 3929 65 0 0 0 0 0 0 0 0 0 0 0 0 0 0 0 0 
0 0 0 0 0 0 0 0 0 0 0 0 0 0 0 0 0 0 0 0 0 0 0 0 1388 224154 6.17775e+06 4.81026e+07 5.159e+07 1.88451e+07 7.17361e+07 3.19734e+06 121691 2832 5 0 0 0 0 0 0 0 0 0 0 0 0 0 0 0 0 
0 0 0 0 0 0 0 0 0 0 0 0 0 0 0 0 0 0 0 0 0 0 0 0 1651 223367 6.15706e+06 4.8327e+07 5.18354e+07 1.89048e+07 7.13124e+07 3.11813e+06 116343 2846 7 0 0 0 0 0 0 0 0 0 0 0 0 0 0 0 0 
0 0 0 0 0 0 0 0 0 0 0 0 0 0 0 0 0 0 0 0 0 0 0 0 1037 168146 5.02846e+06 4.29484e+07 4.97852e+07 1.95966e+07 7.86748e+07 3.64915e+06 143939 3231 0 0 0 0 0 0 0 0 0 0 0 0 0 0 0 0 0 
0 0 0 0 0 0 0 0 0 0 0 0 0 0 0 0 0 0 0 0 0 0 0 0 865 184031 5.25382e+06 4.42976e+07 5.06381e+07 1.9579e+07 7.64574e+07 3.45459e+06 130762 2712 0 0 0 0 0 0 0 0 0 0 0 0 0 0 0 0 0 
0 0 0 0 0 0 0 0 0 0 0 0 0 0 0 0 0 0 0 0 0 0 0 12 880 184639 5.23915e+06 4.44887e+07 5.0918e+07 1.96525e+07 7.60073e+07 3.38094e+06 124662 2301 0 0 0 0 0 0 0 0 0 0 0 0 0 0 0 0 0 
0 0 0 0 0 0 0 0 0 0 0 0 0 0 0 0 0 0 0 0 0 0 0 35 2117 323734 7.7841e+06 5.65996e+07 5.51997e+07 1.8237e+07 5.95476e+07 2.2357e+06 68372 1036 0 0 0 0 0 0 0 0 0 0 0 0 0 0 0 0 0 
0 0 0 0 0 0 0 0 0 0 0 0 0 0 0 0 0 0 0 0 0 0 0 0 1102 210121 5.80682e+06 4.80655e+07 5.27273e+07 1.95293e+07 7.06207e+07 2.9373e+06 99000 1792 0 0 0 0 0 0 0 0 0 0 0 0 0 0 0 0 0 
0 0 0 0 0 0 0 0 0 0 0 0 0 0 0 0 0 0 0 0 0 0 0 0 449 89616 3.11587e+06 3.2785e+07 4.5112e+07 2.0912e+07 9.30407e+07 4.74214e+06 197957 3327 0 0 0 0 0 0 0 0 0 0 0 0 0 0 0 0 0 
0 0 0 0 0 0 0 0 0 0 0 0 0 0 0 0 0 0 0 0 0 0 0 0 255 79320 2.79832e+06 3.07107e+07 4.3756e+07 2.10776e+07 9.63285e+07 5.03179e+06 212760 3802 27 0 0 0 0 0 0 0 0 0 0 0 0 0 0 0 0 
0 0 0 0 0 0 0 0 0 0 0 0 0 0 0 0 0 0 0 0 0 0 0 0 105 65088 2.51018e+06 2.86042e+07 4.25611e+07 2.11779e+07 9.95341e+07 5.31671e+06 224811 4663 173 0 0 0 0 0 0 0 0 0 0 0 0 0 0 0 0 
0 0 0 0 0 0 0 0 0 0 0 0 0 0 0 0 0 0 0 0 0 0 0 0 110 58306 2.25068e+06 2.67966e+07 4.14229e+07 2.12677e+07 1.02375e+08 5.58651e+06 236412 5109 129 0 0 0 0 0 0 0 0 0 0 0 0 0 0 0 0 
0 0 0 0 0 0 0 0 0 0 0 0 0 0 0 0 0 0 0 0 0 0 0 0 160 43979 1.91291e+06 2.40904e+07 3.93542e+07 2.13526e+07 1.06953e+08 6.01821e+06 268443 5121 142 0 0 0 0 0 0 0 0 0 0 0 0 0 0 0 0 
0 0 0 0 0 0 0 0 0 0 0 0 0 0 0 0 0 0 0 0 0 0 0 0 203 65642 2.51881e+06 2.92254e+07 4.36388e+07 2.15713e+07 9.78122e+07 4.96169e+06 200798 3795 354 0 0 0 0 0 0 0 0 0 0 0 0 0 0 0 0 
0 0 0 0 0 0 0 0 0 0 0 0 0 0 0 0 0 0 0 0 0 0 0 0 104 39539 1.70884e+06 2.26531e+07 3.84658e+07 2.15607e+07 1.0917e+08 6.12503e+06 269592 5280 789 0 0 0 0 0 0 0 0 0 0 0 0 0 0 0 0 
0 0 0 0 0 0 0 0 0 0 0 0 0 0 0 0 0 0 0 0 0 0 0 0 70 53005 2.1284e+06 2.64264e+07 4.19358e+07 2.19034e+07 1.02036e+08 5.3024e+06 208796 3989 493 0 0 0 0 0 0 0 0 0 0 0 0 0 0 0 0 
0 0 0 0 0 0 0 0 0 0 0 0 0 0 0 0 0 0 0 0 0 0 0 0 57 34203 1.48541e+06 2.09663e+07 3.73712e+07 2.17313e+07 1.11733e+08 6.40064e+06 269683 6427 753 0 0 0 0 0 0 0 0 0 0 0 0 0 0 0 0 
0 0 0 0 0 0 0 0 0 0 0 0 0 0 0 0 0 0 0 0 0 0 0 0 20 43348 1.77368e+06 2.37736e+07 4.01216e+07 2.20644e+07 1.06292e+08 5.69551e+06 228785 5316 451 0 0 0 0 0 0 0 0 0 0 0 0 0 0 0 0 
0 0 0 0 0 0 0 0 0 0 0 0 0 0 0 0 0 0 0 0 0 0 0 0 63 45815 1.89263e+06 2.48882e+07 4.12881e+07 2.22585e+07 1.0399e+08 5.42546e+06 204818 5497 393 0 0 0 0 0 0 0 0 0 0 0 0 0 0 0 0 
0 0 0 0 0 0 0 0 0 0 0 0 0 0 0 0 0 0 0 0 0 0 0 0 21 27951 1.23828e+06 1.89988e+07 3.59214e+07 2.18625e+07 1.1501e+08 6.65853e+06 272040 8655 616 0 0 0 0 0 0 0 0 0 0 0 0 0 0 0 0 
0 0 0 0 0 0 0 0 0 0 0 0 0 0 0 0 0 0 0 0 0 0 0 0 15 19645 914954 1.54351e+07 3.2206e+07 2.14667e+07 1.22028e+08 7.57707e+06 339128 11563 791 4 0 0 0 0 0 0 0 0 0 0 0 0 0 0 0 
0 0 0 0 0 0 0 0 0 0 0 0 0 0 0 0 0 0 0 0 0 0 0 0 5 26052 1.18712e+06 1.85988e+07 3.58487e+07 2.20982e+07 1.1538e+08 6.58345e+06 268279 7507 910 0 0 0 0 0 0 0 0 0 0 0 0 0 0 0 0 
0 0 0 0 0 0 0 0 0 0 0 0 0 0 0 0 0 0 0 0 0 0 0 0 14 35188 1.47724e+06 2.1679e+07 3.92584e+07 2.25672e+07 1.09005e+08 5.75769e+06 213288 5503 646 0 0 0 0 0 0 0 0 0 0 0 0 0 0 0 0 
0 0 0 0 0 0 0 0 0 0 0 0 0 0 0 0 0 0 0 0 0 0 0 0 27 39770 1.67214e+06 2.36793e+07 4.13199e+07 2.2809e+07 1.04984e+08 5.30268e+06 186671 4739 395 0 0 0 0 0 0 0 0 0 0 0 0 0 0 0 0 
0 0 0 0 0 0 0 0 0 0 0 0 0 0 0 0 0 0 0 0 0 0 0 0 38 75547 2.74898e+06 3.28736e+07 4.87906e+07 2.28259e+07 8.8774e+07 3.79633e+06 111997 1776 250 0 0 0 0 0 0 0 0 0 0 0 0 0 0 0 0 
0 0 0 0 0 0 0 0 0 0 0 0 0 0 0 0 0 0 0 0 0 0 0 0 65 56890 2.18946e+06 2.83946e+07 4.57e+07 2.31343e+07 9.5984e+07 4.40486e+06 132875 1756 308 0 0 0 0 0 0 0 0 0 0 0 0 0 0 0 0 
0 0 0 0 0 0 0 0 0 0 0 0 0 0 0 0 0 0 0 0 0 0 0 0 184 92779 3.20192e+06 3.63634e+07 5.13679e+07 2.28345e+07 8.27505e+07 3.29845e+06 88329 981 73 0 0 0 0 0 0 0 0 0 0 0 0 0 0 0 0 
0 0 0 0 0 0 0 0 0 0 0 0 0 0 0 0 0 0 0 0 0 0 0 0 239 109189 3.67124e+06 3.9751e+07 5.36699e+07 2.25911e+07 7.72612e+07 2.86884e+06 75092 1183 0 0 0 0 0 0 0 0 0 0 0 0 0 0 0 0 0 
0 0 0 0 0 0 0 0 0 0 0 0 0 0 0 0 0 0 0 0 0 0 0 0 376 129630 4.19617e+06 4.3291e+07 5.57557e+07 2.23493e+07 7.16791e+07 2.53465e+06 62295 817 17 0 0 0 0 0 0 0 0 0 0 0 0 0 0 0 0 
0 0 0 0 0 0 0 0 0 0 0 0 0 0 0 0 0 0 0 0 0 0 0 0 256 129291 4.20814e+06 4.35177e+07 5.59684e+07 2.24589e+07 7.11809e+07 2.47862e+06 55738 1152 0 0 0 0 0 0 0 0 0 0 0 0 0 0 0 0 0 
0 0 0 0 0 0 0 0 0 0 0 0 0 0 0 0 0 0 0 0 0 0 0 0 197 109247 3.64712e+06 4.00609e+07 5.44643e+07 2.30026e+07 7.59099e+07 2.73881e+06 64457 1611 0 0 0 0 0 0 0 0 0 0 0 0 0 0 0 0 0 
0 0 0 0 0 0 0 0 0 0 0 0 0 0 0 0 0 0 0 0 0 0 0 0 283 122149 3.99907e+06 4.2638e+07 5.60071e+07 2.27715e+07 7.19395e+07 2.46514e+06 55017 1134 0 0 0 0 0 0 0 0 0 0 0 0 0 0 0 0 0 
0 0 0 0 0 0 0 0 0 0 0 0 0 0 0 0 0 0 0 0 0 0 0 0 191 72443 2.69507e+06 3.33041e+07 5.07449e+07 2.38008e+07 8.59472e+07 3.34901e+06 82797 2498 1 0 0 0 0 0 0 0 0 0 0 0 0 0 0 0 0 
0 0 0 0 0 0 0 0 0 0 0 0 0 0 0 0 0 0 0 0 0 0 0 0 189 65515 2.41424e+06 3.1166e+07 4.95044e+07 2.40313e+07 8.91656e+07 3.55651e+06 91879 3248 0 0 0 0 0 0 0 0 0 0 0 0 0 0 0 0 0 
0 0 0 0 0 0 0 0 0 0 0 0 0 0 0 0 0 0 0 0 0 0 0 0 564 66387 2.54497e+06 3.24277e+07 5.06686e+07 2.41631e+07 8.66876e+07 3.35259e+06 84338 3119 8 0 0 0 0 0 0 0 0 0 0 0 0 0 0 0 0 
0 0 0 0 0 0 0 0 0 0 0 0 0 0 0 0 0 0 0 0 0 0 0 0 304 45189 1.94285e+06 2.72838e+07 4.69051e+07 2.45700e+07 9.51628e+07 3.97743e+06 106973 4433 32 0 0 0 0 0 0 0 0 0 0 0 0 0 0 0 0 
0 0 0 0 0 0 0 0 0 0 0 0 0 0 0 0 0 0 0 0 0 0 0 4 730 50589 2.03925e+06 2.81441e+07 4.77705e+07 2.46422e+07 9.34278e+07 3.82279e+06 96274 4582 117 0 0 0 0 0 0 0 0 0 0 0 0 0 0 0 0 
0 0 0 0 0 0 0 0 0 0 0 0 0 0 0 0 0 0 0 0 0 0 0 0 567 29816 1.39457e+06 2.19087e+07 4.22702e+07 2.47156e+07 1.04754e+08 4.79035e+06 130091 5115 0 0 0 0 0 0 0 0 0 0 0 0 0 0 0 0 0 
0 0 0 0 0 0 0 0 0 0 0 0 0 0 0 0 0 0 0 0 0 0 0 0 943 35288 1.56792e+06 2.39157e+07 4.4295e+07 2.49479e+07 1.00714e+08 4.40627e+06 111213 4249 2 0 0 0 0 0 0 0 0 0 0 0 0 0 0 0 0 
0 0 0 0 0 0 0 0 0 0 0 0 0 0 0 0 0 0 0 0 0 0 0 1 691 25547 1.24798e+06 2.05671e+07 4.10447e+07 2.48785e+07 1.07106e+08 4.99e+06 133153 5319 1 0 0 0 0 0 0 0 0 0 0 0 0 0 0 0 0 
0 0 0 0 0 0 0 0 0 0 0 0 0 0 0 0 0 0 0 0 0 0 0 0 593 20225 1.04261e+06 1.83211e+07 3.87341e+07 2.4779e+07 1.11518e+08 5.42577e+06 151862 5882 0 0 0 0 0 0 0 0 0 0 0 0 0 0 0 0 0 
0 0 0 0 0 0 0 0 0 0 0 0 0 0 0 0 0 0 0 0 0 0 0 0 202 11420 728329 1.4444e+07 3.40677e+07 2.42216e+07 1.19961e+08 6.35505e+06 201488 8308 1 0 0 0 0 0 0 0 0 0 0 0 0 0 0 0 0 
0 0 0 0 0 0 0 0 0 0 0 0 0 0 0 0 0 0 0 0 0 0 0 0 0 10026 619331 1.29016e+07 3.20685e+07 2.39303e+07 1.23524e+08 6.71999e+06 216409 9130 9 0 0 0 0 0 0 0 0 0 0 0 0 0 0 0 0 
0 0 0 0 0 0 0 0 0 0 0 0 0 0 0 0 0 0 0 0 0 0 0 0 0 7110 434989 1.00718e+07 2.78037e+07 2.31441e+07 1.30484e+08 7.76134e+06 280068 12030 100 0 0 0 0 0 0 0 0 0 0 0 0 0 0 0 0 
0 0 0 0 0 0 0 0 0 0 0 0 0 0 0 0 0 0 0 0 0 0 0 0 4 9545 534265 1.16551e+07 3.04944e+07 2.3893e+07 1.26163e+08 7.00917e+06 230709 10020 99 0 0 0 0 0 0 0 0 0 0 0 0 0 0 0 0 
0 0 0 0 0 0 0 0 0 0 0 0 0 0 0 0 0 0 0 0 0 0 0 0 2 8537 505579 1.12369e+07 2.98689e+07 2.38811e+07 1.2715e+08 7.10204e+06 234817 10658 171 0 0 0 0 0 0 0 0 0 0 0 0 0 0 0 0 
0 0 0 0 0 0 0 0 0 0 0 0 0 0 0 0 0 0 0 0 0 0 0 0 10 7374 426410 9.89046e+06 2.78769e+07 2.34927e+07 1.30448e+08 7.58037e+06 264956 11469 131 0 0 0 0 0 0 0 0 0 0 0 0 0 0 0 0 
0 0 0 0 0 0 0 0 0 0 0 0 0 0 0 0 0 0 0 0 0 0 0 0 6 7203 415606 9.72764e+06 2.7768e+07 2.36559e+07 1.30592e+08 7.5548e+06 267345 10055 186 0 0 0 0 0 0 0 0 0 0 0 0 0 0 0 0 
0 0 0 0 0 0 0 0 0 0 0 0 0 0 0 0 0 0 0 0 0 0 0 0 21 12172 611458 1.27483e+07 3.26739e+07 2.4958e+07 1.22508e+08 6.28736e+06 194418 5780 1 0 0 0 0 0 0 0 0 0 0 0 0 0 0 0 0 
0 0 0 0 0 0 0 0 0 0 0 0 0 0 0 0 0 0 0 0 0 0 0 0 3 15299 737109 1.45273e+07 3.53263e+07 2.562e+07 1.17923e+08 5.68071e+06 163884 5450 0 0 0 0 0 0 0 0 0 0 0 0 0 0 0 0 0 
0 0 0 0 0 0 0 0 0 0 0 0 0 0 0 0 0 0 0 0 0 0 0 0 13 17538 843643 1.58572e+07 3.74044e+07 2.60514e+07 1.14411e+08 5.26562e+06 143495 4654 10 0 0 0 0 0 0 0 0 0 0 0 0 0 0 0 0 
0 0 0 0 0 0 0 0 0 0 0 0 0 0 0 0 0 0 0 0 0 0 0 0 27 19356 899215 1.66184e+07 3.85641e+07 2.63259e+07 1.12417e+08 5.01895e+06 131896 4137 0 0 0 0 0 0 0 0 0 0 0 0 0 0 0 0 0 
0 0 0 0 0 0 0 0 0 0 0 0 0 0 0 0 0 0 0 0 0 0 0 0 28 15432 795479 1.55492e+07 3.73165e+07 2.63535e+07 1.14637e+08 5.192e+06 134563 5580 6 0 0 0 0 0 0 0 0 0 0 0 0 0 0 0 0 
0 0 0 0 0 0 0 0 0 0 0 0 0 0 0 0 0 0 0 0 0 0 0 0 0 16718 901875 1.68946e+07 3.92533e+07 2.67803e+07 1.11213e+08 4.81557e+06 118494 4641 0 0 0 0 0 0 0 0 0 0 0 0 0 0 0 0 0 
0 0 0 0 0 0 0 0 0 0 0 0 0 0 0 0 0 0 0 0 0 0 0 0 24 9587 602845 1.28298e+07 3.38023e+07 2.60013e+07 1.20809e+08 5.77976e+06 157883 6869 4 0 0 0 0 0 0 0 0 0 0 0 0 0 0 0 0 
0 0 0 0 0 0 0 0 0 0 0 0 0 0 0 0 0 0 0 0 0 0 0 0 42 9499 681472 1.39825e+07 3.57861e+07 2.64538e+07 1.17573e+08 5.36374e+06 143154 5717 14 0 0 0 0 0 0 0 0 0 0 0 0 0 0 0 0 
0 0 0 0 0 0 0 0 0 0 0 0 0 0 0 0 0 0 0 0 0 0 0 0 36 7265 588301 1.24888e+07 3.38578e+07 2.61891e+07 1.20972e+08 5.73379e+06 154606 7611 7 0 0 0 0 0 0 0 0 0 0 0 0 0 0 0 0 
0 0 0 0 0 0 0 0 0 0 0 0 0 0 0 0 0 0 0 0 0 0 0 0 0 4337 428600 1.01223e+07 3.0144e+07 2.54445e+07 1.27155e+08 6.51421e+06 177265 8833 0 0 0 0 0 0 0 0 0 0 0 0 0 0 0 0 0 
0 0 0 0 0 0 0 0 0 0 0 0 0 0 0 0 0 0 0 0 0 0 0 0 3 3284 301628 7.85891e+06 2.60759e+07 2.44026e+07 1.33682e+08 7.44539e+06 217833 11375 8 0 0 0 0 0 0 0 0 0 0 0 0 0 0 0 0 
0 0 0 0 0 0 0 0 0 0 0 0 0 0 0 0 0 0 0 0 0 0 0 0 3 3388 338745 8.41527e+06 2.73078e+07 2.49334e+07 1.31752e+08 7.043e+06 195648 9825 5 0 0 0 0 0 0 0 0 0 0 0 0 0 0 0 0 
0 0 0 0 0 0 0 0 0 0 0 0 0 0 0 0 0 0 0 0 0 0 0 0 0 4322 419162 9.85728e+06 3.00538e+07 2.58614e+07 1.27295e+08 6.33833e+06 161756 7916 9 0 0 0 0 0 0 0 0 0 0 0 0 0 0 0 0 
0 0 0 0 0 0 0 0 0 0 0 0 0 0 0 0 0 0 0 0 0 0 0 0 0 6533 502612 1.13436e+07 3.28008e+07 2.66588e+07 1.22845e+08 5.70235e+06 133630 5959 1 0 0 0 0 0 0 0 0 0 0 0 0 0 0 0 0 
0 0 0 0 0 0 0 0 0 0 0 0 0 0 0 0 0 0 0 0 0 0 0 0 0 5109 444362 1.05463e+07 3.15595e+07 2.65711e+07 1.248e+08 5.93096e+06 135768 5828 9 0 0 0 0 0 0 0 0 0 0 0 0 0 0 0 0 
0 0 0 0 0 0 0 0 0 0 0 0 0 0 0 0 0 0 0 0 0 0 0 0 13 4927 391639 9.73604e+06 3.02019e+07 2.63317e+07 1.26996e+08 6.18568e+06 143090 7590 0 0 0 0 0 0 0 0 0 0 0 0 0 0 0 0 0 
0 0 0 0 0 0 0 0 0 0 0 0 0 0 0 0 0 0 0 0 0 0 0 0 19 4281 329836 8.56107e+06 2.81062e+07 2.58627e+07 1.30378e+08 6.5918e+06 155836 9371 0 0 0 0 0 0 0 0 0 0 0 0 0 0 0 0 0 
0 0 0 0 0 0 0 0 0 0 0 0 0 0 0 0 0 0 0 0 0 0 0 0 2 2229 213109 6.26002e+06 2.33594e+07 2.44129e+07 1.37773e+08 7.76444e+06 201719 12677 2 0 0 0 0 0 0 0 0 0 0 0 0 0 0 0 0 
0 0 0 0 0 0 0 0 0 0 0 0 0 0 0 0 0 0 0 0 0 0 0 0 0 2013 151369 4.98589e+06 2.04256e+07 2.33224e+07 1.42272e+08 8.58932e+06 235655 14527 0 0 0 0 0 0 0 0 0 0 0 0 0 0 0 0 0 
0 0 0 0 0 0 0 0 0 0 0 0 0 0 0 0 0 0 0 0 0 0 0 0 0 975 90714 3.45084e+06 1.63498e+07 2.14387e+07 1.48198e+08 1.01373e+07 308443 23820 1 0 0 0 0 0 0 0 0 0 0 0 0 0 0 0 0 
0 0 0 0 0 0 0 0 0 0 0 0 0 0 0 0 0 0 0 0 0 0 0 0 0 956 81806 3.16349e+06 1.55711e+07 2.11239e+07 1.49267e+08 1.04342e+07 331453 25510 27 0 0 0 0 0 0 0 0 0 0 0 0 0 0 0 0 
0 0 0 0 0 0 0 0 0 0 0 0 0 0 0 0 0 0 0 0 0 0 0 0 0 381 56616 2.39587e+06 1.30382e+07 1.96767e+07 1.52768e+08 1.16219e+07 407893 33532 6 0 0 0 0 0 0 0 0 0 0 0 0 0 0 0 0 
0 0 0 0 0 0 0 0 0 0 0 0 0 0 0 0 0 0 0 0 0 0 0 0 0 178 44706 2.00607e+06 1.17441e+07 1.884e+07 1.54538e+08 1.233e+07 458739 37441 165 0 0 0 0 0 0 0 0 0 0 0 0 0 0 0 0 
0 0 0 0 0 0 0 0 0 0 0 0 0 0 0 0 0 0 0 0 0 0 0 0 0 259 37935 1.75652e+06 1.08186e+07 1.83444e+07 1.5565e+08 1.28625e+07 486900 41788 144 0 0 0 0 0 0 0 0 0 0 0 0 0 0 0 0 
0 0 0 0 0 0 0 0 0 0 0 0 0 0 0 0 0 0 0 0 0 0 0 0 0 675 60669 2.44666e+06 1.34403e+07 2.03143e+07 1.52223e+08 1.11177e+07 369840 25694 158 0 0 0 0 0 0 0 0 0 0 0 0 0 0 0 0 
0 0 0 0 0 0 0 0 0 0 0 0 0 0 0 0 0 0 0 0 0 0 0 0 0 531 57387 2.3684e+06 1.32468e+07 2.03115e+07 1.52422e+08 1.12047e+07 363148 23730 362 0 0 0 0 0 0 0 0 0 0 0 0 0 0 0 0 
0 0 0 0 0 0 0 0 0 0 0 0 0 0 0 0 0 0 0 0 0 0 0 0 0 1159 78203 3.06717e+06 1.56834e+07 2.18927e+07 1.49128e+08 9.83862e+06 294598 14657 273 0 0 0 0 0 0 0 0 0 0 0 0 0 0 0 0 
0 0 0 0 0 0 0 0 0 0 0 0 0 0 0 0 0 0 0 0 0 0 0 0 0 1339 66222 2.72954e+06 1.45056e+07 2.13679e+07 1.50711e+08 1.02781e+07 322210 16483 489 0 0 0 0 0 0 0 0 0 0 0 0 0 0 0 0 
0 0 0 0 0 0 0 0 0 0 0 0 0 0 0 0 0 0 0 0 0 0 0 0 0 1829 81075 3.20431e+06 1.60992e+07 2.24829e+07 1.4844e+08 9.40306e+06 273525 12897 476 0 0 0 0 0 0 0 0 0 0 0 0 0 0 0 0 
0 0 0 0 0 0 0 0 0 0 0 0 0 0 0 0 0 0 0 0 0 0 0 0 0 1048 60508 2.50938e+06 1.39168e+07 2.1262e+07 1.51568e+08 1.03523e+07 309512 18975 584 2 0 0 0 0 0 0 0 0 0 0 0 0 0 0 0 
0 0 0 0 0 0 0 0 0 0 0 0 0 0 0 0 0 0 0 0 0 0 0 0 0 604 38710 1.78451e+06 1.12448e+07 1.94326e+07 1.55274e+08 1.1793e+07 403172 27083 490 0 0 0 0 0 0 0 0 0 0 0 0 0 0 0 0 
0 0 0 0 0 0 0 0 0 0 0 0 0 0 0 0 0 0 0 0 0 0 0 0 0 743 47479 2.03075e+06 1.22488e+07 2.02998e+07 1.53899e+08 1.10899e+07 360406 21995 347 0 0 0 0 0 0 0 0 0 0 0 0 0 0 0 0 
0 0 0 0 0 0 0 0 0 0 0 0 0 0 0 0 0 0 0 0 0 0 0 0 0 892 75439 2.79985e+06 1.50163e+07 2.23618e+07 1.49879e+08 9.56662e+06 284743 14088 167 0 0 0 0 0 0 0 0 0 0 0 0 0 0 0 0 
0 0 0 0 0 0 0 0 0 0 0 0 0 0 0 0 0 0 0 0 0 0 0 0 0 648 67090 2.60918e+06 1.44266e+07 2.21129e+07 1.50716e+08 9.75758e+06 294491 14718 114 0 0 0 0 0 0 0 0 0 0 0 0 0 0 0 0 
0 0 0 0 0 0 0 0 0 0 0 0 0 0 0 0 0 0 0 0 0 0 0 0 0 1457 73185 2.77366e+06 1.51827e+07 2.26975e+07 1.49613e+08 9.38094e+06 264089 12634 6 0 0 0 0 0 0 0 0 0 0 0 0 0 0 0 0 
0 0 0 0 0 0 0 0 0 0 0 0 0 0 0 0 0 0 0 0 0 0 0 0 0 2313 96218 3.42768e+06 1.74806e+07 2.41313e+07 1.46227e+08 8.41053e+06 215211 8363 49 0 0 0 0 0 0 0 0 0 0 0 0 0 0 0 0 
0 0 0 0 0 0 0 0 0 0 0 0 0 0 0 0 0 0 0 0 0 0 0 0 0 1371 69264 2.63472e+06 1.49675e+07 2.27494e+07 1.49951e+08 9.36025e+06 254210 10810 32 0 0 0 0 0 0 0 0 0 0 0 0 0 0 0 0 
0 0 0 0 0 0 0 0 0 0 0 0 0 0 0 0 0 0 0 0 0 0 0 0 0 863 70274 2.66147e+06 1.51796e+07 2.3016e+07 1.49633e+08 9.18356e+06 244747 9517 1 0 0 0 0 0 0 0 0 0 0 0 0 0 0 0 0 
0 0 0 0 0 0 0 0 0 0 0 0 0 0 0 0 0 0 0 0 0 0 0 0 0 774 67248 2.55363e+06 1.47949e+07 2.28642e+07 1.50184e+08 9.27908e+06 246307 8622 0 0 0 0 0 0 0 0 0 0 0 0 0 0 0 0 0 
0 0 0 0 0 0 0 0 0 0 0 0 0 0 0 0 0 0 0 0 0 0 0 0 0 319 29309 1.35755e+06 9.95367e+06 1.93208e+07 1.56976e+08 1.19561e+07 389014 16300 0 0 0 0 0 0 0 0 0 0 0 0 0 0 0 0 0 
0 0 0 0 0 0 0 0 0 0 0 0 0 0 0 0 0 0 0 0 0 0 0 0 0 503 29931 1.37968e+06 1.00601e+07 1.95581e+07 1.5684e+08 1.17329e+07 380654 16921 3 0 0 0 0 0 0 0 0 0 0 0 0 0 0 0 0 
0 0 0 0 0 0 0 0 0 0 0 0 0 0 0 0 0 0 0 0 0 0 0 0 0 498 30000 1.33842e+06 9.88933e+06 1.95541e+07 1.5697e+08 1.18131e+07 385022 18286 5 0 0 0 0 0 0 0 0 0 0 0 0 0 0 0 0 
0 0 0 0 0 0 0 0 0 0 0 0 0 0 0 0 0 0 0 0 0 0 0 0 0 453 22313 1.00074e+06 8.25452e+06 1.80674e+07 1.59056e+08 1.31111e+07 460674 26066 117 0 0 0 0 0 0 0 0 0 0 0 0 0 0 0 0 
0 0 0 0 0 0 0 0 0 0 0 0 0 0 0 0 0 0 0 0 0 0 0 0 0 386 16435 788640 7.07596e+06 1.69231e+07 1.60397e+08 1.42322e+07 534226 30835 71 0 0 0 0 0 0 0 0 0 0 0 0 0 0 0 0 
0 0 0 0 0 0 0 0 0 0 0 0 0 0 0 0 0 0 0 0 0 0 0 0 0 115 12189 659860 6.29566e+06 1.60715e+07 1.61267e+08 1.50611e+07 593462 37783 125 0 0 0 0 0 0 0 0 0 0 0 0 0 0 0 0 
0 0 0 0 0 0 0 0 0 0 0 0 0 0 0 0 0 0 0 0 0 0 0 0 0 43 16479 865145 7.58177e+06 1.7591e+07 1.60006e+08 1.34347e+07 474422 29037 73 0 0 0 0 0 0 0 0 0 0 0 0 0 0 0 0 
0 0 0 0 0 0 0 0 0 0 0 0 0 0 0 0 0 0 0 0 0 0 0 0 0 166 20515 975794 8.25419e+06 1.83825e+07 1.59208e+08 1.27044e+07 428549 24455 99 0 0 0 0 0 0 0 0 0 0 0 0 0 0 0 0 
0 0 0 0 0 0 0 0 0 0 0 0 0 0 0 0 0 0 0 0 0 0 0 0 0 130 18778 993684 8.46803e+06 1.87054e+07 1.58957e+08 1.24228e+07 409357 24049 74 0 0 0 0 0 0 0 0 0 0 0 0 0 0 0 0 
0 0 0 0 0 0 0 0 0 0 0 0 0 0 0 0 0 0 0 0 0 0 0 0 0 174 14557 838173 7.58739e+06 1.77961e+07 1.60087e+08 1.31886e+07 458478 28693 135 0 0 0 0 0 0 0 0 0 0 0 0 0 0 0 0 
0 0 0 0 0 0 0 0 0 0 0 0 0 0 0 0 0 0 0 0 0 0 0 0 0 24 9336 557607 5.84013e+06 1.58365e+07 1.62021e+08 1.50919e+07 599367 42713 368 0 0 0 0 0 0 0 0 0 0 0 0 0 0 0 0 
0 0 0 0 0 0 0 0 0 0 0 0 0 0 0 0 0 0 0 0 0 0 0 0 0 19 12214 651675 6.41686e+06 1.65801e+07 1.61534e+08 1.42368e+07 531317 35876 80 0 0 0 0 0 0 0 0 0 0 0 0 0 0 0 0 
0 0 0 0 0 0 0 0 0 0 0 0 0 0 0 0 0 0 0 0 0 0 0 0 0 5 22121 1.02282e+06 8.60604e+06 1.91202e+07 1.58894e+08 1.1934e+07 377197 22358 4 0 0 0 0 0 0 0 0 0 0 0 0 0 0 0 0 
0 0 0 0 0 0 0 0 0 0 0 0 0 0 0 0 0 0 0 0 0 0 0 0 0 48 20866 995567 8.42848e+06 1.90662e+07 1.59049e+08 1.20336e+07 383931 21079 11 0 0 0 0 0 0 0 0 0 0 0 0 0 0 0 0 
0 0 0 0 0 0 0 0 0 0 0 0 0 0 0 0 0 0 0 0 0 0 0 0 0 71 11033 610014 6.16758e+06 1.65439e+07 1.61761e+08 1.43351e+07 536056 34179 4 0 0 0 0 0 0 0 0 0 0 0 0 0 0 0 0 
0 0 0 0 0 0 0 0 0 0 0 0 0 0 0 0 0 0 0 0 0 0 0 0 0 153 12708 687183 6.73499e+06 1.73734e+07 1.6113e+08 1.35383e+07 493062 29591 17 0 0 0 0 0 0 0 0 0 0 0 0 0 0 0 0 
0 0 0 0 0 0 0 0 0 0 0 0 0 0 0 0 0 0 0 0 0 0 0 0 0 6 8122 470260 5.23796e+06 1.55147e+07 1.62678e+08 1.54277e+07 618717 43935 21 0 0 0 0 0 0 0 0 0 0 0 0 0 0 0 0 
0 0 0 0 0 0 0 0 0 0 0 0 0 0 0 0 0 0 0 0 0 0 0 0 0 30 5310 399902 4.67260e+06 1.47761e+07 1.63145e+08 1.6268e+07 679899 52227 62 0 0 0 0 0 0 0 0 0 0 0 0 0 0 0 0 
0 0 0 0 0 0 0 0 0 0 0 0 0 0 0 0 0 0 0 0 0 0 0 0 0 22 4169 336203 4.23381e+06 1.41565e+07 1.63424e+08 1.70377e+07 747088 59329 72 0 0 0 0 0 0 0 0 0 0 0 0 0 0 0 0 
0 0 0 0 0 0 0 0 0 0 0 0 0 0 0 0 0 0 0 0 0 0 0 0 0 1 4149 317633 4.08257e+06 1.39697e+07 1.63532e+08 1.7264e+07 768459 60713 10 0 0 0 0 0 0 0 0 0 0 0 0 0 0 0 0 
0 0 0 0 0 0 0 0 0 0 0 0 0 0 0 0 0 0 0 0 0 0 0 0 0 0 4440 362154 4.4906e+06 1.46987e+07 1.63277e+08 1.64216e+07 693093 51743 3 0 0 0 0 0 0 0 0 0 0 0 0 0 0 0 0 
0 0 0 0 0 0 0 0 0 0 0 0 0 0 0 0 0 0 0 0 0 0 0 0 0 12 5136 332614 4.28945e+06 1.4536e+07 1.63386e+08 1.66827e+07 716050 51305 35 0 0 0 0 0 0 0 0 0 0 0 0 0 0 0 0 
0 0 0 0 0 0 0 0 0 0 0 0 0 0 0 0 0 0 0 0 0 0 0 0 0 57 6422 357383 4.56477e+06 1.50981e+07 1.63189e+08 1.60736e+07 663204 46148 11 0 0 0 0 0 0 0 0 0 0 0 0 0 0 0 0 
0 0 0 0 0 0 0 0 0 0 0 0 0 0 0 0 0 0 0 0 0 0 0 0 0 172 5716 331767 4.37872e+06 1.49053e+07 1.63348e+08 1.63036e+07 679374 45878 5 0 0 0 0 0 0 0 0 0 0 0 0 0 0 0 0 
0 0 0 0 0 0 0 0 0 0 0 0 0 0 0 0 0 0 0 0 0 0 0 0 0 74 2931 181284 2.94162e+06 1.23694e+07 1.63805e+08 1.96602e+07 963291 75023 110 0 0 0 0 0 0 0 0 0 0 0 0 0 0 0 0 
0 0 0 0 0 0 0 0 0 0 0 0 0 0 0 0 0 0 0 0 0 0 0 0 0 199 2981 151788 2.6247e+06 1.18048e+07 1.6369e+08 2.05798e+07 1.05774e+06 87424 85 0 0 0 0 0 0 0 0 0 0 0 0 0 0 0 0 
0 0 0 0 0 0 0 0 0 0 0 0 0 0 0 0 0 0 0 0 0 0 0 0 0 131 4804 194658 3.09066e+06 1.29469e+07 1.63905e+08 1.88981e+07 895992 62255 108 0 0 0 0 0 0 0 0 0 0 0 0 0 0 0 0 
0 0 0 0 0 0 0 0 0 0 0 0 0 0 0 0 0 0 0 0 0 0 0 0 0 138 2480 129292 2.38849e+06 1.14658e+07 1.63482e+08 2.13128e+07 1.12754e+06 90271 150 0 0 0 0 0 0 0 0 0 0 0 0 0 0 0 0 
0 0 0 0 0 0 0 0 0 0 0 0 0 0 0 0 0 0 0 0 0 0 0 0 0 154 2390 112552 2.20963e+06 1.11001e+07 1.63285e+08 2.20076e+07 1.18338e+06 97743 400 0 0 0 0 0 0 0 0 0 0 0 0 0 0 0 0 
0 0 0 0 0 0 0 0 0 0 0 0 0 0 0 0 0 0 0 0 0 0 0 0 0 140 2581 145092 2.61886e+06 1.2153e+07 1.63799e+08 2.0214e+07 991431 74558 114 0 0 0 0 0 0 0 0 0 0 0 0 0 0 0 0 
0 0 0 0 0 0 0 0 0 0 0 0 0 0 0 0 0 0 0 0 0 0 0 0 0 219 2935 160755 2.78389e+06 1.26373e+07 1.64011e+08 1.94306e+07 906168 65904 230 0 0 0 0 0 0 0 0 0 0 0 0 0 0 0 0 
0 0 0 0 0 0 0 0 0 0 0 0 0 0 0 0 0 0 0 0 0 0 0 0 0 400 3059 190030 3.05446e+06 1.3304e+07 1.64139e+08 1.84433e+07 806238 57956 57 0 0 0 0 0 0 0 0 0 0 0 0 0 0 0 0 
0 0 0 0 0 0 0 0 0 0 0 0 0 0 0 0 0 0 0 0 0 0 0 0 0 340 2509 144492 2.49452e+06 1.21925e+07 1.63947e+08 2.01749e+07 964404 78002 157 0 0 0 0 0 0 0 0 0 0 0 0 0 0 0 0 
0 0 0 0 0 0 0 0 0 0 0 0 0 0 0 0 0 0 0 0 0 0 0 0 0 280 3565 195354 3.05969e+06 1.35859e+07 1.64179e+08 1.81457e+07 774217 55181 115 0 0 0 0 0 0 0 0 0 0 0 0 0 0 0 0 
0 0 0 0 0 0 0 0 0 0 0 0 0 0 0 0 0 0 0 0 0 0 0 0 0 337 4376 214518 3.2643e+06 1.40934e+07 1.64173e+08 1.74815e+07 717108 50659 47 0 0 0 0 0 0 0 0 0 0 0 0 0 0 0 0 
0 0 0 0 0 0 0 0 0 0 0 0 0 0 0 0 0 0 0 0 0 0 0 0 0 385 3760 192444 3.08457e+06 1.38572e+07 1.64328e+08 1.7748e+07 732121 52458 213 0 0 0 0 0 0 0 0 0 0 0 0 0 0 0 0 
0 0 0 0 0 0 0 0 0 0 0 0 0 0 0 0 0 0 0 0 0 0 0 0 0 325 4571 211047 3.28274e+06 1.44334e+07 1.64263e+08 1.70851e+07 675299 43464 177 3 0 0 0 0 0 0 0 0 0 0 0 0 0 0 0 
0 0 0 0 0 0 0 0 0 0 0 0 0 0 0 0 0 0 0 0 0 0 0 0 0 359 5973 229378 3.50269e+06 1.50002e+07 1.64202e+08 1.63875e+07 630560 40372 227 120 0 0 0 0 0 0 0 0 0 0 0 0 0 0 0 
0 0 0 0 0 0 0 0 0 0 0 0 0 0 0 0 0 0 0 0 0 0 0 0 0 281 5237 194763 3.09744e+06 1.42839e+07 1.64417e+08 1.72508e+07 702419 46723 186 68 41 0 0 0 0 0 0 0 0 0 0 0 0 0 0 
0 0 0 0 0 0 0 0 0 0 0 0 0 0 0 0 0 0 0 0 0 0 0 0 0 284 7310 223870 3.41424e+06 1.50577e+07 1.64274e+08 1.6358e+07 624720 38843 162 0 0 0 0 0 0 0 0 0 0 0 0 0 0 0 0 
0 0 0 0 0 0 0 0 0 0 0 0 0 0 0 0 0 0 0 0 0 0 0 0 0 14 4582 161904 2.72754e+06 1.35864e+07 1.64557e+08 1.81476e+07 761508 52313 335 0 0 0 0 0 0 0 0 0 0 0 0 0 0 0 0 
0 0 0 0 0 0 0 0 0 0 0 0 0 0 0 0 0 0 0 0 0 0 0 0 0 0 3372 148529 2.6041e+06 1.33482e+07 1.64583e+08 1.84694e+07 786770 55537 355 0 0 0 0 0 0 0 0 0 0 0 0 0 0 0 0 
0 0 0 0 0 0 0 0 0 0 0 0 0 0 0 0 0 0 0 0 0 0 0 0 0 0 2739 144494 2.50656e+06 1.314e+07 1.64602e+08 1.87352e+07 811500 56522 321 0 0 0 0 0 0 0 0 0 0 0 0 0 0 0 0 
0 0 0 0 0 0 0 0 0 0 0 0 0 0 0 0 0 0 0 0 0 0 0 0 0 27 2641 135347 2.38771e+06 1.29028e+07 1.646e+08 1.90808e+07 834967 54787 408 0 0 0 0 0 0 0 0 0 0 0 0 0 0 0 0 
0 0 0 0 0 0 0 0 0 0 0 0 0 0 0 0 0 0 0 0 0 0 0 0 0 7 2000 121088 2.19531e+06 1.24799e+07 1.64492e+08 1.97726e+07 878459 57613 458 0 0 0 0 0 0 0 0 0 0 0 0 0 0 0 0 
0 0 0 0 0 0 0 0 0 0 0 0 0 0 0 0 0 0 0 0 0 0 0 0 0 64 2561 151294 2.53347e+06 1.34516e+07 1.64693e+08 1.83809e+07 737694 48725 195 0 0 0 0 0 0 0 0 0 0 0 0 0 0 0 0 
0 0 0 0 0 0 0 0 0 0 0 0 0 0 0 0 0 0 0 0 0 0 0 0 0 0 1455 135561 2.34511e+06 1.30645e+07 1.64716e+08 1.89059e+07 780348 49691 156 0 0 0 0 0 0 0 0 0 0 0 0 0 0 0 0 
0 0 0 0 0 0 0 0 0 0 0 0 0 0 0 0 0 0 0 0 0 0 0 0 0 0 1441 144280 2.50004e+06 1.34925e+07 1.6483e+08 1.82639e+07 723242 42826 312 0 0 0 0 0 0 0 0 0 0 0 0 0 0 0 0 
0 0 0 0 0 0 0 0 0 0 0 0 0 0 0 0 0 0 0 0 0 0 0 0 0 0 1140 125701 2.28166e+06 1.29207e+07 1.64891e+08 1.89566e+07 771996 49883 332 0 0 0 0 0 0 0 0 0 0 0 0 0 0 0 0 
0 0 0 0 0 0 0 0 0 0 0 0 0 0 0 0 0 0 0 0 0 0 0 0 0 0 365 81850 1.75096e+06 1.13809e+07 1.64301e+08 2.14269e+07 985975 70761 361 0 0 0 0 0 0 0 0 0 0 0 0 0 0 0 0 
0 0 0 0 0 0 0 0 0 0 0 0 0 0 0 0 0 0 0 0 0 0 0 0 0 0 385 109703 2.17759e+06 1.27564e+07 1.64836e+08 1.9264e+07 799723 54739 202 0 0 0 0 0 0 0 0 0 0 0 0 0 0 0 0 
0 0 0 0 0 0 0 0 0 0 0 0 0 0 0 0 0 0 0 0 0 0 0 0 0 0 114 92301 1.9086e+06 1.21534e+07 1.64676e+08 2.02208e+07 885760 61690 176 0 0 0 0 0 0 0 0 0 0 0 0 0 0 0 0 
0 0 0 0 0 0 0 0 0 0 0 0 0 0 0 0 0 0 0 0 0 0 0 0 0 0 180 88216 1.88952e+06 1.21674e+07 1.6478e+08 2.01317e+07 882864 58956 305 0 0 0 0 0 0 0 0 0 0 0 0 0 0 0 0 
0 0 0 0 0 0 0 0 0 0 0 0 0 0 0 0 0 0 0 0 0 0 0 0 0 0 178 88854 1.95276e+06 1.24356e+07 1.64815e+08 1.97988e+07 852034 54942 471 0 0 0 0 0 0 0 0 0 0 0 0 0 0 0 0 
0 0 0 0 0 0 0 0 0 0 0 0 0 0 0 0 0 0 0 0 0 0 0 0 0 0 92 81765 1.87574e+06 1.22733e+07 1.64701e+08 2.0134e+07 876284 56656 342 0 0 0 0 0 0 0 0 0 0 0 0 0 0 0 0 
0 0 0 0 0 0 0 0 0 0 0 0 0 0 0 0 0 0 0 0 0 0 0 0 0 0 258 112004 2.3105e+06 1.36642e+07 1.64994e+08 1.81661e+07 709098 42947 169 0 0 0 0 0 0 0 0 0 0 0 0 0 0 0 0 
0 0 0 0 0 0 0 0 0 0 0 0 0 0 0 0 0 0 0 0 0 0 0 0 0 0 268 122493 2.44297e+06 1.42057e+07 1.64933e+08 1.7592e+07 662320 40136 114 0 0 0 0 0 0 0 0 0 0 0 0 0 0 0 0 
0 0 0 0 0 0 0 0 0 0 0 0 0 0 0 0 0 0 0 0 0 0 0 0 0 0 373 141428 2.67863e+06 1.49663e+07 1.64892e+08 1.6692e+07 594224 33740 197 0 0 0 0 0 0 0 0 0 0 0 0 0 0 0 0 
0 0 0 0 0 0 0 0 0 0 0 0 0 0 0 0 0 0 0 0 0 0 0 0 0 0 928 191317 3.25321e+06 1.65914e+07 1.64449e+08 1.50006e+07 486934 24884 250 0 0 0 0 0 0 0 0 0 0 0 0 0 0 0 0 
0 0 0 0 0 0 0 0 0 0 0 0 0 0 0 0 0 0 0 0 0 0 0 0 0 0 938 175996 3.1131e+06 1.63732e+07 1.64515e+08 1.52941e+07 503012 24061 148 0 0 0 0 0 0 0 0 0 0 0 0 0 0 0 0 
0 0 0 0 0 0 0 0 0 0 0 0 0 0 0 0 0 0 0 0 0 0 0 0 0 0 634 161836 2.98628e+06 1.61164e+07 1.64621e+08 1.55591e+07 527881 25357 92 0 0 0 0 0 0 0 0 0 0 0 0 0 0 0 0 
0 0 0 0 0 0 0 0 0 0 0 0 0 0 0 0 0 0 0 0 0 0 0 0 0 0 735 155694 2.92641e+06 1.61518e+07 1.64647e+08 1.55594e+07 534025 23951 117 0 0 0 0 0 0 0 0 0 0 0 0 0 0 0 0 
0 0 0 0 0 0 0 0 0 0 0 0 0 0 0 0 0 0 0 0 0 0 0 0 0 0 414 135391 2.61072e+06 1.53675e+07 1.64878e+08 1.63862e+07 592352 28462 112 0 0 0 0 0 0 0 0 0 0 0 0 0 0 0 0 
0 0 0 0 0 0 0 0 0 0 0 0 0 0 0 0 0 0 0 0 0 0 0 0 0 0 503 152024 2.77991e+06 1.59425e+07 1.64781e+08 1.57845e+07 534779 23948 57 0 0 0 0 0 0 0 0 0 0 0 0 0 0 0 0 
0 0 0 0 0 0 0 0 0 0 0 0 0 0 0 0 0 0 0 0 0 0 0 0 0 0 584 178556 3.08475e+06 1.68326e+07 1.64446e+08 1.49562e+07 477534 22210 172 0 0 0 0 0 0 0 0 0 0 0 0 0 0 0 0 
0 0 0 0 0 0 0 0 0 0 0 0 0 0 0 0 0 0 0 0 0 0 0 0 0 0 502 175616 3.06273e+06 1.68484e+07 1.64428e+08 1.49804e+07 481484 21836 112 0 0 0 0 0 0 0 0 0 0 0 0 0 0 0 0 
0 0 0 0 0 0 0 0 0 0 0 0 0 0 0 0 0 0 0 0 0 0 0 0 0 0 572 216182 3.50781e+06 1.80411e+07 1.63902e+08 1.38999e+07 413333 17810 32 0 0 0 0 0 0 0 0 0 0 0 0 0 0 0 0 
0 0 0 0 0 0 0 0 0 0 0 0 0 0 0 0 0 0 0 0 0 0 0 0 0 0 275 178564 3.12559e+06 1.7122e+07 1.64462e+08 1.46359e+07 452807 21610 51 0 0 0 0 0 0 0 0 0 0 0 0 0 0 0 0 
0 0 0 0 0 0 0 0 0 0 0 0 0 0 0 0 0 0 0 0 0 0 0 0 0 1 688 189400 3.33332e+06 1.77583e+07 1.64194e+08 1.40845e+07 418552 19692 82 0 0 0 0 0 0 0 0 0 0 0 0 0 0 0 0 
0 0 0 0 0 0 0 0 0 0 0 0 0 0 0 0 0 0 0 0 0 0 0 0 0 0 346 127892 2.59593e+06 1.58115e+07 1.65012e+08 1.58875e+07 537483 26235 208 0 0 0 0 0 0 0 0 0 0 0 0 0 0 0 0 
0 0 0 0 0 0 0 0 0 0 0 0 0 0 0 0 0 0 0 0 0 0 0 0 0 0 679 102836 2.24855e+06 1.47636e+07 1.65238e+08 1.69978e+07 613903 32969 529 0 0 0 0 0 0 0 0 0 0 0 0 0 0 0 0 
0 0 0 0 0 0 0 0 0 0 0 0 0 0 0 0 0 0 0 0 0 0 0 0 0 0 842 139616 2.75155e+06 1.64348e+07 1.64966e+08 1.51861e+07 496015 23610 363 0 0 0 0 0 0 0 0 0 0 0 0 0 0 0 0 
0 0 0 0 0 0 0 0 0 0 0 0 0 0 0 0 0 0 0 0 0 0 0 0 0 0 376 113763 2.4838e+06 1.56698e+07 1.65175e+08 1.59778e+07 550147 27933 437 0 0 0 0 0 0 0 0 0 0 0 0 0 0 0 0 
0 0 0 0 0 0 0 0 0 0 0 0 0 0 0 0 0 0 0 0 0 0 0 0 0 0 92 95968 2.21449e+06 1.491e+07 1.65359e+08 1.67825e+07 606539 29931 517 0 0 0 0 0 0 0 0 0 0 0 0 0 0 0 0 
0 0 0 0 0 0 0 0 0 0 0 0 0 0 0 0 0 0 0 0 0 0 0 0 0 0 56 80423 1.97916e+06 1.42407e+07 1.6544e+08 1.75632e+07 660820 33420 854 0 0 0 0 0 0 0 0 0 0 0 0 0 0 0 0 
0 0 0 0 0 0 0 0 0 0 0 0 0 0 0 0 0 0 0 0 0 0 0 0 0 0 60 79228 1.94282e+06 1.42424e+07 1.65456e+08 1.75808e+07 661007 35042 1300 0 0 0 0 0 0 0 0 0 0 0 0 0 0 0 0 
0 0 0 0 0 0 0 0 0 0 0 0 0 0 0 0 0 0 0 0 0 0 0 0 0 0 69 69702 1.74377e+06 1.36092e+07 1.65378e+08 1.84365e+07 719970 40476 1816 0 0 0 0 0 0 0 0 0 0 0 0 0 0 0 0 
0 0 0 0 0 0 0 0 0 0 0 0 0 0 0 0 0 0 0 0 0 0 0 0 0 0 55 80656 1.97135e+06 1.4578e+07 1.65439e+08 1.7271e+07 623605 34305 1070 0 0 0 0 0 0 0 0 0 0 0 0 0 0 0 0 
0 0 0 0 0 0 0 0 0 0 0 0 0 0 0 0 0 0 0 0 0 0 0 0 0 0 68 95041 2.18032e+06 1.54408e+07 1.65399e+08 1.62979e+07 557040 27941 781 0 0 0 0 0 0 0 0 0 0 0 0 0 0 0 0 
0 0 0 0 0 0 0 0 0 0 0 0 0 0 0 0 0 0 0 0 0 0 0 0 0 0 8 63828 1.70369e+06 1.36731e+07 1.65497e+08 1.83236e+07 696625 39187 1546 0 0 0 0 0 0 0 0 0 0 0 0 0 0 0 0 
0 0 0 0 0 0 0 0 0 0 0 0 0 0 0 0 0 0 0 0 0 0 0 0 0 0 60 69058 1.78311e+06 1.39971e+07 1.65576e+08 1.78834e+07 655473 33400 978 0 0 0 0 0 0 0 0 0 0 0 0 0 0 0 0 
0 0 0 0 0 0 0 0 0 0 0 0 0 0 0 0 0 0 0 0 0 0 0 0 0 0 46 57334 1.59302e+06 1.3313e+07 1.65522e+08 1.87536e+07 723455 35228 1247 0 0 0 0 0 0 0 0 0 0 0 0 0 0 0 0 
0 0 0 0 0 0 0 0 0 0 0 0 0 0 0 0 0 0 0 0 0 0 0 0 0 0 12 54912 1.5898e+06 1.33708e+07 1.65616e+08 1.86205e+07 712211 33301 1407 0 0 0 0 0 0 0 0 0 0 0 0 0 0 0 0 
0 0 0 0 0 0 0 0 0 0 0 0 0 0 0 0 0 0 0 0 0 0 0 0 0 0 32 70231 1.82679e+06 1.43911e+07 1.657e+08 1.73663e+07 616330 27180 1048 9 0 0 0 0 0 0 0 0 0 0 0 0 0 0 0 
0 0 0 0 0 0 0 0 0 0 0 0 0 0 0 0 0 0 0 0 0 0 0 0 0 0 139 75430 1.92941e+06 1.49215e+07 1.65722e+08 1.67671e+07 559370 23041 1337 2 0 0 0 0 0 0 0 0 0 0 0 0 0 0 0 
0 0 0 0 0 0 0 0 0 0 0 0 0 0 0 0 0 0 0 0 0 0 0 0 0 5 145 72343 1.91032e+06 1.49804e+07 1.65758e+08 1.66933e+07 561077 22059 1435 0 0 0 0 0 0 0 0 0 0 0 0 0 0 0 0 
0 0 0 0 0 0 0 0 0 0 0 0 0 0 0 0 0 0 0 0 0 0 0 0 0 0 18 64727 1.75858e+06 1.4483e+07 1.65842e+08 1.72373e+07 589546 22722 1374 0 0 0 0 0 0 0 0 0 0 0 0 0 0 0 0 
0 0 0 0 0 0 0 0 0 0 0 0 0 0 0 0 0 0 0 0 0 0 0 0 0 0 197 95590 2.28046e+06 1.66007e+07 1.65545e+08 1.50138e+07 448435 14033 442 0 0 0 0 0 0 0 0 0 0 0 0 0 0 0 0 
0 0 0 0 0 0 0 0 0 0 0 0 0 0 0 0 0 0 0 0 0 0 0 0 0 0 62 89941 2.20796e+06 1.63849e+07 1.6555e+08 1.52913e+07 457987 15989 434 0 0 0 0 0 0 0 0 0 0 0 0 0 0 0 0 
0 0 0 0 0 0 0 0 0 0 0 0 0 0 0 0 0 0 0 0 0 0 0 0 0 0 67 89985 2.17347e+06 1.63798e+07 1.65576e+08 1.53067e+07 456156 16068 364 19 0 0 0 0 0 0 0 0 0 0 0 0 0 0 0 
0 0 0 0 0 0 0 0 0 0 0 0 0 0 0 0 0 0 0 0 0 0 0 0 0 0 56 110845 2.53351e+06 1.77619e+07 1.65106e+08 1.40873e+07 387651 11476 158 0 0 0 0 0 0 0 0 0 0 0 0 0 0 0 0 
0 0 0 0 0 0 0 0 0 0 0 0 0 0 0 0 0 0 0 0 0 0 0 0 0 0 99 138534 2.96851e+06 1.92879e+07 1.64423e+08 1.28444e+07 326258 9764 191 0 0 0 0 0 0 0 0 0 0 0 0 0 0 0 0 
0 0 0 0 0 0 0 0 0 0 0 0 0 0 0 0 0 0 0 0 0 0 0 0 0 0 287 193656 3.75221e+06 2.17154e+07 1.62876e+08 1.11989e+07 257410 5407 146 0 0 0 0 0 0 0 0 0 0 0 0 0 0 0 0 
0 0 0 0 0 0 0 0 0 0 0 0 0 0 0 0 0 0 0 0 0 0 0 0 0 0 327 189197 3.70679e+06 2.17406e+07 1.62918e+08 1.11809e+07 257478 5726 216 0 0 0 0 0 0 0 0 0 0 0 0 0 0 0 0 
0 0 0 0 0 0 0 0 0 0 0 0 0 0 0 0 0 0 0 0 0 0 0 0 0 0 394 237890 4.27258e+06 2.35263e+07 1.61597e+08 1.01424e+07 217105 4931 115 0 0 0 0 0 0 0 0 0 0 0 0 0 0 0 0 
0 0 0 0 0 0 0 0 0 0 0 0 0 0 0 0 0 0 0 0 0 0 0 0 0 0 320 268323 4.68648e+06 2.45887e+07 1.60699e+08 9.557e+06 194330 4886 131 0 0 0 0 0 0 0 0 0 0 0 0 0 0 0 0 
0 0 0 0 0 0 0 0 0 0 0 0 0 0 0 0 0 0 0 0 0 0 0 0 0 0 281 234081 4.33876e+06 2.38925e+07 1.61449e+08 9.88085e+06 198461 4138 478 0 0 0 0 0 0 0 0 0 0 0 0 0 0 0 0 
0 0 0 0 0 0 0 0 0 0 0 0 0 0 0 0 0 0 0 0 0 0 0 0 0 0 557 258715 4.60457e+06 2.46579e+07 1.60847e+08 9.44674e+06 180581 2726 226 0 0 0 0 0 0 0 0 0 0 0 0 0 0 0 0 
0 0 0 0 0 0 0 0 0 0 0 0 0 0 0 0 0 0 0 0 0 0 0 0 0 0 328 216224 4.12566e+06 2.35343e+07 1.61926e+08 9.98961e+06 203895 2511 89 0 0 0 0 0 0 0 0 0 0 0 0 0 0 0 0 
0 0 0 0 0 0 0 0 0 0 0 0 0 0 0 0 0 0 0 0 0 0 0 0 0 3 407 207055 4.07098e+06 2.3446e+07 1.62083e+08 9.98654e+06 203312 2255 19 0 0 0 0 0 0 0 0 0 0 0 0 0 0 0 0 
0 0 0 0 0 0 0 0 0 0 0 0 0 0 0 0 0 0 0 0 0 0 0 0 0 65 516 257883 4.58459e+06 2.48742e+07 1.60813e+08 9.29544e+06 171407 1784 26 0 0 0 0 0 0 0 0 0 0 0 0 0 0 0 0 
0 0 0 0 0 0 0 0 0 0 0 0 0 0 0 0 0 0 0 0 0 0 0 0 0 0 980 250782 4.56875e+06 2.48884e+07 1.60838e+08 9.27991e+06 170864 1603 8 0 0 0 0 0 0 0 0 0 0 0 0 0 0 0 0 
0 0 0 0 0 0 0 0 0 0 0 0 0 0 0 0 0 0 0 0 0 0 0 0 0 0 790 221759 4.23862e+06 2.41252e+07 1.61608e+08 9.62135e+06 181600 1410 0 0 0 0 0 0 0 0 0 0 0 0 0 0 0 0 0 
0 0 0 0 0 0 0 0 0 0 0 0 0 0 0 0 0 0 0 0 0 0 0 0 0 0 838 185100 3.80975e+06 2.30541e+07 1.62577e+08 1.01665e+07 203273 2158 2 0 0 0 0 0 0 0 0 0 0 0 0 0 0 0 0 
0 0 0 0 0 0 0 0 0 0 0 0 0 0 0 0 0 0 0 0 0 0 0 0 0 2 543 171879 3.5762e+06 2.26406e+07 1.62994e+08 1.04029e+07 210748 2257 23 0 0 0 0 0 0 0 0 0 0 0 0 0 0 0 0 
0 0 0 0 0 0 0 0 0 0 0 0 0 0 0 0 0 0 0 0 0 0 0 0 0 0 656 152817 3.28729e+06 2.19145e+07 1.63593e+08 1.08196e+07 227952 2681 28 0 0 0 0 0 0 0 0 0 0 0 0 0 0 0 0 
0 0 0 0 0 0 0 0 0 0 0 0 0 0 0 0 0 0 0 0 0 0 0 0 0 0 635 180876 3.73608e+06 2.33516e+07 1.62552e+08 9.98072e+06 194657 2155 41 0 0 0 0 0 0 0 0 0 0 0 0 0 0 0 0 
0 0 0 0 0 0 0 0 0 0 0 0 0 0 0 0 0 0 0 0 0 0 0 0 0 0 461 107440 2.61726e+06 1.98735e+07 1.65099e+08 1.20264e+07 270666 3872 109 0 0 0 0 0 0 0 0 0 0 0 0 0 0 0 0 
0 0 0 0 0 0 0 0 0 0 0 0 0 0 0 0 0 0 0 0 0 0 0 0 0 0 489 110544 2.59665e+06 1.98981e+07 1.65137e+08 1.19817e+07 271031 3534 216 0 0 0 0 0 0 0 0 0 0 0 0 0 0 0 0 
0 0 0 0 0 0 0 0 0 0 0 0 0 0 0 0 0 0 0 0 0 0 0 0 0 0 526 109711 2.5684e+06 1.98541e+07 1.65233e+08 1.19569e+07 272538 3485 240 0 0 0 0 0 0 0 0 0 0 0 0 0 0 0 0 
0 0 0 0 0 0 0 0 0 0 0 0 0 0 0 0 0 0 0 0 0 0 0 0 0 0 408 88888 2.26896e+06 1.87474e+07 1.6585e+08 1.27327e+07 307624 3491 133 0 0 0 0 0 0 0 0 0 0 0 0 0 0 0 0 
0 0 0 0 0 0 0 0 0 0 0 0 0 0 0 0 0 0 0 0 0 0 0 0 0 0 283 97456 2.40877e+06 1.9412e+07 1.65531e+08 1.22638e+07 282933 2795 90 0 0 0 0 0 0 0 0 0 0 0 0 0 0 0 0 
0 0 0 0 0 0 0 0 0 0 0 0 0 0 0 0 0 0 0 0 0 0 0 0 0 0 121 110506 2.63124e+06 2.04246e+07 1.65045e+08 1.15401e+07 244900 2719 149 0 0 0 0 0 0 0 0 0 0 0 0 0 0 0 0 
0 0 0 0 0 0 0 0 0 0 0 0 0 0 0 0 0 0 0 0 0 0 0 0 0 0 435 106440 2.59956e+06 2.04782e+07 1.65025e+08 1.15449e+07 241652 2504 26 0 0 0 0 0 0 0 0 0 0 0 0 0 0 0 0 
0 0 0 0 0 0 0 0 0 0 0 0 0 0 0 0 0 0 0 0 0 0 0 0 0 0 426 99858 2.4954e+06 2.01504e+07 1.6527e+08 1.17328e+07 247449 2737 135 0 0 0 0 0 0 0 0 0 0 0 0 0 0 0 0 
0 0 0 0 0 0 0 0 0 0 0 0 0 0 0 0 0 0 0 0 0 0 0 0 0 0 265 96966 2.4637e+06 2.01744e+07 1.65357e+08 1.16595e+07 242759 3898 168 0 0 0 0 0 0 0 0 0 0 0 0 0 0 0 0 
0 0 0 0 0 0 0 0 0 0 0 0 0 0 0 0 0 0 0 0 0 0 0 0 0 0 416 122426 2.90469e+06 2.18911e+07 1.64257e+08 1.06156e+07 204488 3086 21 0 0 0 0 0 0 0 0 0 0 0 0 0 0 0 0 
0 0 0 0 0 0 0 0 0 0 0 0 0 0 0 0 0 0 0 0 0 0 0 0 0 0 163 92006 2.42597e+06 2.01599e+07 1.6542e+08 1.16456e+07 251400 3693 0 0 0 0 0 0 0 0 0 0 0 0 0 0 0 0 0 
0 0 0 0 0 0 0 0 0 0 0 0 0 0 0 0 0 0 0 0 0 0 0 0 0 0 358 99238 2.49738e+06 2.05009e+07 1.65277e+08 1.13785e+07 241138 4160 2 0 0 0 0 0 0 0 0 0 0 0 0 0 0 0 0 
0 0 0 0 0 0 0 0 0 0 0 0 0 0 0 0 0 0 0 0 0 0 0 0 0 0 255 93815 2.37473e+06 2.02066e+07 1.65503e+08 1.15673e+07 247595 5374 73 0 0 0 0 0 0 0 0 0 0 0 0 0 0 0 0 
0 0 0 0 0 0 0 0 0 0 0 0 0 0 0 0 0 0 0 0 0 0 0 0 0 0 583 130395 2.9481e+06 2.2594e+07 1.63953e+08 1.0177e+07 192795 3438 27 0 0 0 0 0 0 0 0 0 0 0 0 0 0 0 0 
0 0 0 0 0 0 0 0 0 0 0 0 0 0 0 0 0 0 0 0 0 0 0 0 0 0 670 128113 2.90109e+06 2.25827e+07 1.64e+08 1.01962e+07 187381 3110 1 0 0 0 0 0 0 0 0 0 0 0 0 0 0 0 0 
0 0 0 0 0 0 0 0 0 0 0 0 0 0 0 0 0 0 0 0 0 0 0 0 0 0 627 101377 2.486e+06 2.106e+07 1.65115e+08 1.10151e+07 217324 3541 4 0 0 0 0 0 0 0 0 0 0 0 0 0 0 0 0 
0 0 0 0 0 0 0 0 0 0 0 0 0 0 0 0 0 0 0 0 0 0 0 0 0 0 1032 131147 2.92105e+06 2.27975e+07 1.63931e+08 1.00317e+07 183335 2508 0 0 0 0 0 0 0 0 0 0 0 0 0 0 0 0 0 
0 0 0 0 0 0 0 0 0 0 0 0 0 0 0 0 0 0 0 0 0 0 0 0 0 0 1675 180236 3.63016e+06 2.53012e+07 1.61931e+08 8.81092e+06 142603 1271 0 0 0 0 0 0 0 0 0 0 0 0 0 0 0 0 0 
0 0 0 0 0 0 0 0 0 0 0 0 0 0 0 0 0 0 0 0 0 0 0 0 0 0 1621 151334 3.2655e+06 2.41756e+07 1.62881e+08 9.36316e+06 158331 2105 0 0 0 0 0 0 0 0 0 0 0 0 0 0 0 0 0 
0 0 0 0 0 0 0 0 0 0 0 0 0 0 0 0 0 0 0 0 0 0 0 0 0 0 2088 194275 3.82402e+06 2.60859e+07 1.61289e+08 8.46966e+06 132403 1658 0 0 0 0 0 0 0 0 0 0 0 0 0 0 0 0 0 
0 0 0 0 0 0 0 0 0 0 0 0 0 0 0 0 0 0 0 0 0 0 0 0 0 0 1375 150853 3.29725e+06 2.45168e+07 1.62737e+08 9.13253e+06 161191 2330 0 0 0 0 0 0 0 0 0 0 0 0 0 0 0 0 0 
0 0 0 0 0 0 0 0 0 0 0 0 0 0 0 0 0 0 0 0 0 0 0 0 0 0 493 74690 2.0774e+06 1.98824e+07 1.66028e+08 1.16764e+07 256188 3602 18 0 0 0 0 0 0 0 0 0 0 0 0 0 0 0 0 
0 0 0 0 0 0 0 0 0 0 0 0 0 0 0 0 0 0 0 0 0 0 0 0 0 0 569 78642 2.13139e+06 2.01921e+07 1.65939e+08 1.14132e+07 240866 3338 0 0 0 0 0 0 0 0 0 0 0 0 0 0 0 0 0 
0 0 0 0 0 0 0 0 0 0 0 0 0 0 0 0 0 0 0 0 0 0 0 0 0 0 732 77351 2.17418e+06 2.05329e+07 1.6579e+08 1.11946e+07 226139 3002 0 0 0 0 0 0 0 0 0 0 0 0 0 0 0 0 0 
0 0 0 0 0 0 0 0 0 0 0 0 0 0 0 0 0 0 0 0 0 0 0 0 0 0 976 63980 1.929e+06 1.94861e+07 1.66455e+08 1.18108e+07 249950 2993 97 0 0 0 0 0 0 0 0 0 0 0 0 0 0 0 0 
0 0 0 0 0 0 0 0 0 0 0 0 0 0 0 0 0 0 0 0 0 0 0 0 0 0 1501 96443 2.51731e+06 2.22453e+07 1.64805e+08 1.0147e+07 184612 1359 71 0 0 0 0 0 0 0 0 0 0 0 0 0 0 0 0 
0 0 0 0 0 0 0 0 0 0 0 0 0 0 0 0 0 0 0 0 0 0 0 0 0 0 993 72699 2.19211e+06 2.08858e+07 1.65717e+08 1.09161e+07 212742 1249 40 0 0 0 0 0 0 0 0 0 0 0 0 0 0 0 0 
0 0 0 0 0 0 0 0 0 0 0 0 0 0 0 0 0 0 0 0 0 0 0 0 0 0 895 56110 1.95240e+06 1.99351e+07 1.66348e+08 1.14752e+07 229432 1637 77 0 0 0 0 0 0 0 0 0 0 0 0 0 0 0 0 
0 0 0 0 0 0 0 0 0 0 0 0 0 0 0 0 0 0 0 0 0 0 0 0 0 0 1037 62719 2.20141e+06 2.11872e+07 1.65687e+08 1.06635e+07 194521 1302 97 0 0 0 0 0 0 0 0 0 0 0 0 0 0 0 0 
0 0 0 0 0 0 0 0 0 0 0 0 0 0 0 0 0 0 0 0 0 0 0 0 0 0 1025 61701 2.1222e+06 2.07801e+07 1.65922e+08 1.09075e+07 203329 1285 199 0 0 0 0 0 0 0 0 0 0 0 0 0 0 0 0 
0 0 0 0 0 0 0 0 0 0 0 0 0 0 0 0 0 0 0 0 0 0 0 0 0 0 558 75727 2.40532e+06 2.21162e+07 1.65055e+08 1.01725e+07 172533 1138 68 0 0 0 0 0 0 0 0 0 0 0 0 0 0 0 0 
0 0 0 0 0 0 0 0 0 0 0 0 0 0 0 0 0 0 0 0 0 0 0 0 0 0 706 92166 2.72169e+06 2.36011e+07 1.64013e+08 9.41891e+06 150771 853 71 0 0 0 0 0 0 0 0 0 0 0 0 0 0 0 0 
0 0 0 0 0 0 0 0 0 0 0 0 0 0 0 0 0 0 0 0 0 0 0 0 0 0 758 94971 2.80634e+06 2.39644e+07 1.63711e+08 9.27816e+06 142358 669 59 0 0 0 0 0 0 0 0 0 0 0 0 0 0 0 0 
0 0 0 0 0 0 0 0 0 0 0 0 0 0 0 0 0 0 0 0 0 0 0 0 0 0 1154 140843 3.64117e+06 2.70741e+07 1.61051e+08 7.98656e+06 103931 279 71 0 0 0 0 0 0 0 0 0 0 0 0 0 0 0 0 
0 0 0 0 0 0 0 0 0 0 0 0 0 0 0 0 0 0 0 0 0 0 0 0 0 0 1017 141330 3.62623e+06 2.70767e+07 1.61068e+08 7.98334e+06 101663 265 63 0 0 0 0 0 0 0 0 0 0 0 0 0 0 0 0 
0 0 0 0 0 0 0 0 0 0 0 0 0 0 0 0 0 0 0 0 0 0 0 0 0 6 1494 159564 3.96471e+06 2.8238e+07 1.60056e+08 7.48529e+06 93411 234 146 0 0 0 0 0 0 0 0 0 0 0 0 0 0 0 0 
0 0 0 0 0 0 0 0 0 0 0 0 0 0 0 0 0 0 0 0 0 0 0 0 0 10 1967 152659 3.80435e+06 2.7748e+07 1.60547e+08 7.64903e+06 96031 238 174 0 0 0 0 0 0 0 0 0 0 0 0 0 0 0 0 
0 0 0 0 0 0 0 0 0 0 0 0 0 0 0 0 0 0 0 0 0 0 0 0 0 0 2991 218518 4.89582e+06 3.13626e+07 1.56953e+08 6.49596e+06 69857 79 18 0 0 0 0 0 0 0 0 0 0 0 0 0 0 0 0 
0 0 0 0 0 0 0 0 0 0 0 0 0 0 0 0 0 0 0 0 0 0 0 0 0 1 2996 238306 5.17133e+06 3.22984e+07 1.56019e+08 6.20747e+06 60897 10 73 0 0 0 0 0 0 0 0 0 0 0 0 0 0 0 0 
0 0 0 0 0 0 0 0 0 0 0 0 0 0 0 0 0 0 0 0 0 0 0 0 0 0 4625 348769 6.62521e+06 3.60311e+07 1.51679e+08 5.26467e+06 45798 0 4 0 0 0 0 0 0 0 0 0 0 0 0 0 0 0 0 
0 0 0 0 0 0 0 0 0 0 0 0 0 0 0 0 0 0 0 0 0 0 0 0 0 0 3635 348060 6.54052e+06 3.59782e+07 1.51804e+08 5.28036e+06 44521 17 0 0 0 0 0 0 0 0 0 0 0 0 0 0 0 0 0 
0 0 0 0 0 0 0 0 0 0 0 0 0 0 0 0 0 0 0 0 0 0 0 0 0 0 3746 335640 6.37659e+06 3.58097e+07 1.52135e+08 5.29273e+06 45908 9 0 0 0 0 0 0 0 0 0 0 0 0 0 0 0 0 0 
0 0 0 0 0 0 0 0 0 0 0 0 0 0 0 0 0 0 0 0 0 0 0 0 0 0 3561 302536 5.9423e+06 3.4791e+07 1.53388e+08 5.52139e+06 50402 51 0 0 0 0 0 0 0 0 0 0 0 0 0 0 0 0 0 
0 0 0 0 0 0 0 0 0 0 0 0 0 0 0 0 0 0 0 0 0 0 0 0 0 0 2240 228987 4.98326e+06 3.23983e+07 1.562e+08 6.12918e+06 57318 21 0 0 0 0 0 0 0 0 0 0 0 0 0 0 0 0 0 
0 0 0 0 0 0 0 0 0 0 0 0 0 0 0 0 0 0 0 0 0 0 0 0 0 2 2199 217677 4.85146e+06 3.21906e+07 1.56528e+08 6.14979e+06 59645 33 0 0 0 0 0 0 0 0 0 0 0 0 0 0 0 0 0 
0 0 0 0 0 0 0 0 0 0 0 0 0 0 0 0 0 0 0 0 0 0 0 0 0 0 2351 210968 4.74897e+06 3.21313e+07 1.56664e+08 6.17996e+06 61431 126 0 0 0 0 0 0 0 0 0 0 0 0 0 0 0 0 0 
0 0 0 0 0 0 0 0 0 0 0 0 0 0 0 0 0 0 0 0 0 0 0 0 0 0 1597 172960 4.12003e+06 3.02983e+07 1.58654e+08 6.6791e+06 72511 199 0 0 0 0 0 0 0 0 0 0 0 0 0 0 0 0 0 
0 0 0 0 0 0 0 0 0 0 0 0 0 0 0 0 0 0 0 0 0 0 0 0 0 0 1610 190158 4.35824e+06 3.10715e+07 1.57876e+08 6.43578e+06 65124 137 0 0 0 0 0 0 0 0 0 0 0 0 0 0 0 0 0 
0 0 0 0 0 0 0 0 0 0 0 0 0 0 0 0 0 0 0 0 0 0 0 0 0 0 1248 127968 3.32528e+06 2.74732e+07 1.61424e+08 7.56238e+06 84850 341 0 0 0 0 0 0 0 0 0 0 0 0 0 0 0 0 0 
0 0 0 0 0 0 0 0 0 0 0 0 0 0 0 0 0 0 0 0 0 0 0 0 0 0 2102 145314 3.63278e+06 2.87246e+07 1.6029e+08 7.12836e+06 75578 397 0 0 0 0 0 0 0 0 0 0 0 0 0 0 0 0 0 
0 0 0 0 0 0 0 0 0 0 0 0 0 0 0 0 0 0 0 0 0 0 0 0 0 0 2932 199513 4.55311e+06 3.18121e+07 1.57186e+08 6.1871e+06 57744 180 0 0 0 0 0 0 0 0 0 0 0 0 0 0 0 0 0 
0 0 0 0 0 0 0 0 0 0 0 0 0 0 0 0 0 0 0 0 0 0 0 0 0 0 1790 146110 3.79395e+06 2.93749e+07 1.59729e+08 6.88645e+06 66848 172 0 0 0 0 0 0 0 0 0 0 0 0 0 0 0 0 0 
0 0 0 0 0 0 0 0 0 0 0 0 0 0 0 0 0 0 0 0 0 0 0 0 0 4 1563 112014 3.17219e+06 2.70733e+07 1.61884e+08 7.67603e+06 79441 133 0 0 0 0 0 0 0 0 0 0 0 0 0 0 0 0 0 
0 0 0 0 0 0 0 0 0 0 0 0 0 0 0 0 0 0 0 0 0 0 0 0 0 0 2437 142276 3.82199e+06 2.96427e+07 1.59524e+08 6.80148e+06 64185 121 0 0 0 0 0 0 0 0 0 0 0 0 0 0 0 0 0 
0 0 0 0 0 0 0 0 0 0 0 0 0 0 0 0 0 0 0 0 0 0 0 0 0 0 3050 174112 4.27862e+06 3.12703e+07 1.57924e+08 6.29233e+06 56645 123 0 0 0 0 0 0 0 0 0 0 0 0 0 0 0 0 0 
0 0 0 0 0 0 0 0 0 0 0 0 0 0 0 0 0 0 0 0 0 0 0 0 0 0 1609 120164 3.44047e+06 2.84538e+07 1.60801e+08 7.11307e+06 68562 83 0 0 0 0 0 0 0 0 0 0 0 0 0 0 0 0 0 
0 0 0 0 0 0 0 0 0 0 0 0 0 0 0 0 0 0 0 0 0 0 0 0 0 0 3305 195455 4.70172e+06 3.29236e+07 1.56317e+08 5.81307e+06 45029 18 0 0 0 0 0 0 0 0 0 0 0 0 0 0 0 0 0 
0 0 0 0 0 0 0 0 0 0 0 0 0 0 0 0 0 0 0 0 0 0 0 0 0 0 2061 121994 3.48132e+06 2.88767e+07 1.60498e+08 6.95536e+06 62984 151 0 0 0 0 0 0 0 0 0 0 0 0 0 0 0 0 0 
0 0 0 0 0 0 0 0 0 0 0 0 0 0 0 0 0 0 0 0 0 0 0 0 0 0 2590 120584 3.43218e+06 2.88843e+07 1.60559e+08 6.93581e+06 63915 214 0 0 0 0 0 0 0 0 0 0 0 0 0 0 0 0 0 
0 0 0 0 0 0 0 0 0 0 0 0 0 0 0 0 0 0 0 0 0 0 0 0 0 9 3298 146108 3.77063e+06 3.00812e+07 1.59398e+08 6.5411e+06 58144 150 0 0 0 0 0 0 0 0 0 0 0 0 0 0 0 0 0 
0 0 0 0 0 0 0 0 0 0 0 0 0 0 0 0 0 0 0 0 0 0 0 0 0 0 2775 117088 3.23405e+06 2.82062e+07 1.61263e+08 7.10599e+06 69117 256 0 0 0 0 0 0 0 0 0 0 0 0 0 0 0 0 0 
0 0 0 0 0 0 0 0 0 0 0 0 0 0 0 0 0 0 0 0 0 0 0 0 0 0 1704 96015 2.84708e+06 2.69049e+07 1.62494e+08 7.57984e+06 75667 214 0 0 0 0 0 0 0 0 0 0 0 0 0 0 0 0 0 
0 0 0 0 0 0 0 0 0 0 0 0 0 0 0 0 0 0 0 0 0 0 0 0 0 0 2368 120748 3.20939e+06 2.85561e+07 1.61055e+08 6.99331e+06 62169 252 0 0 0 0 0 0 0 0 0 0 0 0 0 0 0 0 0 
0 0 0 0 0 0 0 0 0 0 0 0 0 0 0 0 0 0 0 0 0 0 0 0 0 0 2329 107592 2.96792e+06 2.77805e+07 1.61848e+08 7.22932e+06 62836 118 0 0 0 0 0 0 0 0 0 0 0 0 0 0 0 0 0 
0 0 0 0 0 0 0 0 0 0 0 0 0 0 0 0 0 0 0 0 0 0 0 0 0 0 1586 88302 2.67755e+06 2.65645e+07 1.62942e+08 7.65587e+06 68740 43 0 0 0 0 0 0 0 0 0 0 0 0 0 0 0 0 0 
0 0 0 0 0 0 0 0 0 0 0 0 0 0 0 0 0 0 0 0 0 0 0 0 0 5 1373 65955 2.24764e+06 2.45142e+07 1.64661e+08 8.43037e+06 78784 33 0 0 0 0 0 0 0 0 0 0 0 0 0 0 0 0 0 
0 0 0 0 0 0 0 0 0 0 0 0 0 0 0 0 0 0 0 0 0 0 0 0 0 0 1078 52699 1.95373e+06 2.31649e+07 1.65708e+08 9.02798e+06 90604 80 0 0 0 0 0 0 0 0 0 0 0 0 0 0 0 0 0 
0 0 0 0 0 0 0 0 0 0 0 0 0 0 0 0 0 0 0 0 0 0 0 0 0 0 857 52592 2.01384e+06 2.35252e+07 1.65489e+08 8.82795e+06 89172 101 0 0 0 0 0 0 0 0 0 0 0 0 0 0 0 0 0 
0 0 0 0 0 0 0 0 0 0 0 0 0 0 0 0 0 0 0 0 0 0 0 0 0 0 1054 53011 2.09422e+06 2.404e+07 1.65126e+08 8.5954e+06 89323 181 0 0 0 0 0 0 0 0 0 0 0 0 0 0 0 0 0 
0 0 0 0 0 0 0 0 0 0 0 0 0 0 0 0 0 0 0 0 0 0 0 0 0 0 499 36674 1.64971e+06 2.15324e+07 1.66896e+08 9.76829e+06 115109 221 0 0 0 0 0 0 0 0 0 0 0 0 0 0 0 0 0 
0 0 0 0 0 0 0 0 0 0 0 0 0 0 0 0 0 0 0 0 0 0 0 0 0 0 361 25118 1.36644e+06 1.97316e+07 1.67976e+08 1.07607e+07 138583 390 0 0 0 0 0 0 0 0 0 0 0 0 0 0 0 0 0 
0 0 0 0 0 0 0 0 0 0 0 0 0 0 0 0 0 0 0 0 0 0 0 0 0 0 664 32738 1.58112e+06 2.13474e+07 1.67105e+08 9.81588e+06 115785 555 0 0 0 0 0 0 0 0 0 0 0 0 0 0 0 0 0 
0 0 0 0 0 0 0 0 0 0 0 0 0 0 0 0 0 0 0 0 0 0 0 0 0 0 632 35460 1.63304e+06 2.17824e+07 1.6684e+08 9.59836e+06 108487 215 0 0 0 0 0 0 0 0 0 0 0 0 0 0 0 0 0 
0 0 0 0 0 0 0 0 0 0 0 0 0 0 0 0 0 0 0 0 0 0 0 0 0 0 801 40470 1.73683e+06 2.25232e+07 1.6641e+08 9.18842e+06 98921 294 0 0 0 0 0 0 0 0 0 0 0 0 0 0 0 0 0 
0 0 0 0 0 0 0 0 0 0 0 0 0 0 0 0 0 0 0 0 0 0 0 0 0 0 1937 59854 2.23317e+06 2.54971e+07 1.64226e+08 7.90998e+06 71272 82 0 0 0 0 0 0 0 0 0 0 0 0 0 0 0 0 0 
0 0 0 0 0 0 0 0 0 0 0 0 0 0 0 0 0 0 0 0 0 0 0 0 0 0 1082 48209 1.92846e+06 2.39294e+07 1.65479e+08 8.5342e+06 78462 97 0 0 0 0 0 0 0 0 0 0 0 0 0 0 0 0 0 
0 0 0 0 0 0 0 0 0 0 0 0 0 0 0 0 0 0 0 0 0 0 0 0 0 0 832 42916 1.84654e+06 2.34593e+07 1.6586e+08 8.71133e+06 78174 161 0 0 0 0 0 0 0 0 0 0 0 0 0 0 0 0 0 
0 0 0 0 0 0 0 0 0 0 0 0 0 0 0 0 0 0 0 0 0 0 0 0 0 3 995 41634 1.82991e+06 2.35122e+07 1.65824e+08 8.7115e+06 78879 209 0 0 0 0 0 0 0 0 0 0 0 0 0 0 0 0 0 
0 0 0 0 0 0 0 0 0 0 0 0 0 0 0 0 0 0 0 0 0 0 0 0 0 0 773 36311 1.6948e+06 2.27496e+07 1.6634e+08 9.09003e+06 87598 295 0 0 0 0 0 0 0 0 0 0 0 0 0 0 0 0 0 
0 0 0 0 0 0 0 0 0 0 0 0 0 0 0 0 0 0 0 0 0 0 0 0 0 0 919 39437 1.79529e+06 2.34344e+07 1.65911e+08 8.7313e+06 86544 434 0 0 0 0 0 0 0 0 0 0 0 0 0 0 0 0 0 
0 0 0 0 0 0 0 0 0 0 0 0 0 0 0 0 0 0 0 0 0 0 0 0 0 0 830 41049 1.90916e+06 2.41838e+07 1.65383e+08 8.39656e+06 83729 437 0 0 0 0 0 0 0 0 0 0 0 0 0 0 0 0 0 
0 0 0 0 0 0 0 0 0 0 0 0 0 0 0 0 0 0 0 0 0 0 0 0 0 0 1087 50441 2.17156e+06 2.56694e+07 1.6424e+08 7.79327e+06 73450 251 0 0 0 0 0 0 0 0 0 0 0 0 0 0 0 0 0 
0 0 0 0 0 0 0 0 0 0 0 0 0 0 0 0 0 0 0 0 0 0 0 0 0 0 1367 60378 2.41399e+06 2.72259e+07 1.62976e+08 7.25741e+06 63561 178 0 0 0 0 0 0 0 0 0 0 0 0 0 0 0 0 0 
0 0 0 0 0 0 0 0 0 0 0 0 0 0 0 0 0 0 0 0 0 0 0 0 0 0 1079 56582 2.24789e+06 2.62746e+07 1.63779e+08 7.57227e+06 66998 347 0 0 0 0 0 0 0 0 0 0 0 0 0 0 0 0 0 
0 0 0 0 0 0 0 0 0 0 0 0 0 0 0 0 0 0 0 0 0 0 0 0 0 0 538 32647 1.58073e+06 2.23822e+07 1.66693e+08 9.21253e+06 96873 434 0 0 0 0 0 0 0 0 0 0 0 0 0 0 0 0 0 
0 0 0 0 0 0 0 0 0 0 0 0 0 0 0 0 0 0 0 0 0 0 0 0 0 14 375 29037 1.41824e+06 2.13871e+07 1.67365e+08 9.68936e+06 109685 358 0 0 0 0 0 0 0 0 0 0 0 0 0 0 0 0 0 
0 0 0 0 0 0 0 0 0 0 0 0 0 0 0 0 0 0 0 0 0 0 0 0 0 0 345 38128 1.67887e+06 2.31033e+07 1.6624e+08 8.84524e+06 92589 371 0 0 0 0 0 0 0 0 0 0 0 0 0 0 0 0 0 
0 0 0 0 0 0 0 0 0 0 0 0 0 0 0 0 0 0 0 0 0 0 0 0 0 0 380 37724 1.66643e+06 2.31044e+07 1.66272e+08 8.82654e+06 91133 372 0 0 0 0 0 0 0 0 0 0 0 0 0 0 0 0 0 
0 0 0 0 0 0 0 0 0 0 0 0 0 0 0 0 0 0 0 0 0 0 0 0 0 0 538 37983 1.70891e+06 2.33924e+07 1.66093e+08 8.6775e+06 88175 466 0 0 0 0 0 0 0 0 0 0 0 0 0 0 0 0 0 
0 0 0 0 0 0 0 0 0 0 0 0 0 0 0 0 0 0 0 0 0 0 0 0 0 0 432 30542 1.42691e+06 2.15936e+07 1.67321e+08 9.51598e+06 110259 678 0 0 0 0 0 0 0 0 0 0 0 0 0 0 0 0 0 
0 0 0 0 0 0 0 0 0 0 0 0 0 0 0 0 0 0 0 0 0 0 0 0 0 0 714 38593 1.73977e+06 2.37195e+07 1.65937e+08 8.47245e+06 90669 490 0 0 0 0 0 0 0 0 0 0 0 0 0 0 0 0 0 
0 0 0 0 0 0 0 0 0 0 0 0 0 0 0 0 0 0 0 0 0 0 0 0 0 0 421 26079 1.35289e+06 2.12458e+07 1.67623e+08 9.63307e+06 116688 778 0 0 0 0 0 0 0 0 0 0 0 0 0 0 0 0 0 
0 0 0 0 0 0 0 0 0 0 0 0 0 0 0 0 0 0 0 0 0 0 0 0 0 0 406 34049 1.63715e+06 2.34163e+07 1.66297e+08 8.52038e+06 93521 303 0 0 0 0 0 0 0 0 0 0 0 0 0 0 0 0 0 
0 0 0 0 0 0 0 0 0 0 0 0 0 0 0 0 0 0 0 0 0 0 0 0 0 0 364 30220 1.50649e+06 2.26275e+07 1.66847e+08 8.88184e+06 105365 281 0 0 0 0 0 0 0 0 0 0 0 0 0 0 0 0 0 
0 0 0 0 0 0 0 0 0 0 0 0 0 0 0 0 0 0 0 0 0 0 0 0 0 0 54 18345 1.05329e+06 1.91465e+07 1.6892e+08 1.07116e+07 148084 836 0 0 0 0 0 0 0 0 0 0 0 0 0 0 0 0 0 
0 0 0 0 0 0 0 0 0 0 0 0 0 0 0 0 0 0 0 0 0 0 0 0 0 0 14 17948 1.09778e+06 1.94723e+07 1.68771e+08 1.04936e+07 145660 422 0 0 0 0 0 0 0 0 0 0 0 0 0 0 0 0 0 
0 0 0 0 0 0 0 0 0 0 0 0 0 0 0 0 0 0 0 0 0 0 0 0 0 0 0 15729 1.01903e+06 1.87964e+07 1.69143e+08 1.0871e+07 153104 313 0 0 0 0 0 0 0 0 0 0 0 0 0 0 0 0 0 
0 0 0 0 0 0 0 0 0 0 0 0 0 0 0 0 0 0 0 0 0 0 0 0 0 0 25 19969 1.12746e+06 1.97489e+07 1.68676e+08 1.0284e+07 142399 515 0 0 0 0 0 0 0 0 0 0 0 0 0 0 0 0 0 
0 0 0 0 0 0 0 0 0 0 0 0 0 0 0 0 0 0 0 0 0 0 0 0 0 0 4 17168 967061 1.85088e+07 1.69317e+08 1.10249e+07 163484 702 0 0 0 0 0 0 0 0 0 0 0 0 0 0 0 0 0 
0 0 0 0 0 0 0 0 0 0 0 0 0 0 0 0 0 0 0 0 0 0 0 0 0 0 107 22853 1.06953e+06 1.94342e+07 1.68887e+08 1.04369e+07 147754 903 0 0 0 0 0 0 0 0 0 0 0 0 0 0 0 0 0 
0 0 0 0 0 0 0 0 0 0 0 0 0 0 0 0 0 0 0 0 0 0 0 0 0 0 76 33326 1.38466e+06 2.21523e+07 1.6735e+08 8.96587e+06 112181 653 0 0 0 0 0 0 0 0 0 0 0 0 0 0 0 0 0 
0 0 0 0 0 0 0 0 0 0 0 0 0 0 0 0 0 0 0 0 0 0 0 0 0 0 15 39566 1.52875e+06 2.32684e+07 1.66593e+08 8.47462e+06 93977 518 0 0 0 0 0 0 0 0 0 0 0 0 0 0 0 0 0 
0 0 0 0 0 0 0 0 0 0 0 0 0 0 0 0 0 0 0 0 0 0 0 0 0 0 21 42576 1.58777e+06 2.36196e+07 1.6638e+08 8.27905e+06 89636 512 0 0 0 0 0 0 0 0 0 0 0 0 0 0 0 0 0 
0 0 0 0 0 0 0 0 0 0 0 0 0 0 0 0 0 0 0 0 0 0 0 0 0 0 43 45688 1.67634e+06 2.4343e+07 1.65851e+08 8.00311e+06 79059 528 0 0 0 0 0 0 0 0 0 0 0 0 0 0 0 0 0 
0 0 0 0 0 0 0 0 0 0 0 0 0 0 0 0 0 0 0 0 0 0 0 0 0 0 83 53781 1.90265e+06 2.59506e+07 1.64625e+08 7.401e+06 65287 424 0 0 0 0 0 0 0 0 0 0 0 0 0 0 0 0 0 
0 0 0 0 0 0 0 0 0 0 0 0 0 0 0 0 0 0 0 0 0 0 0 0 0 0 257 36288 1.50489e+06 2.32162e+07 1.66729e+08 8.43361e+06 78470 471 0 0 0 0 0 0 0 0 0 0 0 0 0 0 0 0 0 
0 0 0 0 0 0 0 0 0 0 0 0 0 0 0 0 0 0 0 0 0 0 0 0 0 0 259 27096 1.29512e+06 2.17499e+07 1.67693e+08 9.1431e+06 89649 1044 0 0 0 0 0 0 0 0 0 0 0 0 0 0 0 0 0 
0 0 0 0 0 0 0 0 0 0 0 0 0 0 0 0 0 0 0 0 0 0 0 0 0 0 242 30569 1.38359e+06 2.24533e+07 1.67289e+08 8.75427e+06 86769 824 0 0 0 0 0 0 0 0 0 0 0 0 0 0 0 0 0 
0 0 0 0 0 0 0 0 0 0 0 0 0 0 0 0 0 0 0 0 0 0 0 0 0 0 186 25252 1.19816e+06 2.10865e+07 1.6821e+08 9.37874e+06 99232 1093 0 0 0 0 0 0 0 0 0 0 0 0 0 0 0 0 0 
0 0 0 0 0 0 0 0 0 0 0 0 0 0 0 0 0 0 0 0 0 0 0 0 0 0 371 35211 1.41094e+06 2.28574e+07 1.6708e+08 8.5347e+06 79741 902 0 0 0 0 0 0 0 0 0 0 0 0 0 0 0 0 0 
0 0 0 0 0 0 0 0 0 0 0 0 0 0 0 0 0 0 0 0 0 0 0 0 0 0 20 21072 1.07386e+06 2.01817e+07 1.68729e+08 9.89213e+06 100220 1407 0 0 0 0 0 0 0 0 0 0 0 0 0 0 0 0 0 
0 0 0 0 0 0 0 0 0 0 0 0 0 0 0 0 0 0 0 0 0 0 0 0 0 0 23 18285 967347 1.92068e+07 1.6929e+08 1.04062e+07 108205 1817 7 0 0 0 0 0 0 0 0 0 0 0 0 0 0 0 0 
0 0 0 0 0 0 0 0 0 0 0 0 0 0 0 0 0 0 0 0 0 0 0 0 0 0 9 24669 1.10844e+06 2.05131e+07 1.68573e+08 9.68421e+06 94389 1631 1 0 0 0 0 0 0 0 0 0 0 0 0 0 0 0 0 
0 0 0 0 0 0 0 0 0 0 0 0 0 0 0 0 0 0 0 0 0 0 0 0 0 0 0 16335 885797 1.85114e+07 1.6964e+08 1.08223e+07 121237 1992 0 0 0 0 0 0 0 0 0 0 0 0 0 0 0 0 0 
0 0 0 0 0 0 0 0 0 0 0 0 0 0 0 0 0 0 0 0 0 0 0 0 0 0 25 22539 1.05496e+06 2.01035e+07 1.68831e+08 9.88326e+06 101876 1391 0 0 0 0 0 0 0 0 0 0 0 0 0 0 0 0 0 
0 0 0 0 0 0 0 0 0 0 0 0 0 0 0 0 0 0 0 0 0 0 0 0 0 0 0 23191 1.09019e+06 2.04112e+07 1.68614e+08 9.76482e+06 94158 1740 0 0 0 0 0 0 0 0 0 0 0 0 0 0 0 0 0 
0 0 0 0 0 0 0 0 0 0 0 0 0 0 0 0 0 0 0 0 0 0 0 0 0 0 3 18960 954235 1.90822e+07 1.69343e+08 1.04899e+07 108876 1650 2 0 0 0 0 0 0 0 0 0 0 0 0 0 0 0 0 
0 0 0 0 0 0 0 0 0 0 0 0 0 0 0 0 0 0 0 0 0 0 0 0 0 0 30 23937 1.08992e+06 2.03477e+07 1.687e+08 9.73906e+06 96809 1415 7 0 0 0 0 0 0 0 0 0 0 0 0 0 0 0 0 
0 0 0 0 0 0 0 0 0 0 0 0 0 0 0 0 0 0 0 0 0 0 0 0 0 0 16 19698 968797 1.93899e+07 1.69206e+08 1.03015e+07 110698 2119 0 0 0 0 0 0 0 0 0 0 0 0 0 0 0 0 0 
0 0 0 0 0 0 0 0 0 0 0 0 0 0 0 0 0 0 0 0 0 0 0 0 0 0 2 14110 810344 1.78529e+07 1.69965e+08 1.12263e+07 128322 2350 0 0 0 0 0 0 0 0 0 0 0 0 0 0 0 0 0 
0 0 0 0 0 0 0 0 0 0 0 0 0 0 0 0 0 0 0 0 0 0 0 0 0 0 60 19441 936042 1.91751e+07 1.69331e+08 1.04212e+07 113961 2357 0 0 0 0 0 0 0 0 0 0 0 0 0 0 0 0 0 
0 0 0 0 0 0 0 0 0 0 0 0 0 0 0 0 0 0 0 0 0 0 0 0 0 0 125 19500 939221 1.91778e+07 1.69313e+08 1.04332e+07 114367 2186 2 0 0 0 0 0 0 0 0 0 0 0 0 0 0 0 0 
0 0 0 0 0 0 0 0 0 0 0 0 0 0 0 0 0 0 0 0 0 0 0 0 0 0 87 16458 840174 1.82536e+07 1.69737e+08 1.10246e+07 124494 2411 8 0 0 0 0 0 0 0 0 0 0 0 0 0 0 0 0 
0 0 0 0 0 0 0 0 0 0 0 0 0 0 0 0 0 0 0 0 0 0 0 0 0 0 8 12949 731120 1.70813e+07 1.70222e+08 1.18097e+07 138931 3375 0 0 0 0 0 0 0 0 0 0 0 0 0 0 0 0 0 
0 0 0 0 0 0 0 0 0 0 0 0 0 0 0 0 0 0 0 0 0 0 0 0 0 0 62 7789 535308 1.46282e+07 1.70851e+08 1.37853e+07 186051 5782 0 0 0 0 0 0 0 0 0 0 0 0 0 0 0 0 0 
0 0 0 0 0 0 0 0 0 0 0 0 0 0 0 0 0 0 0 0 0 0 0 0 0 0 56 10451 619580 1.56945e+07 1.70671e+08 1.28378e+07 162408 3526 0 0 0 0 0 0 0 0 0 0 0 0 0 0 0 0 0 
0 0 0 0 0 0 0 0 0 0 0 0 0 0 0 0 0 0 0 0 0 0 0 0 0 0 131 10795 707236 1.67746e+07 1.7041e+08 1.19546e+07 138717 3003 4 0 0 0 0 0 0 0 0 0 0 0 0 0 0 0 0 
0 0 0 0 0 0 0 0 0 0 0 0 0 0 0 0 0 0 0 0 0 0 0 0 0 0 96 6698 479673 1.38435e+07 1.70963e+08 1.44934e+07 206546 6532 0 0 0 0 0 0 0 0 0 0 0 0 0 0 0 0 0 
0 0 0 0 0 0 0 0 0 0 0 0 0 0 0 0 0 0 0 0 0 0 0 0 0 0 15 8495 523791 1.46452e+07 1.70897e+08 1.37352e+07 184548 5010 0 0 0 0 0 0 0 0 0 0 0 0 0 0 0 0 0 
0 0 0 0 0 0 0 0 0 0 0 0 0 0 0 0 0 0 0 0 0 0 0 0 0 0 142 9199 556546 1.51225e+07 1.70868e+08 1.32653e+07 173139 3950 0 0 0 0 0 0 0 0 0 0 0 0 0 0 0 0 0 
0 0 0 0 0 0 0 0 0 0 0 0 0 0 0 0 0 0 0 0 0 0 0 0 0 0 2 9169 555148 1.51302e+07 1.70871e+08 1.32571e+07 172265 3693 0 0 0 0 0 0 0 0 0 0 0 0 0 0 0 0 0 
0 0 0 0 0 0 0 0 0 0 0 0 0 0 0 0 0 0 0 0 0 0 0 0 0 0 0 15879 789048 1.78791e+07 1.70046e+08 1.1143e+07 124229 2020 0 0 0 0 0 0 0 0 0 0 0 0 0 0 0 0 0 
0 0 0 0 0 0 0 0 0 0 0 0 0 0 0 0 0 0 0 0 0 0 0 0 0 0 51 12137 658804 1.63931e+07 1.70574e+08 1.22045e+07 154679 1703 0 0 0 0 0 0 0 0 0 0 0 0 0 0 0 0 0 
0 0 0 0 0 0 0 0 0 0 0 0 0 0 0 0 0 0 0 0 0 0 0 0 0 0 212 12643 653449 1.63318e+07 1.70638e+08 1.22037e+07 156633 2552 0 0 0 0 0 0 0 0 0 0 0 0 0 0 0 0 0 
0 0 0 0 0 0 0 0 0 0 0 0 0 0 0 0 0 0 0 0 0 0 0 0 0 0 275 13829 699251 1.69049e+07 1.70483e+08 1.17503e+07 145298 1909 48 0 0 0 0 0 0 0 0 0 0 0 0 0 0 0 0 
0 0 0 0 0 0 0 0 0 0 0 0 0 0 0 0 0 0 0 0 0 0 0 0 0 0 219 13136 692707 1.69189e+07 1.70519e+08 1.17125e+07 140235 2253 90 0 0 0 0 0 0 0 0 0 0 0 0 0 0 0 0 
0 0 0 0 0 0 0 0 0 0 0 0 0 0 0 0 0 0 0 0 0 0 0 0 0 0 132 13051 666002 1.65645e+07 1.70637e+08 1.19711e+07 144489 2372 222 0 0 0 0 0 0 0 0 0 0 0 0 0 0 0 0 
0 0 0 0 0 0 0 0 0 0 0 0 0 0 0 0 0 0 0 0 0 0 0 0 0 0 104 10433 581393 1.56245e+07 1.70963e+08 1.26585e+07 158620 2624 208 0 0 0 0 0 0 0 0 0 0 0 0 0 0 0 0 
0 0 0 0 0 0 0 0 0 0 0 0 0 0 0 0 0 0 0 0 0 0 0 0 0 0 6 16745 764449 1.81895e+07 1.70139e+08 1.07697e+07 117051 1870 215 0 0 0 0 0 0 0 0 0 0 0 0 0 0 0 0 
0 0 0 0 0 0 0 0 0 0 0 0 0 0 0 0 0 0 0 0 0 0 0 0 0 0 18 15717 705331 1.77206e+07 1.70308e+08 1.11225e+07 124869 1584 228 0 0 0 0 0 0 0 0 0 0 0 0 0 0 0 0 
0 0 0 0 0 0 0 0 0 0 0 0 0 0 0 0 0 0 0 0 0 0 0 0 0 0 1 18056 769933 1.86001e+07 1.69977e+08 1.05159e+07 116790 1458 245 0 0 0 0 0 0 0 0 0 0 0 0 0 0 0 0 
0 0 0 0 0 0 0 0 0 0 0 0 0 0 0 0 0 0 0 0 0 0 0 0 0 0 3 16509 762629 1.84736e+07 1.70072e+08 1.05539e+07 119067 1168 209 0 0 0 0 0 0 0 0 0 0 0 0 0 0 0 0 
0 0 0 0 0 0 0 0 0 0 0 0 0 0 0 0 0 0 0 0 0 0 0 0 0 0 29 15440 710482 1.79171e+07 1.70275e+08 1.09541e+07 125435 1069 75 0 0 0 0 0 0 0 0 0 0 0 0 0 0 0 0 
0 0 0 0 0 0 0 0 0 0 0 0 0 0 0 0 0 0 0 0 0 0 0 0 0 0 35 14610 660742 1.72661e+07 1.70538e+08 1.13863e+07 132370 1033 87 0 0 0 0 0 0 0 0 0 0 0 0 0 0 0 0 
0 0 0 0 0 0 0 0 0 0 0 0 0 0 0 0 0 0 0 0 0 0 0 0 0 0 5 26140 967788 2.07933e+07 1.68836e+08 9.28618e+06 89250 579 21 0 0 0 0 0 0 0 0 0 0 0 0 0 0 0 0 
0 0 0 0 0 0 0 0 0 0 0 0 0 0 0 0 0 0 0 0 0 0 0 0 0 0 1 20175 807288 1.91766e+07 1.69734e+08 1.01564e+07 103591 684 4 0 0 0 0 0 0 0 0 0 0 0 0 0 0 0 0 
0 0 0 0 0 0 0 0 0 0 0 0 0 0 0 0 0 0 0 0 0 0 0 0 0 0 17 18370 747874 1.85994e+07 1.70006e+08 1.05152e+07 111185 729 0 0 0 0 0 0 0 0 0 0 0 0 0 0 0 0 0 
0 0 0 0 0 0 0 0 0 0 0 0 0 0 0 0 0 0 0 0 0 0 0 0 0 0 0 17156 742498 1.86234e+07 1.70013e+08 1.0488e+07 113559 1376 0 0 0 0 0 0 0 0 0 0 0 0 0 0 0 0 0 
0 0 0 0 0 0 0 0 0 0 0 0 0 0 0 0 0 0 0 0 0 0 0 0 0 0 17 14856 682501 1.80045e+07 1.70267e+08 1.09095e+07 118791 1469 0 0 0 0 0 0 0 0 0 0 0 0 0 0 0 0 0 
0 0 0 0 0 0 0 0 0 0 0 0 0 0 0 0 0 0 0 0 0 0 0 0 0 0 56 20189 869415 2.02407e+07 1.6918e+08 9.59388e+06 93472 977 0 0 0 0 0 0 0 0 0 0 0 0 0 0 0 0 0 
0 0 0 0 0 0 0 0 0 0 0 0 0 0 0 0 0 0 0 0 0 0 0 0 0 0 125 28364 1.09716e+06 2.26667e+07 1.6769e+08 8.44356e+06 72510 493 27 0 0 0 0 0 0 0 0 0 0 0 0 0 0 0 0 
0 0 0 0 0 0 0 0 0 0 0 0 0 0 0 0 0 0 0 0 0 0 0 0 0 0 19 23057 976434 2.15236e+07 1.6845e+08 8.94636e+06 78702 384 0 0 0 0 0 0 0 0 0 0 0 0 0 0 0 0 0 
0 0 0 0 0 0 0 0 0 0 0 0 0 0 0 0 0 0 0 0 0 0 0 0 0 0 23 29032 1.18818e+06 2.37147e+07 1.67003e+08 8.00209e+06 62385 116 0 0 0 0 0 0 0 0 0 0 0 0 0 0 0 0 0 
0 0 0 0 0 0 0 0 0 0 0 0 0 0 0 0 0 0 0 0 0 0 0 0 0 0 0 31160 1.23517e+06 2.40227e+07 1.66798e+08 7.85377e+06 58316 132 0 0 0 0 0 0 0 0 0 0 0 0 0 0 0 0 0 
0 0 0 0 0 0 0 0 0 0 0 0 0 0 0 0 0 0 0 0 0 0 0 0 0 0 0 27055 1.12394e+06 2.2896e+07 1.67576e+08 8.31002e+06 65643 235 0 0 0 0 0 0 0 0 0 0 0 0 0 0 0 0 0 
0 0 0 0 0 0 0 0 0 0 0 0 0 0 0 0 0 0 0 0 0 0 0 0 0 0 19 31168 1.11374e+06 2.28959e+07 1.67585e+08 8.30846e+06 64613 297 0 0 0 0 0 0 0 0 0 0 0 0 0 0 0 0 0 
0 0 0 0 0 0 0 0 0 0 0 0 0 0 0 0 0 0 0 0 0 0 0 0 0 0 1 25619 1.00816e+06 2.1845e+07 1.68313e+08 8.73768e+06 69649 182 0 0 0 0 0 0 0 0 0 0 0 0 0 0 0 0 0 
0 0 0 0 0 0 0 0 0 0 0 0 0 0 0 0 0 0 0 0 0 0 0 0 0 0 20 20756 897011 2.06846e+07 1.69085e+08 9.23684e+06 74201 271 0 0 0 0 0 0 0 0 0 0 0 0 0 0 0 0 0 
0 0 0 0 0 0 0 0 0 0 0 0 0 0 0 0 0 0 0 0 0 0 0 0 0 0 4 25124 1.00507e+06 2.20609e+07 1.68295e+08 8.55114e+06 61884 225 0 0 0 0 0 0 0 0 0 0 0 0 0 0 0 0 0 
0 0 0 0 0 0 0 0 0 0 0 0 0 0 0 0 0 0 0 0 0 0 0 0 0 0 13 22529 1.00252e+06 2.21127e+07 1.68222e+08 8.58041e+06 58088 449 0 0 0 0 0 0 0 0 0 0 0 0 0 0 0 0 0 
0 0 0 0 0 0 0 0 0 0 0 0 0 0 0 0 0 0 0 0 0 0 0 0 0 0 40 21943 982477 2.1947e+07 1.68337e+08 8.6533e+06 56454 664 0 0 0 0 0 0 0 0 0 0 0 0 0 0 0 0 0 
0 0 0 0 0 0 0 0 0 0 0 0 0 0 0 0 0 0 0 0 0 0 0 0 0 0 76 21667 911352 2.12539e+07 1.68796e+08 8.95386e+06 60995 855 0 0 0 0 0 0 0 0 0 0 0 0 0 0 0 0 0 
0 0 0 0 0 0 0 0 0 0 0 0 0 0 0 0 0 0 0 0 0 0 0 0 0 0 149 21398 987089 2.1981e+07 1.68334e+08 8.61853e+06 55958 780 0 0 0 0 0 0 0 0 0 0 0 0 0 0 0 0 0 
0 0 0 0 0 0 0 0 0 0 0 0 0 0 0 0 0 0 0 0 0 0 0 0 0 0 4 24129 1.09565e+06 2.30116e+07 1.67642e+08 8.17536e+06 49484 792 0 0 0 0 0 0 0 0 0 0 0 0 0 0 0 0 0 
0 0 0 0 0 0 0 0 0 0 0 0 0 0 0 0 0 0 0 0 0 0 0 0 0 0 6 23138 1.05459e+06 2.26479e+07 1.67877e+08 8.34428e+06 51504 667 0 0 0 0 0 0 0 0 0 0 0 0 0 0 0 0 0 
0 0 0 0 0 0 0 0 0 0 0 0 0 0 0 0 0 0 0 0 0 0 0 0 0 0 203 18777 946236 2.15646e+07 1.68586e+08 8.82592e+06 56016 804 0 0 0 0 0 0 0 0 0 0 0 0 0 0 0 0 0 
0 0 0 0 0 0 0 0 0 0 0 0 0 0 0 0 0 0 0 0 0 0 0 0 0 0 350 30402 1.29215e+06 2.4939e+07 1.66246e+08 7.45224e+06 38030 402 0 0 0 0 0 0 0 0 0 0 0 0 0 0 0 0 0 
0 0 0 0 0 0 0 0 0 0 0 0 0 0 0 0 0 0 0 0 0 0 0 0 0 0 413 29818 1.32022e+06 2.53974e+07 1.65925e+08 7.29021e+06 35729 476 0 0 0 0 0 0 0 0 0 0 0 0 0 0 0 0 0 
0 0 0 0 0 0 0 0 0 0 0 0 0 0 0 0 0 0 0 0 0 0 0 0 0 0 516 35333 1.46814e+06 2.66964e+07 1.64919e+08 6.84952e+06 29856 610 0 0 0 0 0 0 0 0 0 0 0 0 0 0 0 0 0 
0 0 0 0 0 0 0 0 0 0 0 0 0 0 0 0 0 0 0 0 0 0 0 0 0 0 673 33702 1.42127e+06 2.63324e+07 1.65231e+08 6.94735e+06 31604 493 0 0 0 0 0 0 0 0 0 0 0 0 0 0 0 0 0 
0 0 0 0 0 0 0 0 0 0 0 0 0 0 0 0 0 0 0 0 0 0 0 0 0 0 658 40297 1.57714e+06 2.74613e+07 1.64319e+08 6.57099e+06 29351 249 0 0 0 0 0 0 0 0 0 0 0 0 0 0 0 0 0 
0 0 0 0 0 0 0 0 0 0 0 0 0 0 0 0 0 0 0 0 0 0 0 0 0 0 414 34632 1.41437e+06 2.61122e+07 1.65402e+08 7.00311e+06 31491 253 0 0 0 0 0 0 0 0 0 0 0 0 0 0 0 0 0 
0 0 0 0 0 0 0 0 0 0 0 0 0 0 0 0 0 0 0 0 0 0 0 0 0 0 820 39202 1.54371e+06 2.72778e+07 1.64537e+08 6.57204e+06 28428 213 0 0 0 0 0 0 0 0 0 0 0 0 0 0 0 0 0 
0 0 0 0 0 0 0 0 0 0 0 0 0 0 0 0 0 0 0 0 0 0 0 0 0 0 517 33075 1.4259e+06 2.64349e+07 1.65277e+08 6.79619e+06 30975 108 0 0 0 0 0 0 0 0 0 0 0 0 0 0 0 0 0 
0 0 0 0 0 0 0 0 0 0 0 0 0 0 0 0 0 0 0 0 0 0 0 0 0 0 393 27629 1.21272e+06 2.44065e+07 1.6683e+08 7.48415e+06 36976 230 0 0 0 0 0 0 0 0 0 0 0 0 0 0 0 0 0 
0 0 0 0 0 0 0 0 0 0 0 0 0 0 0 0 0 0 0 0 0 0 0 0 0 0 579 25767 1.10216e+06 2.32945e+07 1.6765e+08 7.88378e+06 41981 487 0 0 0 0 0 0 0 0 0 0 0 0 0 0 0 0 0 
0 0 0 0 0 0 0 0 0 0 0 0 0 0 0 0 0 0 0 0 0 0 0 0 0 0 616 25243 1.101e+06 2.33048e+07 1.67682e+08 7.84164e+06 42800 691 23 0 0 0 0 0 0 0 0 0 0 0 0 0 0 0 0 
0 0 0 0 0 0 0 0 0 0 0 0 0 0 0 0 0 0 0 0 0 0 0 0 0 0 1291 39729 1.54267e+06 2.72469e+07 1.6468e+08 6.45816e+06 30036 516 11 0 0 0 0 0 0 0 0 0 0 0 0 0 0 0 0 
0 0 0 0 0 0 0 0 0 0 0 0 0 0 0 0 0 0 0 0 0 0 0 0 0 0 1198 41046 1.56896e+06 2.77061e+07 1.64341e+08 6.30906e+06 31025 382 54 0 0 0 0 0 0 0 0 0 0 0 0 0 0 0 0 
0 0 0 0 0 0 0 0 0 0 0 0 0 0 0 0 0 0 0 0 0 0 0 0 0 0 1243 43743 1.61361e+06 2.81081e+07 1.64022e+08 6.18003e+06 29793 276 0 0 0 0 0 0 0 0 0 0 0 0 0 0 0 0 0 
0 0 0 0 0 0 0 0 0 0 0 0 0 0 0 0 0 0 0 0 0 0 0 0 0 0 1148 46725 1.64356e+06 2.84428e+07 1.63765e+08 6.06876e+06 30439 402 0 0 0 0 0 0 0 0 0 0 0 0 0 0 0 0 0 
0 0 0 0 0 0 0 0 0 0 0 0 0 0 0 0 0 0 0 0 0 0 0 0 0 0 769 46060 1.60285e+06 2.8081e+07 1.64109e+08 6.12754e+06 31068 248 0 0 0 0 0 0 0 0 0 0 0 0 0 0 0 0 0 
0 0 0 0 0 0 0 0 0 0 0 0 0 0 0 0 0 0 0 0 0 0 0 0 0 0 1300 61146 1.89502e+06 3.03309e+07 1.62117e+08 5.56616e+06 27039 373 0 0 0 0 0 0 0 0 0 0 0 0 0 0 0 0 0 
0 0 0 0 0 0 0 0 0 0 0 0 0 0 0 0 0 0 0 0 0 0 0 0 0 0 1661 63087 1.96909e+06 3.07943e+07 1.61707e+08 5.43862e+06 25016 378 0 0 0 0 0 0 0 0 0 0 0 0 0 0 0 0 0 
0 0 0 0 0 0 0 0 0 0 0 0 0 0 0 0 0 0 0 0 0 0 0 0 0 0 1201 71600 2.14637e+06 3.19782e+07 1.60643e+08 5.13634e+06 21865 262 0 0 0 0 0 0 0 0 0 0 0 0 0 0 0 0 0 
0 0 0 0 0 0 0 0 0 0 0 0 0 0 0 0 0 0 0 0 0 0 0 0 0 0 1532 66289 1.99966e+06 3.10319e+07 1.61524e+08 5.35185e+06 23444 347 0 0 0 0 0 0 0 0 0 0 0 0 0 0 0 0 0 
0 0 0 0 0 0 0 0 0 0 0 0 0 0 0 0 0 0 0 0 0 0 0 0 0 0 834 48643 1.64488e+06 2.82376e+07 1.64e+08 6.03752e+06 29240 742 0 0 0 0 0 0 0 0 0 0 0 0 0 0 0 0 0 
0 0 0 0 0 0 0 0 0 0 0 0 0 0 0 0 0 0 0 0 0 0 0 0 0 22 736 39968 1.4454e+06 2.64728e+07 1.65455e+08 6.55e+06 33575 1362 0 0 0 0 0 0 0 0 0 0 0 0 0 0 0 0 0 
0 0 0 0 0 0 0 0 0 0 0 0 0 0 0 0 0 0 0 0 0 0 0 0 0 0 699 34603 1.35443e+06 2.56371e+07 1.66151e+08 6.78403e+06 36068 1351 0 0 0 0 0 0 0 0 0 0 0 0 0 0 0 0 0 
0 0 0 0 0 0 0 0 0 0 0 0 0 0 0 0 0 0 0 0 0 0 0 0 0 0 578 26485 1.13681e+06 2.36572e+07 1.6769e+08 7.44428e+06 42855 1254 23 0 0 0 0 0 0 0 0 0 0 0 0 0 0 0 0 
0 0 0 0 0 0 0 0 0 0 0 0 0 0 0 0 0 0 0 0 0 0 0 0 0 0 245 17664 890620 2.10267e+07 1.69472e+08 8.53332e+06 56831 1955 40 0 0 0 0 0 0 0 0 0 0 0 0 0 0 0 0 
0 0 0 0 0 0 0 0 0 0 0 0 0 0 0 0 0 0 0 0 0 0 0 0 0 0 114 14211 722925 1.89853e+07 1.70637e+08 9.56795e+06 68279 2977 44 0 0 0 0 0 0 0 0 0 0 0 0 0 0 0 0 
0 0 0 0 0 0 0 0 0 0 0 0 0 0 0 0 0 0 0 0 0 0 0 0 0 0 58 9674 570166 1.68622e+07 1.7157e+08 1.0894e+07 88323 4608 0 0 0 0 0 0 0 0 0 0 0 0 0 0 0 0 0 
0 0 0 0 0 0 0 0 0 0 0 0 0 0 0 0 0 0 0 0 0 0 0 0 0 0 2 8069 504741 1.58624e+07 1.71892e+08 1.1628e+07 99915 4163 2 0 0 0 0 0 0 0 0 0 0 0 0 0 0 0 0 
0 0 0 0 0 0 0 0 0 0 0 0 0 0 0 0 0 0 0 0 0 0 0 0 0 0 4 9943 547147 1.67167e+07 1.71582e+08 1.10511e+07 88340 3306 43 0 0 0 0 0 0 0 0 0 0 0 0 0 0 0 0 
0 0 0 0 0 0 0 0 0 0 0 0 0 0 0 0 0 0 0 0 0 0 0 0 0 0 4 14444 679812 1.87555e+07 1.70744e+08 9.73538e+06 67282 2476 4 0 0 0 0 0 0 0 0 0 0 0 0 0 0 0 0 
0 0 0 0 0 0 0 0 0 0 0 0 0 0 0 0 0 0 0 0 0 0 0 0 0 0 36 27157 981071 2.25162e+07 1.68509e+08 7.92033e+06 43601 1115 0 0 0 0 0 0 0 0 0 0 0 0 0 0 0 0 0 
0 0 0 0 0 0 0 0 0 0 0 0 0 0 0 0 0 0 0 0 0 0 0 0 0 0 10 36171 1.15948e+06 2.43275e+07 1.67195e+08 7.2409e+06 38685 752 0 0 0 0 0 0 0 0 0 0 0 0 0 0 0 0 0 
0 0 0 0 0 0 0 0 0 0 0 0 0 0 0 0 0 0 0 0 0 0 0 0 0 0 20 44654 1.30608e+06 2.58381e+07 1.66042e+08 6.73462e+06 32768 635 0 0 0 0 0 0 0 0 0 0 0 0 0 0 0 0 0 
0 0 0 0 0 0 0 0 0 0 0 0 0 0 0 0 0 0 0 0 0 0 0 0 0 0 16 49650 1.35017e+06 2.62806e+07 1.65712e+08 6.57486e+06 30568 1048 1 0 0 0 0 0 0 0 0 0 0 0 0 0 0 0 0 
0 0 0 0 0 0 0 0 0 0 0 0 0 0 0 0 0 0 0 0 0 0 0 0 0 0 0 43858 1.26906e+06 2.54902e+07 1.6634e+08 6.82247e+06 32254 941 0 0 0 0 0 0 0 0 0 0 0 0 0 0 0 0 0 
0 0 0 0 0 0 0 0 0 0 0 0 0 0 0 0 0 0 0 0 0 0 0 0 0 0 25 72450 1.70826e+06 2.92684e+07 1.63193e+08 5.73404e+06 22239 258 0 0 0 0 0 0 0 0 0 0 0 0 0 0 0 0 0 
0 0 0 0 0 0 0 0 0 0 0 0 0 0 0 0 0 0 0 0 0 0 0 0 0 0 227 70496 1.62388e+06 2.88537e+07 1.63579e+08 5.84794e+06 24117 69 0 0 0 0 0 0 0 0 0 0 0 0 0 0 0 0 0 
0 0 0 0 0 0 0 0 0 0 0 0 0 0 0 0 0 0 0 0 0 0 0 0 0 0 134 39475 1.06646e+06 2.3914e+07 1.67579e+08 7.3627e+06 37099 164 0 0 0 0 0 0 0 0 0 0 0 0 0 0 0 0 0 
0 0 0 0 0 0 0 0 0 0 0 0 0 0 0 0 0 0 0 0 0 0 0 0 0 0 106 35160 993503 2.32049e+07 1.68081e+08 7.64592e+06 38282 142 0 0 0 0 0 0 0 0 0 0 0 0 0 0 0 0 0 
0 0 0 0 0 0 0 0 0 0 0 0 0 0 0 0 0 0 0 0 0 0 0 0 0 0 330 36200 1.0263e+06 2.35321e+07 1.67886e+08 7.48178e+06 36748 55 0 0 0 0 0 0 0 0 0 0 0 0 0 0 0 0 0 
0 0 0 0 0 0 0 0 0 0 0 0 0 0 0 0 0 0 0 0 0 0 0 0 0 0 237 33631 1.00235e+06 2.31047e+07 1.68177e+08 7.64488e+06 35995 139 0 0 0 0 0 0 0 0 0 0 0 0 0 0 0 0 0 
0 0 0 0 0 0 0 0 0 0 0 0 0 0 0 0 0 0 0 0 0 0 0 0 0 0 183 37138 1.07251e+06 2.38332e+07 1.67672e+08 7.3482e+06 35233 121 0 0 0 0 0 0 0 0 0 0 0 0 0 0 0 0 0 
0 0 0 0 0 0 0 0 0 0 0 0 0 0 0 0 0 0 0 0 0 0 0 0 0 0 158 40066 1.11421e+06 2.43248e+07 1.67343e+08 7.14322e+06 33778 136 0 0 0 0 0 0 0 0 0 0 0 0 0 0 0 0 0 
0 0 0 0 0 0 0 0 0 0 0 0 0 0 0 0 0 0 0 0 0 0 0 0 0 3 451 57617 1.4e+06 2.71479e+07 1.65116e+08 6.25113e+06 26075 4 0 0 0 0 0 0 0 0 0 0 0 0 0 0 0 0 0 
0 0 0 0 0 0 0 0 0 0 0 0 0 0 0 0 0 0 0 0 0 0 0 0 0 0 330 52916 1.32557e+06 2.65149e+07 1.6571e+08 6.37083e+06 24265 22 0 0 0 0 0 0 0 0 0 0 0 0 0 0 0 0 0 
0 0 0 0 0 0 0 0 0 0 0 0 0 0 0 0 0 0 0 0 0 0 0 0 0 0 529 37328 1.0459e+06 2.37425e+07 1.67884e+08 7.25697e+06 31538 6 0 0 0 0 0 0 0 0 0 0 0 0 0 0 0 0 0 
0 0 0 0 0 0 0 0 0 0 0 0 0 0 0 0 0 0 0 0 0 0 0 0 0 0 542 38683 1.11766e+06 2.44741e+07 1.67378e+08 6.96127e+06 28862 103 0 0 0 0 0 0 0 0 0 0 0 0 0 0 0 0 0 
0 0 0 0 0 0 0 0 0 0 0 0 0 0 0 0 0 0 0 0 0 0 0 0 0 0 352 39855 1.17891e+06 2.52532e+07 1.66756e+08 6.74329e+06 27443 73 0 0 0 0 0 0 0 0 0 0 0 0 0 0 0 0 0 
0 0 0 0 0 0 0 0 0 0 0 0 0 0 0 0 0 0 0 0 0 0 0 0 0 0 97 38099 1.13495e+06 2.48913e+07 1.67041e+08 6.86579e+06 27933 45 0 0 0 0 0 0 0 0 0 0 0 0 0 0 0 0 0 
0 0 0 0 0 0 0 0 0 0 0 0 0 0 0 0 0 0 0 0 0 0 0 0 0 0 132 42526 1.22714e+06 2.56492e+07 1.66494e+08 6.5598e+06 26191 113 0 0 0 0 0 0 0 0 0 0 0 0 0 0 0 0 0 
0 0 0 0 0 0 0 0 0 0 0 0 0 0 0 0 0 0 0 0 0 0 0 0 0 0 344 55902 1.50769e+06 2.81313e+07 1.64444e+08 5.83886e+06 20713 92 0 0 0 0 0 0 0 0 0 0 0 0 0 0 0 0 0 
0 0 0 0 0 0 0 0 0 0 0 0 0 0 0 0 0 0 0 0 0 0 0 0 0 0 375 81526 1.94691e+06 3.16934e+07 1.61321e+08 4.94172e+06 14254 158 0 0 0 0 0 0 0 0 0 0 0 0 0 0 0 0 0 
0 0 0 0 0 0 0 0 0 0 0 0 0 0 0 0 0 0 0 0 0 0 0 0 0 0 531 107515 2.35703e+06 3.44843e+07 1.58641e+08 4.39671e+06 11806 317 0 0 0 0 0 0 0 0 0 0 0 0 0 0 0 0 0 
0 0 0 0 0 0 0 0 0 0 0 0 0 0 0 0 0 0 0 0 0 0 0 0 0 0 558 110008 2.44501e+06 3.49754e+07 1.58144e+08 4.31043e+06 13355 366 0 0 0 0 0 0 0 0 0 0 0 0 0 0 0 0 0 
0 0 0 0 0 0 0 0 0 0 0 0 0 0 0 0 0 0 0 0 0 0 0 0 0 0 410 108394 2.43177e+06 3.4964e+07 1.58182e+08 4.30031e+06 11966 281 0 0 0 0 0 0 0 0 0 0 0 0 0 0 0 0 0 
0 0 0 0 0 0 0 0 0 0 0 0 0 0 0 0 0 0 0 0 0 0 0 0 0 1 440 117655 2.53644e+06 3.57823e+07 1.57413e+08 4.13734e+06 11318 181 0 0 0 0 0 0 0 0 0 0 0 0 0 0 0 0 0 
0 0 0 0 0 0 0 0 0 0 0 0 0 0 0 0 0 0 0 0 0 0 0 0 0 0 651 142268 2.86162e+06 3.77516e+07 1.55421e+08 3.81244e+06 9640 165 0 0 0 0 0 0 0 0 0 0 0 0 0 0 0 0 0 
0 0 0 0 0 0 0 0 0 0 0 0 0 0 0 0 0 0 0 0 0 0 0 0 0 0 450 148311 2.95368e+06 3.83329e+07 1.54861e+08 3.696e+06 6807 210 0 0 0 0 0 0 0 0 0 0 0 0 0 0 0 0 0 
0 0 0 0 0 0 0 0 0 0 0 0 0 0 0 0 0 0 0 0 0 0 0 0 0 0 207 168444 3.20295e+06 3.98732e+07 1.53302e+08 3.44709e+06 5398 26 0 0 0 0 0 0 0 0 0 0 0 0 0 0 0 0 0 
0 0 0 0 0 0 0 0 0 0 0 0 0 0 0 0 0 0 0 0 0 0 0 0 0 0 134 146121 2.95749e+06 3.8513e+07 1.54768e+08 3.60912e+06 4811 22 0 0 0 0 0 0 0 0 0 0 0 0 0 0 0 0 0 
0 0 0 0 0 0 0 0 0 0 0 0 0 0 0 0 0 0 0 0 0 0 0 0 0 0 110 125171 2.65719e+06 3.66945e+07 1.56615e+08 3.90055e+06 6024 31 0 0 0 0 0 0 0 0 0 0 0 0 0 0 0 0 0 
0 0 0 0 0 0 0 0 0 0 0 0 0 0 0 0 0 0 0 0 0 0 0 0 0 0 268 149902 2.87493e+06 3.81753e+07 1.55132e+08 3.66074e+06 6299 3 0 0 0 0 0 0 0 0 0 0 0 0 0 0 0 0 0 
0 0 0 0 0 0 0 0 0 0 0 0 0 0 0 0 0 0 0 0 0 0 0 0 0 0 258 187176 3.35216e+06 4.09444e+07 1.52227e+08 3.28277e+06 4835 63 0 0 0 0 0 0 0 0 0 0 0 0 0 0 0 0 0 
0 0 0 0 0 0 0 0 0 0 0 0 0 0 0 0 0 0 0 0 0 0 0 0 0 0 475 182561 3.3083e+06 4.07815e+07 1.52426e+08 3.29472e+06 5000 26 0 0 0 0 0 0 0 0 0 0 0 0 0 0 0 0 0 
0 0 0 0 0 0 0 0 0 0 0 0 0 0 0 0 0 0 0 0 0 0 0 0 0 0 728 243620 4.07806e+06 4.46496e+07 1.48199e+08 2.82472e+06 3787 33 0 0 0 0 0 0 0 0 0 0 0 0 0 0 0 0 0 
0 0 0 0 0 0 0 0 0 0 0 0 0 0 0 0 0 0 0 0 0 0 0 0 0 0 513 202041 3.70903e+06 4.2774e+07 1.503e+08 3.00903e+06 4847 3 0 0 0 0 0 0 0 0 0 0 0 0 0 0 0 0 0 
0 0 0 0 0 0 0 0 0 0 0 0 0 0 0 0 0 0 0 0 0 0 0 0 0 0 346 244312 4.16104e+06 4.50895e+07 1.47733e+08 2.76556e+06 5350 31 0 0 0 0 0 0 0 0 0 0 0 0 0 0 0 0 0 
0 0 0 0 0 0 0 0 0 0 0 0 0 0 0 0 0 0 0 0 0 0 0 0 0 0 318 239848 4.1012e+06 4.4873e+07 1.47991e+08 2.78835e+06 5262 129 10 0 0 0 0 0 0 0 0 0 0 0 0 0 0 0 0 
0 0 0 0 0 0 0 0 0 0 0 0 0 0 0 0 0 0 0 0 0 0 0 0 0 0 264 173356 3.38944e+06 4.13365e+07 1.51913e+08 3.18002e+06 6240 101 1 0 0 0 0 0 0 0 0 0 0 0 0 0 0 0 0 
0 0 0 0 0 0 0 0 0 0 0 0 0 0 0 0 0 0 0 0 0 0 0 0 0 0 123 166708 3.34775e+06 4.1244e+07 1.5203e+08 3.20360e+06 6914 53 38 0 0 0 0 0 0 0 0 0 0 0 0 0 0 0 0 
0 0 0 0 0 0 0 0 0 0 0 0 0 0 0 0 0 0 0 0 0 0 0 0 0 0 60 147193 3.1157e+06 3.98607e+07 1.53508e+08 3.35892e+06 8618 27 4 0 0 0 0 0 0 0 0 0 0 0 0 0 0 0 0 
0 0 0 0 0 0 0 0 0 0 0 0 0 0 0 0 0 0 0 0 0 0 0 0 0 0 236 141386 2.96842e+06 3.93258e+07 1.54122e+08 3.43236e+06 8969 107 6 0 0 0 0 0 0 0 0 0 0 0 0 0 0 0 0 
0 0 0 0 0 0 0 0 0 0 0 0 0 0 0 0 0 0 0 0 0 0 0 0 0 0 505 202621 3.796e+06 4.38212e+07 1.49281e+08 2.8907e+06 6881 127 0 0 0 0 0 0 0 0 0 0 0 0 0 0 0 0 0 
0 0 0 0 0 0 0 0 0 0 0 0 0 0 0 0 0 0 0 0 0 0 0 0 0 0 419 211313 4.00038e+06 4.47182e+07 1.48302e+08 2.75978e+06 7239 91 0 0 0 0 0 0 0 0 0 0 0 0 0 0 0 0 0 
0 0 0 0 0 0 0 0 0 0 0 0 0 0 0 0 0 0 0 0 0 0 0 0 0 0 665 178942 3.6097e+06 4.28281e+07 1.50424e+08 2.94956e+06 8329 113 0 0 0 0 0 0 0 0 0 0 0 0 0 0 0 0 0 
0 0 0 0 0 0 0 0 0 0 0 0 0 0 0 0 0 0 0 0 0 0 0 0 0 0 789 165660 3.46126e+06 4.20719e+07 1.51257e+08 3.0346e+06 7306 129 0 0 0 0 0 0 0 0 0 0 0 0 0 0 0 0 0 
0 0 0 0 0 0 0 0 0 0 0 0 0 0 0 0 0 0 0 0 0 0 0 0 0 36 954 172471 3.53893e+06 4.2547e+07 1.50776e+08 2.95658e+06 7311 101 0 0 0 0 0 0 0 0 0 0 0 0 0 0 0 0 0 
0 0 0 0 0 0 0 0 0 0 0 0 0 0 0 0 0 0 0 0 0 0 0 0 0 3 1216 139313 3.10673e+06 4.01324e+07 1.53387e+08 3.22425e+06 7985 72 0 0 0 0 0 0 0 0 0 0 0 0 0 0 0 0 0 
0 0 0 0 0 0 0 0 0 0 0 0 0 0 0 0 0 0 0 0 0 0 0 0 0 0 1313 173694 3.61442e+06 4.29477e+07 1.50371e+08 2.88439e+06 6523 117 0 0 0 0 0 0 0 0 0 0 0 0 0 0 0 0 0 
0 0 0 0 0 0 0 0 0 0 0 0 0 0 0 0 0 0 0 0 0 0 0 0 0 7 1400 178763 3.72196e+06 4.33148e+07 1.49924e+08 2.85209e+06 6148 229 0 0 0 0 0 0 0 0 0 0 0 0 0 0 0 0 0 
0 0 0 0 0 0 0 0 0 0 0 0 0 0 0 0 0 0 0 0 0 0 0 0 0 0 1302 141947 3.17919e+06 4.0451e+07 1.53081e+08 3.13894e+06 5656 272 0 0 0 0 0 0 0 0 0 0 0 0 0 0 0 0 0 
0 0 0 0 0 0 0 0 0 0 0 0 0 0 0 0 0 0 0 0 0 0 0 0 0 0 882 124255 2.94994e+06 3.92648e+07 1.544e+08 3.25256e+06 6532 530 0 0 0 0 0 0 0 0 0 0 0 0 0 0 0 0 0 
0 0 0 0 0 0 0 0 0 0 0 0 0 0 0 0 0 0 0 0 0 0 0 0 0 0 480 85589 2.33972e+06 3.55304e+07 1.58304e+08 3.72860e+06 9324 671 0 0 0 0 0 0 0 0 0 0 0 0 0 0 0 0 0 
0 0 0 0 0 0 0 0 0 0 0 0 0 0 0 0 0 0 0 0 0 0 0 0 0 0 394 69465 2.05049e+06 3.35186e+07 1.60295e+08 4.05186e+06 12127 721 0 0 0 0 0 0 0 0 0 0 0 0 0 0 0 0 0 
0 0 0 0 0 0 0 0 0 0 0 0 0 0 0 0 0 0 0 0 0 0 0 0 0 0 90 72301 2.14579e+06 3.43195e+07 1.59551e+08 3.89846e+06 11120 619 0 0 0 0 0 0 0 0 0 0 0 0 0 0 0 0 0 
0 0 0 0 0 0 0 0 0 0 0 0 0 0 0 0 0 0 0 0 0 0 0 0 0 0 179 77498 2.30738e+06 3.57304e+07 1.582e+08 3.67317e+06 9480 529 0 0 0 0 0 0 0 0 0 0 0 0 0 0 0 0 0 
0 0 0 0 0 0 0 0 0 0 0 0 0 0 0 0 0 0 0 0 0 0 0 0 0 0 290 83469 2.44744e+06 3.67068e+07 1.57208e+08 3.5435e+06 9069 454 0 0 0 0 0 0 0 0 0 0 0 0 0 0 0 0 0 
0 0 0 0 0 0 0 0 0 0 0 0 0 0 0 0 0 0 0 0 0 0 0 0 0 0 68 62907 1.99089e+06 3.35879e+07 1.60348e+08 3.99693e+06 11410 450 0 0 0 0 0 0 0 0 0 0 0 0 0 0 0 0 0 
0 0 0 0 0 0 0 0 0 0 0 0 0 0 0 0 0 0 0 0 0 0 0 0 0 0 11 70895 2.18098e+06 3.49713e+07 1.59005e+08 3.76027e+06 9695 373 0 0 0 0 0 0 0 0 0 0 0 0 0 0 0 0 0 
0 0 0 0 0 0 0 0 0 0 0 0 0 0 0 0 0 0 0 0 0 0 0 0 0 0 65 51800 1.83491e+06 3.24589e+07 1.61476e+08 4.16529e+06 11152 951 0 0 0 0 0 0 0 0 0 0 0 0 0 0 0 0 0 
0 0 0 0 0 0 0 0 0 0 0 0 0 0 0 0 0 0 0 0 0 0 0 0 0 0 11 34984 1.40181e+06 2.87053e+07 1.64934e+08 4.90731e+06 14970 1158 3 0 0 0 0 0 0 0 0 0 0 0 0 0 0 0 0 
0 0 0 0 0 0 0 0 0 0 0 0 0 0 0 0 0 0 0 0 0 0 0 0 0 0 54 36712 1.50074e+06 2.96499e+07 1.64074e+08 4.7228e+06 14049 980 0 0 0 0 0 0 0 0 0 0 0 0 0 0 0 0 0 
0 0 0 0 0 0 0 0 0 0 0 0 0 0 0 0 0 0 0 0 0 0 0 0 0 0 7 42606 1.63393e+06 3.08875e+07 1.62996e+08 4.42685e+06 11341 867 0 0 0 0 0 0 0 0 0 0 0 0 0 0 0 0 0 
0 0 0 0 0 0 0 0 0 0 0 0 0 0 0 0 0 0 0 0 0 0 0 0 0 0 87 42178 1.61957e+06 3.08108e+07 1.63079e+08 4.43566e+06 10892 807 0 0 0 0 0 0 0 0 0 0 0 0 0 0 0 0 0 
0 0 0 0 0 0 0 0 0 0 0 0 0 0 0 0 0 0 0 0 0 0 0 0 0 0 17 57472 1.95339e+06 3.36674e+07 1.60375e+08 3.93497e+06 10379 497 0 0 0 0 0 0 0 0 0 0 0 0 0 0 0 0 0 
0 0 0 0 0 0 0 0 0 0 0 0 0 0 0 0 0 0 0 0 0 0 0 0 0 0 47 55698 1.87121e+06 3.31179e+07 1.60938e+08 4.0038e+06 11442 671 0 0 0 0 0 0 0 0 0 0 0 0 0 0 0 0 0 
0 0 0 0 0 0 0 0 0 0 0 0 0 0 0 0 0 0 0 0 0 0 0 0 0 0 79 52742 1.78829e+06 3.25741e+07 1.61506e+08 4.06607e+06 11109 819 0 0 0 0 0 0 0 0 0 0 0 0 0 0 0 0 0 
0 0 0 0 0 0 0 0 0 0 0 0 0 0 0 0 0 0 0 0 0 0 0 0 0 0 285 56541 1.87263e+06 3.3109e+07 1.60964e+08 3.98426e+06 11102 815 6 0 0 0 0 0 0 0 0 0 0 0 0 0 0 0 0 
0 0 0 0 0 0 0 0 0 0 0 0 0 0 0 0 0 0 0 0 0 0 0 0 0 0 629 72739 2.12936e+06 3.51456e+07 1.58999e+08 3.63953e+06 10479 1341 4 0 0 0 0 0 0 0 0 0 0 0 0 0 0 0 0 
0 0 0 0 0 0 0 0 0 0 0 0 0 0 0 0 0 0 0 0 0 0 0 0 0 0 1303 80804 2.33371e+06 3.65685e+07 1.57569e+08 3.43605e+06 8817 1193 0 0 0 0 0 0 0 0 0 0 0 0 0 0 0 0 0 
0 0 0 0 0 0 0 0 0 0 0 0 0 0 0 0 0 0 0 0 0 0 0 0 0 0 641 93934 2.53483e+06 3.80556e+07 1.56062e+08 3.24283e+06 8089 1025 1 0 0 0 0 0 0 0 0 0 0 0 0 0 0 0 0 
0 0 0 0 0 0 0 0 0 0 0 0 0 0 0 0 0 0 0 0 0 0 0 0 0 0 1024 105457 2.75408e+06 3.95139e+07 1.54537e+08 3.07960e+06 6459 1318 3 0 0 0 0 0 0 0 0 0 0 0 0 0 0 0 0 
0 0 0 0 0 0 0 0 0 0 0 0 0 0 0 0 0 0 0 0 0 0 0 0 0 0 1573 171298 3.6995e+06 4.50083e+07 1.48603e+08 2.50892e+06 5089 917 0 0 0 0 0 0 0 0 0 0 0 0 0 0 0 0 0 
0 0 0 0 0 0 0 0 0 0 0 0 0 0 0 0 0 0 0 0 0 0 0 0 0 0 1437 152023 3.43884e+06 4.37977e+07 1.49979e+08 2.62435e+06 4522 1264 0 0 0 0 0 0 0 0 0 0 0 0 0 0 0 0 0 
0 0 0 0 0 0 0 0 0 0 0 0 0 0 0 0 0 0 0 0 0 0 0 0 0 0 1507 181405 3.88203e+06 4.61425e+07 1.47372e+08 2.41479e+06 3894 1078 0 0 0 0 0 0 0 0 0 0 0 0 0 0 0 0 0 
0 0 0 0 0 0 0 0 0 0 0 0 0 0 0 0 0 0 0 0 0 0 0 0 0 0 894 113421 2.98123e+06 4.12755e+07 1.52729e+08 2.89094e+06 6244 1817 0 0 0 0 0 0 0 0 0 0 0 0 0 0 0 0 0 
0 0 0 0 0 0 0 0 0 0 0 0 0 0 0 0 0 0 0 0 0 0 0 0 0 0 770 112390 2.9572e+06 4.11968e+07 1.52835e+08 2.88916e+06 5527 1632 13 0 0 0 0 0 0 0 0 0 0 0 0 0 0 0 0 
0 0 0 0 0 0 0 0 0 0 0 0 0 0 0 0 0 0 0 0 0 0 0 0 0 0 896 144961 3.44156e+06 4.40523e+07 1.49768e+08 2.58492e+06 5241 1290 1 0 0 0 0 0 0 0 0 0 0 0 0 0 0 0 0 
0 0 0 0 0 0 0 0 0 0 0 0 0 0 0 0 0 0 0 0 0 0 0 0 0 0 595 138467 3.31275e+06 4.34098e+07 1.50483e+08 2.6476e+06 6219 934 0 0 0 0 0 0 0 0 0 0 0 0 0 0 0 0 0 
0 0 0 0 0 0 0 0 0 0 0 0 0 0 0 0 0 0 0 0 0 0 0 0 0 0 618 131420 3.17623e+06 4.26175e+07 1.51356e+08 2.70979e+06 6390 900 0 0 0 0 0 0 0 0 0 0 0 0 0 0 0 0 0 
0 0 0 0 0 0 0 0 0 0 0 0 0 0 0 0 0 0 0 0 0 0 0 0 0 0 889 126730 3.16685e+06 4.26069e+07 1.5141e+08 2.68143e+06 5325 1262 0 0 0 0 0 0 0 0 0 0 0 0 0 0 0 0 0 
0 0 0 0 0 0 0 0 0 0 0 0 0 0 0 0 0 0 0 0 0 0 0 0 0 0 1153 124040 3.11994e+06 4.2461e+07 1.51585e+08 2.70267e+06 4161 1358 0 0 0 0 0 0 0 0 0 0 0 0 0 0 0 0 0 
0 0 0 0 0 0 0 0 0 0 0 0 0 0 0 0 0 0 0 0 0 0 0 0 0 0 1294 133077 3.28529e+06 4.33743e+07 1.5061e+08 2.59051e+06 4252 746 0 0 0 0 0 0 0 0 0 0 0 0 0 0 0 0 0 
0 0 0 0 0 0 0 0 0 0 0 0 0 0 0 0 0 0 0 0 0 0 0 0 0 0 1021 129294 3.25403e+06 4.33066e+07 1.50703e+08 2.60011e+06 4165 829 0 0 0 0 0 0 0 0 0 0 0 0 0 0 0 0 0 
0 0 0 0 0 0 0 0 0 0 0 0 0 0 0 0 0 0 0 0 0 0 0 0 0 0 1120 115303 3.05749e+06 4.20568e+07 1.52058e+08 2.70490e+06 4826 683 0 0 0 0 0 0 0 0 0 0 0 0 0 0 0 0 0 
0 0 0 0 0 0 0 0 0 0 0 0 0 0 0 0 0 0 0 0 0 0 0 0 0 1 1314 110913 3.01129e+06 4.19207e+07 1.52263e+08 2.68697e+06 4497 615 0 0 0 0 0 0 0 0 0 0 0 0 0 0 0 0 0 
0 0 0 0 0 0 0 0 0 0 0 0 0 0 0 0 0 0 0 0 0 0 0 0 0 0 1968 132639 3.41024e+06 4.41888e+07 1.49797e+08 2.46438e+06 3685 495 0 0 0 0 0 0 0 0 0 0 0 0 0 0 0 0 0 
0 0 0 0 0 0 0 0 0 0 0 0 0 0 0 0 0 0 0 0 0 0 0 0 0 0 1672 159996 3.82141e+06 4.64328e+07 1.47315e+08 2.26509e+06 2982 452 0 0 0 0 0 0 0 0 0 0 0 0 0 0 0 0 0 
0 0 0 0 0 0 0 0 0 0 0 0 0 0 0 0 0 0 0 0 0 0 0 0 0 0 663 136772 3.47861e+06 4.46906e+07 1.49287e+08 2.40068e+06 4285 488 10 0 0 0 0 0 0 0 0 0 0 0 0 0 0 0 0 
0 0 0 0 0 0 0 0 0 0 0 0 0 0 0 0 0 0 0 0 0 0 0 0 0 0 1147 156671 3.75552e+06 4.6383e+07 1.47446e+08 2.25237e+06 3825 470 43 0 0 0 0 0 0 0 0 0 0 0 0 0 0 0 0 
0 0 0 0 0 0 0 0 0 0 0 0 0 0 0 0 0 0 0 0 0 0 0 0 0 0 882 144636 3.6149e+06 4.56113e+07 1.48303e+08 2.31940e+06 4070 558 4 0 0 0 0 0 0 0 0 0 0 0 0 0 0 0 0 
0 0 0 0 0 0 0 0 0 0 0 0 0 0 0 0 0 0 0 0 0 0 0 0 0 0 789 121007 3.16596e+06 4.32465e+07 1.50937e+08 2.52318e+06 4098 689 0 0 0 0 0 0 0 0 0 0 0 0 0 0 0 0 0 
0 0 0 0 0 0 0 0 0 0 0 0 0 0 0 0 0 0 0 0 0 0 0 0 0 0 520 125363 3.25433e+06 4.37338e+07 1.50435e+08 2.44574e+06 3837 702 20 0 0 0 0 0 0 0 0 0 0 0 0 0 0 0 0 
0 0 0 0 0 0 0 0 0 0 0 0 0 0 0 0 0 0 0 0 0 0 0 0 0 0 1000 154149 3.67773e+06 4.61198e+07 1.47796e+08 2.24586e+06 3782 846 0 0 0 0 0 0 0 0 0 0 0 0 0 0 0 0 0 
0 0 0 0 0 0 0 0 0 0 0 0 0 0 0 0 0 0 0 0 0 0 0 0 0 0 1079 131730 3.32017e+06 4.42364e+07 1.4991e+08 2.39516e+06 3822 971 0 0 0 0 0 0 0 0 0 0 0 0 0 0 0 0 0 
0 0 0 0 0 0 0 0 0 0 0 0 0 0 0 0 0 0 0 0 0 0 0 0 0 0 909 102559 2.91768e+06 4.19206e+07 1.52427e+08 2.62292e+06 5609 1388 0 0 0 0 0 0 0 0 0 0 0 0 0 0 0 0 0 
0 0 0 0 0 0 0 0 0 0 0 0 0 0 0 0 0 0 0 0 0 0 0 0 0 0 674 82800 2.54992e+06 3.9565e+07 1.54918e+08 2.87332e+06 7009 1768 0 0 0 0 0 0 0 0 0 0 0 0 0 0 0 0 0 
0 0 0 0 0 0 0 0 0 0 0 0 0 0 0 0 0 0 0 0 0 0 0 0 0 0 673 78553 2.44578e+06 3.88737e+07 1.55643e+08 2.94866e+06 6583 2107 0 0 0 0 0 0 0 0 0 0 0 0 0 0 0 0 0 
0 0 0 0 0 0 0 0 0 0 0 0 0 0 0 0 0 0 0 0 0 0 0 0 0 0 659 66977 2.18995e+06 3.71337e+07 1.5742e+08 3.17744e+06 8090 2362 0 0 0 0 0 0 0 0 0 0 0 0 0 0 0 0 0 
0 0 0 0 0 0 0 0 0 0 0 0 0 0 0 0 0 0 0 0 0 0 0 0 0 21 332 52462 1.95022e+06 3.49802e+07 1.59536e+08 3.46805e+06 8617 2879 0 0 0 0 0 0 0 0 0 0 0 0 0 0 0 0 0 
0 0 0 0 0 0 0 0 0 0 0 0 0 0 0 0 0 0 0 0 0 0 0 0 0 0 54 27454 1.28504e+06 2.87932e+07 1.6539e+08 4.48458e+06 12774 5701 0 0 0 0 0 0 0 0 0 0 0 0 0 0 0 0 0 
0 0 0 0 0 0 0 0 0 0 0 0 0 0 0 0 0 0 0 0 0 0 0 0 0 0 121 22731 1.09404e+06 2.67492e+07 1.67176e+08 4.93612e+06 13804 7306 0 0 0 0 0 0 0 0 0 0 0 0 0 0 0 0 0 
0 0 0 0 0 0 0 0 0 0 0 0 0 0 0 0 0 0 0 0 0 0 0 0 0 0 64 21969 1.06359e+06 2.62514e+07 1.67584e+08 5.05558e+06 14282 8290 0 0 0 0 0 0 0 0 0 0 0 0 0 0 0 0 0 
0 0 0 0 0 0 0 0 0 0 0 0 0 0 0 0 0 0 0 0 0 0 0 0 0 0 33 17893 903006 2.43219e+07 1.69178e+08 5.54706e+06 20121 11361 25 0 0 0 0 0 0 0 0 0 0 0 0 0 0 0 0 
0 0 0 0 0 0 0 0 0 0 0 0 0 0 0 0 0 0 0 0 0 0 0 0 0 0 130 19049 926305 2.46654e+07 1.68893e+08 5.46367e+06 21360 10289 26 0 0 0 0 0 0 0 0 0 0 0 0 0 0 0 0 
0 0 0 0 0 0 0 0 0 0 0 0 0 0 0 0 0 0 0 0 0 0 0 0 0 0 235 14513 832061 2.35751e+07 1.69776e+08 5.76639e+06 22182 12836 0 0 0 0 0 0 0 0 0 0 0 0 0 0 0 0 0 
0 0 0 0 0 0 0 0 0 0 0 0 0 0 0 0 0 0 0 0 0 0 0 0 0 0 119 13063 804345 2.30906e+07 1.70175e+08 5.88202e+06 20872 13385 37 0 0 0 0 0 0 0 0 0 0 0 0 0 0 0 0 
0 0 0 0 0 0 0 0 0 0 0 0 0 0 0 0 0 0 0 0 0 0 0 0 0 0 45 16560 890189 2.42061e+07 1.69321e+08 5.53588e+06 18334 10861 46 0 0 0 0 0 0 0 0 0 0 0 0 0 0 0 0 
0 0 0 0 0 0 0 0 0 0 0 0 0 0 0 0 0 0 0 0 0 0 0 0 0 0 1 15571 861503 2.38673e+07 1.69615e+08 5.6097e+06 17957 11328 162 0 0 0 0 0 0 0 0 0 0 0 0 0 0 0 0 
0 0 0 0 0 0 0 0 0 0 0 0 0 0 0 0 0 0 0 0 0 0 0 0 0 0 7 13279 763398 2.27253e+07 1.70506e+08 5.959e+06 18710 12663 128 0 0 0 0 0 0 0 0 0 0 0 0 0 0 0 0 
0 0 0 0 0 0 0 0 0 0 0 0 0 0 0 0 0 0 0 0 0 0 0 0 0 0 33 12029 708566 2.20487e+07 1.71037e+08 6.1605e+06 19435 13102 96 0 0 0 0 0 0 0 0 0 0 0 0 0 0 0 0 
0 0 0 0 0 0 0 0 0 0 0 0 0 0 0 0 0 0 0 0 0 0 0 0 0 0 14 19387 917861 2.49764e+07 1.68753e+08 5.31013e+06 14239 8072 93 0 0 0 0 0 0 0 0 0 0 0 0 0 0 0 0 
0 0 0 0 0 0 0 0 0 0 0 0 0 0 0 0 0 0 0 0 0 0 0 0 0 0 95 28048 1.12806e+06 2.7413e+07 1.66681e+08 4.73246e+06 11375 5405 19 0 0 0 0 0 0 0 0 0 0 0 0 0 0 0 0 
0 0 0 0 0 0 0 0 0 0 0 0 0 0 0 0 0 0 0 0 0 0 0 0 0 0 17 52878 1.73794e+06 3.33434e+07 1.61215e+08 3.6414e+06 6195 2689 0 0 0 0 0 0 0 0 0 0 0 0 0 0 0 0 0 
0 0 0 0 0 0 0 0 0 0 0 0 0 0 0 0 0 0 0 0 0 0 0 0 0 0 21 53303 1.73839e+06 3.32232e+07 1.61337e+08 3.63844e+06 6437 2260 0 0 0 0 0 0 0 0 0 0 0 0 0 0 0 0 0 
0 0 0 0 0 0 0 0 0 0 0 0 0 0 0 0 0 0 0 0 0 0 0 0 0 0 32 65686 1.95822e+06 3.50702e+07 1.59541e+08 3.35492e+06 6177 2500 0 0 0 0 0 0 0 0 0 0 0 0 0 0 0 0 0 
0 0 0 0 0 0 0 0 0 0 0 0 0 0 0 0 0 0 0 0 0 0 0 0 0 0 102 81962 2.29848e+06 3.75766e+07 1.57035e+08 3.00114e+06 4523 1609 0 0 0 0 0 0 0 0 0 0 0 0 0 0 0 0 0 
0 0 0 0 0 0 0 0 0 0 0 0 0 0 0 0 0 0 0 0 0 0 0 0 0 0 161 82932 2.28726e+06 3.75314e+07 1.57086e+08 3.00668e+06 3703 1239 0 0 0 0 0 0 0 0 0 0 0 0 0 0 0 0 0 
0 0 0 0 0 0 0 0 0 0 0 0 0 0 0 0 0 0 0 0 0 0 0 0 0 0 245 99858 2.48762e+06 3.90991e+07 1.55492e+08 2.81517e+06 3805 1370 3 0 0 0 0 0 0 0 0 0 0 0 0 0 0 0 0 
0 0 0 0 0 0 0 0 0 0 0 0 0 0 0 0 0 0 0 0 0 0 0 0 0 0 213 81115 2.18358e+06 3.68292e+07 1.57834e+08 3.06532e+06 3878 1475 0 0 0 0 0 0 0 0 0 0 0 0 0 0 0 0 0 
0 0 0 0 0 0 0 0 0 0 0 0 0 0 0 0 0 0 0 0 0 0 0 0 0 0 88 82416 2.16616e+06 3.66512e+07 1.57985e+08 3.10865e+06 4013 1764 0 0 0 0 0 0 0 0 0 0 0 0 0 0 0 0 0 
0 0 0 0 0 0 0 0 0 0 0 0 0 0 0 0 0 0 0 0 0 0 0 0 0 0 158 104801 2.5211e+06 3.9215e+07 1.55355e+08 2.79806e+06 3404 1040 0 0 0 0 0 0 0 0 0 0 0 0 0 0 0 0 0 
0 0 0 0 0 0 0 0 0 0 0 0 0 0 0 0 0 0 0 0 0 0 0 0 0 0 52 79781 2.14534e+06 3.64255e+07 1.58237e+08 3.10547e+06 3775 1851 0 0 0 0 0 0 0 0 0 0 0 0 0 0 0 0 0 
0 0 0 0 0 0 0 0 0 0 0 0 0 0 0 0 0 0 0 0 0 0 0 0 0 0 107 110228 2.66869e+06 3.99665e+07 1.54585e+08 2.66415e+06 2684 1231 6 0 0 0 0 0 0 0 0 0 0 0 0 0 0 0 0 
0 0 0 0 0 0 0 0 0 0 0 0 0 0 0 0 0 0 0 0 0 0 0 0 0 0 57 82908 2.15743e+06 3.65757e+07 1.58138e+08 3.03975e+06 3403 1757 6 0 0 0 0 0 0 0 0 0 0 0 0 0 0 0 0 
0 0 0 0 0 0 0 0 0 0 0 0 0 0 0 0 0 0 0 0 0 0 0 0 0 0 62 62088 1.78159e+06 3.36077e+07 1.61123e+08 3.41832e+06 4441 1570 0 0 0 0 0 0 0 0 0 0 0 0 0 0 0 0 0 
0 0 0 0 0 0 0 0 0 0 0 0 0 0 0 0 0 0 0 0 0 0 0 0 0 11 142 74907 1.94471e+06 3.50123e+07 1.59767e+08 3.19491e+06 3894 1553 5 0 0 0 0 0 0 0 0 0 0 0 0 0 0 0 0 
0 0 0 0 0 0 0 0 0 0 0 0 0 0 0 0 0 0 0 0 0 0 0 0 0 1 255 79798 2.06133e+06 3.58598e+07 1.58913e+08 3.07956e+06 3654 1793 105 0 0 0 0 0 0 0 0 0 0 0 0 0 0 0 0 
0 0 0 0 0 0 0 0 0 0 0 0 0 0 0 0 0 0 0 0 0 0 0 0 0 0 76 50932 1.572e+06 3.18393e+07 1.62897e+08 3.63082e+06 4566 3626 389 7 0 0 0 0 0 0 0 0 0 0 0 0 0 0 0 
0 0 0 0 0 0 0 0 0 0 0 0 0 0 0 0 0 0 0 0 0 0 0 0 0 0 209 73653 1.91869e+06 3.47384e+07 1.60054e+08 3.20812e+06 3356 2264 275 14 0 0 0 0 0 0 0 0 0 0 0 0 0 0 0 
0 0 0 0 0 0 0 0 0 0 0 0 0 0 0 0 0 0 0 0 0 0 0 0 0 0 347 107369 2.46323e+06 3.88639e+07 1.55856e+08 2.70297e+06 3343 1731 194 4 0 0 0 0 0 0 0 0 0 0 0 0 0 0 0 
0 0 0 0 0 0 0 0 0 0 0 0 0 0 0 0 0 0 0 0 0 0 0 0 0 0 517 110216 2.4986e+06 3.91858e+07 1.55546e+08 2.65172e+06 4459 1360 188 0 0 0 0 0 0 0 0 0 0 0 0 0 0 0 0 
0 0 0 0 0 0 0 0 0 0 0 0 0 0 0 0 0 0 0 0 0 0 0 0 0 0 1226 202422 3.72983e+06 4.65107e+07 1.47537e+08 2.01418e+06 2756 793 6 0 0 0 0 0 0 0 0 0 0 0 0 0 0 0 0 
0 0 0 0 0 0 0 0 0 0 0 0 0 0 0 0 0 0 0 0 0 0 0 0 0 0 1655 215836 3.88555e+06 4.74824e+07 1.46448e+08 1.96363e+06 1675 601 0 0 0 0 0 0 0 0 0 0 0 0 0 0 0 0 0 
0 0 0 0 0 0 0 0 0 0 0 0 0 0 0 0 0 0 0 0 0 0 0 0 0 0 2146 257178 4.48194e+06 5.03994e+07 1.43091e+08 1.76475e+06 1585 551 0 0 0 0 0 0 0 0 0 0 0 0 0 0 0 0 0 
0 0 0 0 0 0 0 0 0 0 0 0 0 0 0 0 0 0 0 0 0 0 0 0 0 0 2382 228172 4.15662e+06 4.90084e+07 1.44746e+08 1.85415e+06 1335 1385 0 0 0 0 0 0 0 0 0 0 0 0 0 0 0 0 0 
0 0 0 0 0 0 0 0 0 0 0 0 0 0 0 0 0 0 0 0 0 0 0 0 0 0 1879 203453 3.87762e+06 4.75399e+07 1.4645e+08 1.92344e+06 1454 1660 24 0 0 0 0 0 0 0 0 0 0 0 0 0 0 0 0 
0 0 0 0 0 0 0 0 0 0 0 0 0 0 0 0 0 0 0 0 0 0 0 0 0 0 2231 231804 4.25465e+06 4.93527e+07 1.4434e+08 1.81472e+06 1219 1383 0 0 0 0 0 0 0 0 0 0 0 0 0 0 0 0 0 
0 0 0 0 0 0 0 0 0 0 0 0 0 0 0 0 0 0 0 0 0 0 0 0 0 1 2182 271883 4.7155e+06 5.15397e+07 1.4179e+08 1.67765e+06 1252 1044 0 0 0 0 0 0 0 0 0 0 0 0 0 0 0 0 0 
0 0 0 0 0 0 0 0 0 0 0 0 0 0 0 0 0 0 0 0 0 0 0 0 0 0 3161 349077 5.46314e+06 5.46597e+07 1.3804e+08 1.48197e+06 1423 778 0 0 0 0 0 0 0 0 0 0 0 0 0 0 0 0 0 
0 0 0 0 0 0 0 0 0 0 0 0 0 0 0 0 0 0 0 0 0 0 0 0 0 0 2570 310313 5.09054e+06 5.31775e+07 1.39862e+08 1.55327e+06 1740 980 0 0 0 0 0 0 0 0 0 0 0 0 0 0 0 0 0 
0 0 0 0 0 0 0 0 0 0 0 0 0 0 0 0 0 0 0 0 0 0 0 0 0 0 2154 302776 5.02646e+06 5.28615e+07 1.40241e+08 1.56163e+06 2226 1016 3 0 0 0 0 0 0 0 0 0 0 0 0 0 0 0 0 
0 0 0 0 0 0 0 0 0 0 0 0 0 0 0 0 0 0 0 0 0 0 0 0 0 0 2810 356748 5.58812e+06 5.52166e+07 1.37413e+08 1.41846e+06 2201 611 23 0 0 0 0 0 0 0 0 0 0 0 0 0 0 0 0 
0 0 0 0 0 0 0 0 0 0 0 0 0 0 0 0 0 0 0 0 0 0 0 0 0 14 4537 464830 6.62459e+06 5.90121e+07 1.32645e+08 1.24572e+06 1501 456 23 0 0 0 0 0 0 0 0 0 0 0 0 0 0 0 0 
0 0 0 0 0 0 0 0 0 0 0 0 0 0 0 0 0 0 0 0 0 0 0 0 0 0 2485 353894 5.67322e+06 5.54815e+07 1.37081e+08 1.40311e+06 2488 913 0 0 0 0 0 0 0 0 0 0 0 0 0 0 0 0 0 
0 0 0 0 0 0 0 0 0 0 0 0 0 0 0 0 0 0 0 0 0 0 0 0 0 0 2792 347118 5.62189e+06 5.54555e+07 1.37165e+08 1.40326e+06 2408 619 0 0 0 0 0 0 0 0 0 0 0 0 0 0 0 0 0 
0 0 0 0 0 0 0 0 0 0 0 0 0 0 0 0 0 0 0 0 0 0 0 0 0 7 3820 477581 6.82922e+06 6.00447e+07 1.31452e+08 1.18931e+06 1724 348 0 0 0 0 0 0 0 0 0 0 0 0 0 0 0 0 0 
0 0 0 0 0 0 0 0 0 0 0 0 0 0 0 0 0 0 0 0 0 0 0 0 0 28 4304 488160 6.96961e+06 6.05635e+07 1.30821e+08 1.15054e+06 1229 217 0 0 0 0 0 0 0 0 0 0 0 0 0 0 0 0 0 
0 0 0 0 0 0 0 0 0 0 0 0 0 0 0 0 0 0 0 0 0 0 0 0 0 85 3233 503093 7.08335e+06 6.10252e+07 1.3025e+08 1.13266e+06 1183 153 0 0 0 0 0 0 0 0 0 0 0 0 0 0 0 0 0 
0 0 0 0 0 0 0 0 0 0 0 0 0 0 0 0 0 0 0 0 0 0 0 0 0 114 4589 586968 7.87289e+06 6.34732e+07 1.27032e+08 1.02762e+06 1061 103 0 0 0 0 0 0 0 0 0 0 0 0 0 0 0 0 0 
0 0 0 0 0 0 0 0 0 0 0 0 0 0 0 0 0 0 0 0 0 0 0 0 0 0 3981 523344 7.31914e+06 6.19628e+07 1.29096e+08 1.09223e+06 1631 45 0 0 0 0 0 0 0 0 0 0 0 0 0 0 0 0 0 
0 0 0 0 0 0 0 0 0 0 0 0 0 0 0 0 0 0 0 0 0 0 0 0 0 5 2895 453318 6.78154e+06 6.03522e+07 1.31252e+08 1.15556e+06 1768 86 0 0 0 0 0 0 0 0 0 0 0 0 0 0 0 0 0 
0 0 0 0 0 0 0 0 0 0 0 0 0 0 0 0 0 0 0 0 0 0 0 0 0 0 3335 462471 6.90662e+06 6.08176e+07 1.30667e+08 1.1397e+06 2578 62 0 0 0 0 0 0 0 0 0 0 0 0 0 0 0 0 0 
0 0 0 0 0 0 0 0 0 0 0 0 0 0 0 0 0 0 0 0 0 0 0 0 0 0 3826 564598 7.90589e+06 6.39844e+07 1.26527e+08 1.01111e+06 2492 84 0 0 0 0 0 0 0 0 0 0 0 0 0 0 0 0 0 
0 0 0 0 0 0 0 0 0 0 0 0 0 0 0 0 0 0 0 0 0 0 0 0 0 0 5448 631069 8.53814e+06 6.57286e+07 1.24142e+08 951510 2191 73 0 0 0 0 0 0 0 0 0 0 0 0 0 0 0 0 0 
0 0 0 0 0 0 0 0 0 0 0 0 0 0 0 0 0 0 0 0 0 0 0 0 0 0 3670 536348 7.72539e+06 6.33339e+07 1.27377e+08 1.02014e+06 1956 126 0 0 0 0 0 0 0 0 0 0 0 0 0 0 0 0 0 
0 0 0 0 0 0 0 0 0 0 0 0 0 0 0 0 0 0 0 0 0 0 0 0 0 63 4342 593169 8.2457e+06 6.49869e+07 1.25214e+08 953650 1443 116 0 0 0 0 0 0 0 0 0 0 0 0 0 0 0 0 0 
0 0 0 0 0 0 0 0 0 0 0 0 0 0 0 0 0 0 0 0 0 0 0 0 0 5 4984 553886 7.9477e+06 6.41877e+07 1.2632e+08 983015 1987 139 0 0 0 0 0 0 0 0 0 0 0 0 0 0 0 0 0 
0 0 0 0 0 0 0 0 0 0 0 0 0 0 0 0 0 0 0 0 0 0 0 0 0 100 6092 685333 9.01755e+06 6.73275e+07 1.22086e+08 874940 1738 122 0 0 0 0 0 0 0 0 0 0 0 0 0 0 0 0 0 
0 0 0 0 0 0 0 0 0 0 0 0 0 0 0 0 0 0 0 0 0 0 0 0 0 19 4256 589677 8.40737e+06 6.56044e+07 1.24463e+08 926969 2695 167 0 0 0 0 0 0 0 0 0 0 0 0 0 0 0 0 0 
0 0 0 0 0 0 0 0 0 0 0 0 0 0 0 0 0 0 0 0 0 0 0 0 0 86 3169 572426 8.2473e+06 6.53319e+07 1.24918e+08 923270 2404 347 0 0 0 0 0 0 0 0 0 0 0 0 0 0 0 0 0 
0 0 0 0 0 0 0 0 0 0 0 0 0 0 0 0 0 0 0 0 0 0 0 0 0 19 2134 399996 6.63367e+06 6.03148e+07 1.31532e+08 1.11272e+06 2903 327 0 0 0 0 0 0 0 0 0 0 0 0 0 0 0 0 0 
0 0 0 0 0 0 0 0 0 0 0 0 0 0 0 0 0 0 0 0 0 0 0 0 0 6 2801 455175 7.1573e+06 6.2225e+07 1.29112e+08 1.04338e+06 2531 279 0 0 0 0 0 0 0 0 0 0 0 0 0 0 0 0 0 
0 0 0 0 0 0 0 0 0 0 0 0 0 0 0 0 0 0 0 0 0 0 0 0 0 0 3343 467200 7.18961e+06 6.24646e+07 1.28851e+08 1.02109e+06 2187 279 0 0 0 0 0 0 0 0 0 0 0 0 0 0 0 0 0 
0 0 0 0 0 0 0 0 0 0 0 0 0 0 0 0 0 0 0 0 0 0 0 0 0 0 4351 538122 7.94205e+06 6.4965e+07 1.25621e+08 925888 2114 127 0 0 0 0 0 0 0 0 0 0 0 0 0 0 0 0 0 
0 0 0 0 0 0 0 0 0 0 0 0 0 0 0 0 0 0 0 0 0 0 0 0 0 4 5932 697639 9.27799e+06 6.88906e+07 1.20326e+08 799619 1247 93 0 0 0 0 0 0 0 0 0 0 0 0 0 0 0 0 0 
0 0 0 0 0 0 0 0 0 0 0 0 0 0 0 0 0 0 0 0 0 0 0 0 0 0 3944 562510 8.1544e+06 6.58934e+07 1.24496e+08 886321 1914 209 0 0 0 0 0 0 0 0 0 0 0 0 0 0 0 0 0 
0 0 0 0 0 0 0 0 0 0 0 0 0 0 0 0 0 0 0 0 0 0 0 0 0 0 3304 523997 7.84252e+06 6.49707e+07 1.25743e+08 913636 1597 240 0 0 0 0 0 0 0 0 0 0 0 0 0 0 0 0 0 
0 0 0 0 0 0 0 0 0 0 0 0 0 0 0 0 0 0 0 0 0 0 0 0 0 0 2606 400768 6.67310e+06 6.13681e+07 1.30526e+08 1.02594e+06 2304 627 0 0 0 0 0 0 0 0 0 0 0 0 0 0 0 0 0 
0 0 0 0 0 0 0 0 0 0 0 0 0 0 0 0 0 0 0 0 0 0 0 0 0 0 5144 512685 7.76936e+06 6.50788e+07 1.25733e+08 898851 1267 286 0 0 0 0 0 0 0 0 0 0 0 0 0 0 0 0 0 
0 0 0 0 0 0 0 0 0 0 0 0 0 0 0 0 0 0 0 0 0 0 0 0 0 3 8363 767589 9.84624e+06 7.09586e+07 1.17699e+08 718350 941 20 0 0 0 0 0 0 0 0 0 0 0 0 0 0 0 0 0 
0 0 0 0 0 0 0 0 0 0 0 0 0 0 0 0 0 0 0 0 0 0 0 0 0 9 12376 966734 1.14374e+07 7.46588e+07 1.12298e+08 625036 648 0 0 0 0 0 0 0 0 0 0 0 0 0 0 0 0 0 0 
0 0 0 0 0 0 0 0 0 0 0 0 0 0 0 0 0 0 0 0 0 0 0 0 0 4 10191 897855 1.09435e+07 7.34736e+07 1.14021e+08 651586 1210 0 0 0 0 0 0 0 0 0 0 0 0 0 0 0 0 0 0 
0 0 0 0 0 0 0 0 0 0 0 0 0 0 0 0 0 0 0 0 0 0 0 0 0 6 11786 999117 1.17573e+07 7.5284e+07 1.11331e+08 614980 1069 0 0 0 0 0 0 0 0 0 0 0 0 0 0 0 0 0 0 
0 0 0 0 0 0 0 0 0 0 0 0 0 0 0 0 0 0 0 0 0 0 0 0 0 7 15011 1.19964e+06 1.32517e+07 7.81796e+07 1.06809e+08 543253 980 0 0 0 0 0 0 0 0 0 0 0 0 0 0 0 0 0 0 
0 0 0 0 0 0 0 0 0 0 0 0 0 0 0 0 0 0 0 0 0 0 0 0 0 64 14071 1.10708e+06 1.27662e+07 7.73773e+07 1.0817e+08 562304 1543 0 0 0 0 0 0 0 0 0 0 0 0 0 0 0 0 0 0 
0 0 0 0 0 0 0 0 0 0 0 0 0 0 0 0 0 0 0 0 0 0 0 0 0 4 11968 991334 1.19158e+07 7.56861e+07 1.10792e+08 600182 1897 0 0 0 0 0 0 0 0 0 0 0 0 0 0 0 0 0 0 
0 0 0 0 0 0 0 0 0 0 0 0 0 0 0 0 0 0 0 0 0 0 0 0 0 3 21230 1.37749e+06 1.45456e+07 8.06413e+07 1.02918e+08 493595 1470 0 0 0 0 0 0 0 0 0 0 0 0 0 0 0 0 0 0 
0 0 0 0 0 0 0 0 0 0 0 0 0 0 0 0 0 0 0 0 0 0 0 0 0 15 19689 1.30327e+06 1.4085e+07 7.99214e+07 1.04158e+08 509861 1604 0 0 0 0 0 0 0 0 0 0 0 0 0 0 0 0 0 0 
0 0 0 0 0 0 0 0 0 0 0 0 0 0 0 0 0 0 0 0 0 0 0 0 0 32 27514 1.56646e+06 1.5712e+07 8.27334e+07 9.95106e+07 447266 1673 0 0 0 0 0 0 0 0 0 0 0 0 0 0 0 0 0 0 
0 0 0 0 0 0 0 0 0 0 0 0 0 0 0 0 0 0 0 0 0 0 0 0 0 2 28330 1.51812e+06 1.54767e+07 8.24903e+07 1.00031e+08 452615 2095 20 0 0 0 0 0 0 0 0 0 0 0 0 0 0 0 0 0 
0 0 0 0 0 0 0 0 0 0 0 0 0 0 0 0 0 0 0 0 0 0 0 0 0 16 16739 1.07738e+06 1.26939e+07 7.7908e+07 1.07739e+08 560655 3536 0 0 0 0 0 0 0 0 0 0 0 0 0 0 0 0 0 0 
0 0 0 0 0 0 0 0 0 0 0 0 0 0 0 0 0 0 0 0 0 0 0 0 0 6 34986 1.69905e+06 1.66597e+07 8.44132e+07 9.67592e+07 430424 2309 0 0 0 0 0 0 0 0 0 0 0 0 0 0 0 0 0 0 
0 0 0 0 0 0 0 0 0 0 0 0 0 0 0 0 0 0 0 0 0 0 0 0 0 45 23113 1.27476e+06 1.4106e+07 8.05386e+07 1.0354e+08 513232 2942 0 0 0 0 0 0 0 0 0 0 0 0 0 0 0 0 0 0 
0 0 0 0 0 0 0 0 0 0 0 0 0 0 0 0 0 0 0 0 0 0 0 0 0 372 22821 1.36352e+06 1.46267e+07 8.15067e+07 1.01983e+08 492450 3232 0 0 0 0 0 0 0 0 0 0 0 0 0 0 0 0 0 0 
0 0 0 0 0 0 0 0 0 0 0 0 0 0 0 0 0 0 0 0 0 0 0 0 0 104 29131 1.55581e+06 1.59062e+07 8.36219e+07 9.84421e+07 441369 2379 0 0 0 0 0 0 0 0 0 0 0 0 0 0 0 0 0 0 
0 0 0 0 0 0 0 0 0 0 0 0 0 0 0 0 0 0 0 0 0 0 0 0 0 53 22439 1.29043e+06 1.42386e+07 8.11924e+07 1.02769e+08 483023 2885 19 0 0 0 0 0 0 0 0 0 0 0 0 0 0 0 0 0 
0 0 0 0 0 0 0 0 0 0 0 0 0 0 0 0 0 0 0 0 0 0 0 0 0 50 15896 1.04154e+06 1.26974e+07 7.85555e+07 1.07138e+08 548006 2675 0 0 0 0 0 0 0 0 0 0 0 0 0 0 0 0 0 0 
0 0 0 0 0 0 0 0 0 0 0 0 0 0 0 0 0 0 0 0 0 0 0 0 0 0 12891 901605 1.18338e+07 7.70457e+07 1.09616e+08 585019 3649 0 0 0 0 0 0 0 0 0 0 0 0 0 0 0 0 0 0 
0 0 0 0 0 0 0 0 0 0 0 0 0 0 0 0 0 0 0 0 0 0 0 0 0 40 12749 841046 1.1278e+07 7.59445e+07 1.11319e+08 600777 3237 0 0 0 0 0 0 0 0 0 0 0 0 0 0 0 0 0 0 
0 0 0 0 0 0 0 0 0 0 0 0 0 0 0 0 0 0 0 0 0 0 0 0 0 22 11777 865511 1.14298e+07 7.64843e+07 1.10617e+08 587440 3478 3 0 0 0 0 0 0 0 0 0 0 0 0 0 0 0 0 0 
0 0 0 0 0 0 0 0 0 0 0 0 0 0 0 0 0 0 0 0 0 0 0 0 0 1 7126 606930 9.25713e+06 7.11875e+07 1.18223e+08 712846 4306 6 0 0 0 0 0 0 0 0 0 0 0 0 0 0 0 0 0 
0 0 0 0 0 0 0 0 0 0 0 0 0 0 0 0 0 0 0 0 0 0 0 0 0 6 5968 539092 8.68972e+06 6.96873e+07 1.2033e+08 741460 5451 0 0 0 0 0 0 0 0 0 0 0 0 0 0 0 0 0 0 
0 0 0 0 0 0 0 0 0 0 0 0 0 0 0 0 0 0 0 0 0 0 0 0 0 0 5596 523807 8.56521e+06 6.95275e+07 1.20634e+08 736970 5969 0 0 0 0 0 0 0 0 0 0 0 0 0 0 0 0 0 0 
0 0 0 0 0 0 0 0 0 0 0 0 0 0 0 0 0 0 0 0 0 0 0 0 0 0 4050 510858 8.45189e+06 6.91511e+07 1.21131e+08 741975 8159 0 0 0 0 0 0 0 0 0 0 0 0 0 0 0 0 0 0 
0 0 0 0 0 0 0 0 0 0 0 0 0 0 0 0 0 0 0 0 0 0 0 0 0 0 5252 575641 9.05806e+06 7.1119e+07 1.18544e+08 688808 8198 0 0 0 0 0 0 0 0 0 0 0 0 0 0 0 0 0 0 
0 0 0 0 0 0 0 0 0 0 0 0 0 0 0 0 0 0 0 0 0 0 0 0 0 1 6811 588071 9.19014e+06 7.15429e+07 1.17983e+08 680566 7948 22 0 0 0 0 0 0 0 0 0 0 0 0 0 0 0 0 0 
0 0 0 0 0 0 0 0 0 0 0 0 0 0 0 0 0 0 0 0 0 0 0 0 0 0 7444 568068 9.03751e+06 7.13121e+07 1.18377e+08 689033 7465 18 0 0 0 0 0 0 0 0 0 0 0 0 0 0 0 0 0 
0 0 0 0 0 0 0 0 0 0 0 0 0 0 0 0 0 0 0 0 0 0 0 0 0 0 5950 519043 8.68199e+06 7.04144e+07 1.1966e+08 710573 7273 23 0 0 0 0 0 0 0 0 0 0 0 0 0 0 0 0 0 
0 0 0 0 0 0 0 0 0 0 0 0 0 0 0 0 0 0 0 0 0 0 0 0 0 4 7288 555401 9.10856e+06 7.15194e+07 1.18135e+08 667162 6077 51 0 0 0 0 0 0 0 0 0 0 0 0 0 0 0 0 0 
0 0 0 0 0 0 0 0 0 0 0 0 0 0 0 0 0 0 0 0 0 0 0 0 0 3 9177 586037 9.51102e+06 7.28137e+07 1.16444e+08 628913 5779 108 0 0 0 0 0 0 0 0 0 0 0 0 0 0 0 0 0 
0 0 0 0 0 0 0 0 0 0 0 0 0 0 0 0 0 0 0 0 0 0 0 0 0 145 17736 897382 1.22554e+07 7.92216e+07 1.07116e+08 487654 3310 46 0 0 0 0 0 0 0 0 0 0 0 0 0 0 0 0 0 
0 0 0 0 0 0 0 0 0 0 0 0 0 0 0 0 0 0 0 0 0 0 0 0 0 44 19507 945591 1.26251e+07 8.01759e+07 1.05771e+08 458235 3166 58 0 0 0 0 0 0 0 0 0 0 0 0 0 0 0 0 0 
0 0 0 0 0 0 0 0 0 0 0 0 0 0 0 0 0 0 0 0 0 0 0 0 0 48 26492 1.14671e+06 1.41323e+07 8.30891e+07 1.01196e+08 404680 3720 95 0 0 0 0 0 0 0 0 0 0 0 0 0 0 0 0 0 
0 0 0 0 0 0 0 0 0 0 0 0 0 0 0 0 0 0 0 0 0 0 0 0 0 108 30944 1.27363e+06 1.50023e+07 8.46375e+07 9.86714e+07 379060 4018 0 0 0 0 0 0 0 0 0 0 0 0 0 0 0 0 0 0 
0 0 0 0 0 0 0 0 0 0 0 0 0 0 0 0 0 0 0 0 0 0 0 0 0 47 18322 842784 1.17143e+07 7.87211e+07 1.08202e+08 493442 7135 9 0 0 0 0 0 0 0 0 0 0 0 0 0 0 0 0 0 
0 0 0 0 0 0 0 0 0 0 0 0 0 0 0 0 0 0 0 0 0 0 0 0 0 2 15544 744332 1.09948e+07 7.72059e+07 1.10509e+08 519892 8962 88 0 0 0 0 0 0 0 0 0 0 0 0 0 0 0 0 0 
0 0 0 0 0 0 0 0 0 0 0 0 0 0 0 0 0 0 0 0 0 0 0 0 0 0 10507 555226 9.25013e+06 7.29201e+07 1.16647e+08 604641 11228 83 0 0 0 0 0 0 0 0 0 0 0 0 0 0 0 0 0 
0 0 0 0 0 0 0 0 0 0 0 0 0 0 0 0 0 0 0 0 0 0 0 0 0 4 9004 464213 8.43589e+06 7.05873e+07 1.1984e+08 649627 13242 101 0 0 0 0 0 0 0 0 0 0 0 0 0 0 0 0 0 
0 0 0 0 0 0 0 0 0 0 0 0 0 0 0 0 0 0 0 0 0 0 0 0 0 0 6970 411534 7.88754e+06 6.89366e+07 1.22055e+08 684843 16532 219 0 0 0 0 0 0 0 0 0 0 0 0 0 0 0 0 0 
0 0 0 0 0 0 0 0 0 0 0 0 0 0 0 0 0 0 0 0 0 0 0 0 0 0 8353 494090 8.75832e+06 7.15759e+07 1.1852e+08 627332 14961 110 0 0 0 0 0 0 0 0 0 0 0 0 0 0 0 0 0 
0 0 0 0 0 0 0 0 0 0 0 0 0 0 0 0 0 0 0 0 0 0 0 0 0 2 6688 453703 8.42771e+06 7.05919e+07 1.19858e+08 645906 14826 89 0 0 0 0 0 0 0 0 0 0 0 0 0 0 0 0 0 
0 0 0 0 0 0 0 0 0 0 0 0 0 0 0 0 0 0 0 0 0 0 0 0 0 0 5393 373553 7.38575e+06 6.75934e+07 1.239e+08 722693 17692 95 0 0 0 0 0 0 0 0 0 0 0 0 0 0 0 0 0 
0 0 0 0 0 0 0 0 0 0 0 0 0 0 0 0 0 0 0 0 0 0 0 0 0 0 6300 414353 7.92131e+06 6.94295e+07 1.21541e+08 670990 15644 175 0 0 0 0 0 0 0 0 0 0 0 0 0 0 0 0 0 
0 0 0 0 0 0 0 0 0 0 0 0 0 0 0 0 0 0 0 0 0 0 0 0 0 0 5132 346648 7.19127e+06 6.71228e+07 1.24587e+08 728299 17838 306 0 0 0 0 0 0 0 0 0 0 0 0 0 0 0 0 0 
0 0 0 0 0 0 0 0 0 0 0 0 0 0 0 0 0 0 0 0 0 0 0 0 0 0 5471 323925 6.90468e+06 6.62298e+07 1.25772e+08 746665 16654 279 0 0 0 0 0 0 0 0 0 0 0 0 0 0 0 0 0 
0 0 0 0 0 0 0 0 0 0 0 0 0 0 0 0 0 0 0 0 0 0 0 0 0 0 5869 351041 7.23074e+06 6.73136e+07 1.24369e+08 712486 16034 213 0 0 0 0 0 0 0 0 0 0 0 0 0 0 0 0 0 
0 0 0 0 0 0 0 0 0 0 0 0 0 0 0 0 0 0 0 0 0 0 0 0 0 0 6688 364688 7.39521e+06 6.78601e+07 1.23661e+08 695201 15552 167 0 0 0 0 0 0 0 0 0 0 0 0 0 0 0 0 0 
0 0 0 0 0 0 0 0 0 0 0 0 0 0 0 0 0 0 0 0 0 0 0 0 0 0 5697 349283 7.2795e+06 6.76059e+07 1.24044e+08 699815 14833 151 0 0 0 0 0 0 0 0 0 0 0 0 0 0 0 0 0 
0 0 0 0 0 0 0 0 0 0 0 0 0 0 0 0 0 0 0 0 0 0 0 0 0 0 4360 297286 6.57893e+06 6.52196e+07 1.27125e+08 754589 19395 87 0 0 0 0 0 0 0 0 0 0 0 0 0 0 0 0 0 
0 0 0 0 0 0 0 0 0 0 0 0 0 0 0 0 0 0 0 0 0 0 0 0 0 0 4240 275071 6.29362e+06 6.42556e+07 1.28382e+08 767518 20907 160 0 0 0 0 0 0 0 0 0 0 0 0 0 0 0 0 0 
0 0 0 0 0 0 0 0 0 0 0 0 0 0 0 0 0 0 0 0 0 0 0 0 0 0 5032 317202 6.9348e+06 6.68441e+07 1.25169e+08 710827 17715 60 0 0 0 0 0 0 0 0 0 0 0 0 0 0 0 0 0 
0 0 0 0 0 0 0 0 0 0 0 0 0 0 0 0 0 0 0 0 0 0 0 0 0 0 5540 272909 6.43333e+06 6.50952e+07 1.27435e+08 736802 20107 32 0 0 0 0 0 0 0 0 0 0 0 0 0 0 0 0 0 
0 0 0 0 0 0 0 0 0 0 0 0 0 0 0 0 0 0 0 0 0 0 0 0 0 10 7048 316061 7.14108e+06 6.76673e+07 1.24173e+08 678319 16675 0 0 0 0 0 0 0 0 0 0 0 0 0 0 0 0 0 0 
0 0 0 0 0 0 0 0 0 0 0 0 0 0 0 0 0 0 0 0 0 0 0 0 0 14 7280 323834 7.31623e+06 6.82734e+07 1.23407e+08 654299 16979 2 0 0 0 0 0 0 0 0 0 0 0 0 0 0 0 0 0 
0 0 0 0 0 0 0 0 0 0 0 0 0 0 0 0 0 0 0 0 0 0 0 0 0 14 4488 231996 6.07269e+06 6.38205e+07 1.29077e+08 771115 21207 0 0 0 0 0 0 0 0 0 0 0 0 0 0 0 0 0 0 
0 0 0 0 0 0 0 0 0 0 0 0 0 0 0 0 0 0 0 0 0 0 0 0 0 3 4114 205544 5.6956e+06 6.23745e+07 1.30893e+08 802831 23624 54 0 0 0 0 0 0 0 0 0 0 0 0 0 0 0 0 0 
0 0 0 0 0 0 0 0 0 0 0 0 0 0 0 0 0 0 0 0 0 0 0 0 0 12 3779 183334 5.31024e+06 6.07353e+07 1.32907e+08 832162 26896 39 0 0 0 0 0 0 0 0 0 0 0 0 0 0 0 0 0 
0 0 0 0 0 0 0 0 0 0 0 0 0 0 0 0 0 0 0 0 0 0 0 0 0 0 5091 231460 6.06526e+06 6.39948e+07 1.2895e+08 732174 20564 5 0 0 0 0 0 0 0 0 0 0 0 0 0 0 0 0 0 
0 0 0 0 0 0 0 0 0 0 0 0 0 0 0 0 0 0 0 0 0 0 0 0 0 10 7620 318422 7.39716e+06 6.89612e+07 1.22684e+08 615385 15459 0 0 0 0 0 0 0 0 0 0 0 0 0 0 0 0 0 0 
0 0 0 0 0 0 0 0 0 0 0 0 0 0 0 0 0 0 0 0 0 0 0 0 0 19 5871 268565 6.66018e+06 6.64679e+07 1.25912e+08 667217 17603 13 0 0 0 0 0 0 0 0 0 0 0 0 0 0 0 0 0 
0 0 0 0 0 0 0 0 0 0 0 0 0 0 0 0 0 0 0 0 0 0 0 0 0 0 4788 275448 6.80392e+06 6.69697e+07 1.25273e+08 656460 15360 0 0 0 0 0 0 0 0 0 0 0 0 0 0 0 0 0 0 
0 0 0 0 0 0 0 0 0 0 0 0 0 0 0 0 0 0 0 0 0 0 0 0 0 0 4458 254533 6.55131e+06 6.60495e+07 1.2645e+08 673014 16236 0 0 0 0 0 0 0 0 0 0 0 0 0 0 0 0 0 0 
0 0 0 0 0 0 0 0 0 0 0 0 0 0 0 0 0 0 0 0 0 0 0 0 0 0 3666 218332 5.98578e+06 6.38631e+07 1.29176e+08 732902 19625 5 0 0 0 0 0 0 0 0 0 0 0 0 0 0 0 0 0 
0 0 0 0 0 0 0 0 0 0 0 0 0 0 0 0 0 0 0 0 0 0 0 0 0 21 7802 323971 7.61992e+06 6.98148e+07 1.21628e+08 590730 14116 1 0 0 0 0 0 0 0 0 0 0 0 0 0 0 0 0 0 
0 0 0 0 0 0 0 0 0 0 0 0 0 0 0 0 0 0 0 0 0 0 0 0 0 5 6835 290795 7.0633e+06 6.79427e+07 1.24061e+08 619660 14932 5 0 0 0 0 0 0 0 0 0 0 0 0 0 0 0 0 0 
0 0 0 0 0 0 0 0 0 0 0 0 0 0 0 0 0 0 0 0 0 0 0 0 0 2 7571 326844 7.59603e+06 6.97861e+07 1.21707e+08 561957 13853 11 0 0 0 0 0 0 0 0 0 0 0 0 0 0 0 0 0 
0 0 0 0 0 0 0 0 0 0 0 0 0 0 0 0 0 0 0 0 0 0 0 0 0 0 5462 263074 6.66493e+06 6.65121e+07 1.25905e+08 630244 17931 40 0 0 0 0 0 0 0 0 0 0 0 0 0 0 0 0 0 
0 0 0 0 0 0 0 0 0 0 0 0 0 0 0 0 0 0 0 0 0 0 0 0 0 0 3212 180037 5.3354e+06 6.13169e+07 1.3239e+08 751376 21862 159 0 0 0 0 0 0 0 0 0 0 0 0 0 0 0 0 0 
0 0 0 0 0 0 0 0 0 0 0 0 0 0 0 0 0 0 0 0 0 0 0 0 0 0 3916 194381 5.56305e+06 6.25171e+07 1.30981e+08 720071 19423 166 0 0 0 0 0 0 0 0 0 0 0 0 0 0 0 0 0 
0 0 0 0 0 0 0 0 0 0 0 0 0 0 0 0 0 0 0 0 0 0 0 0 0 0 3443 168913 5.17824e+06 6.08944e+07 1.32977e+08 756063 21225 45 0 0 0 0 0 0 0 0 0 0 0 0 0 0 0 0 0 
0 0 0 0 0 0 0 0 0 0 0 0 0 0 0 0 0 0 0 0 0 0 0 0 0 0 2550 143239 4.70529e+06 5.8653e+07 1.35654e+08 817264 23922 6 0 0 0 0 0 0 0 0 0 0 0 0 0 0 0 0 0 
0 0 0 0 0 0 0 0 0 0 0 0 0 0 0 0 0 0 0 0 0 0 0 0 0 15 3632 160817 5.0676e+06 6.05142e+07 1.33479e+08 749082 24463 18 0 0 0 0 0 0 0 0 0 0 0 0 0 0 0 0 0 
0 0 0 0 0 0 0 0 0 0 0 0 0 0 0 0 0 0 0 0 0 0 0 0 0 5 5231 201832 5.81618e+06 6.38452e+07 1.29441e+08 671135 18542 16 0 0 0 0 0 0 0 0 0 0 0 0 0 0 0 0 0 
0 0 0 0 0 0 0 0 0 0 0 0 0 0 0 0 0 0 0 0 0 0 0 0 0 0 5637 219012 6.13305e+06 6.51796e+07 1.27812e+08 632842 16590 29 0 0 0 0 0 0 0 0 0 0 0 0 0 0 0 0 0 
0 0 0 0 0 0 0 0 0 0 0 0 0 0 0 0 0 0 0 0 0 0 0 0 0 13 7609 280487 7.20979e+06 6.91612e+07 1.22776e+08 552482 11698 0 0 0 0 0 0 0 0 0 0 0 0 0 0 0 0 0 0 
0 0 0 0 0 0 0 0 0 0 0 0 0 0 0 0 0 0 0 0 0 0 0 0 0 0 5806 228654 6.36089e+06 6.62843e+07 1.26502e+08 605014 12476 0 0 0 0 0 0 0 0 0 0 0 0 0 0 0 0 0 0 
0 0 0 0 0 0 0 0 0 0 0 0 0 0 0 0 0 0 0 0 0 0 0 0 0 0 4192 183306 5.60732e+06 6.32811e+07 1.30234e+08 675993 13494 22 0 0 0 0 0 0 0 0 0 0 0 0 0 0 0 0 0 
0 0 0 0 0 0 0 0 0 0 0 0 0 0 0 0 0 0 0 0 0 0 0 0 0 16 6229 243700 6.74382e+06 6.79485e+07 1.24475e+08 571511 10525 0 0 0 0 0 0 0 0 0 0 0 0 0 0 0 0 0 0 
0 0 0 0 0 0 0 0 0 0 0 0 0 0 0 0 0 0 0 0 0 0 0 0 0 4 6513 288479 7.45348e+06 7.04958e+07 1.21228e+08 518129 8643 7 0 0 0 0 0 0 0 0 0 0 0 0 0 0 0 0 0 
0 0 0 0 0 0 0 0 0 0 0 0 0 0 0 0 0 0 0 0 0 0 0 0 0 51 12840 416794 9.40529e+06 7.64892e+07 1.13247e+08 422515 5588 3 0 0 0 0 0 0 0 0 0 0 0 0 0 0 0 0 0 
0 0 0 0 0 0 0 0 0 0 0 0 0 0 0 0 0 0 0 0 0 0 0 0 0 119 10614 375741 8.73784e+06 7.48342e+07 1.15586e+08 448134 5910 14 0 0 0 0 0 0 0 0 0 0 0 0 0 0 0 0 0 
0 0 0 0 0 0 0 0 0 0 0 0 0 0 0 0 0 0 0 0 0 0 0 0 0 93 13387 464150 9.89649e+06 7.81716e+07 1.1106e+08 388576 4410 33 0 0 0 0 0 0 0 0 0 0 0 0 0 0 0 0 0 
0 0 0 0 0 0 0 0 0 0 0 0 0 0 0 0 0 0 0 0 0 0 0 0 0 25 11360 440580 9.73265e+06 7.78479e+07 1.11575e+08 386147 5463 0 0 0 0 0 0 0 0 0 0 0 0 0 0 0 0 0 0 
0 0 0 0 0 0 0 0 0 0 0 0 0 0 0 0 0 0 0 0 0 0 0 0 0 176 16095 544958 1.10727e+07 8.13169e+07 1.06713e+08 330617 5011 5 0 0 0 0 0 0 0 0 0 0 0 0 0 0 0 0 0 
0 0 0 0 0 0 0 0 0 0 0 0 0 0 0 0 0 0 0 0 0 0 0 0 0 90 16122 498713 1.05357e+07 8.00609e+07 1.08538e+08 344684 4737 0 0 0 0 0 0 0 0 0 0 0 0 0 0 0 0 0 0 
0 0 0 0 0 0 0 0 0 0 0 0 0 0 0 0 0 0 0 0 0 0 0 0 0 59 13984 488412 1.04881e+07 7.99106e+07 1.08753e+08 339334 5112 0 0 0 0 0 0 0 0 0 0 0 0 0 0 0 0 0 0 
0 0 0 0 0 0 0 0 0 0 0 0 0 0 0 0 0 0 0 0 0 0 0 0 0 28 16498 538195 1.12706e+07 8.18567e+07 1.05995e+08 316970 4745 5 0 0 0 0 0 0 0 0 0 0 0 0 0 0 0 0 0 
0 0 0 0 0 0 0 0 0 0 0 0 0 0 0 0 0 0 0 0 0 0 0 0 0 0 12844 443087 1.00108e+07 7.88423e+07 1.10329e+08 356437 4649 6 0 0 0 0 0 0 0 0 0 0 0 0 0 0 0 0 0 
0 0 0 0 0 0 0 0 0 0 0 0 0 0 0 0 0 0 0 0 0 0 0 0 0 3 13222 478726 1.04238e+07 8.01315e+07 1.08609e+08 337473 4846 13 0 0 0 0 0 0 0 0 0 0 0 0 0 0 0 0 0 
0 0 0 0 0 0 0 0 0 0 0 0 0 0 0 0 0 0 0 0 0 0 0 0 0 4 14676 521418 1.09042e+07 8.12576e+07 1.06978e+08 318665 4034 14 0 0 0 0 0 0 0 0 0 0 0 0 0 0 0 0 0 
0 0 0 0 0 0 0 0 0 0 0 0 0 0 0 0 0 0 0 0 0 0 0 0 0 1 14443 488240 1.05352e+07 8.04616e+07 1.08164e+08 331254 3780 85 0 0 0 0 0 0 0 0 0 0 0 0 0 0 0 0 0 
0 0 0 0 0 0 0 0 0 0 0 0 0 0 0 0 0 0 0 0 0 0 0 0 0 82 13675 525011 1.09412e+07 8.15201e+07 1.06682e+08 313988 3211 174 0 0 0 0 0 0 0 0 0 0 0 0 0 0 0 0 0 
0 0 0 0 0 0 0 0 0 0 0 0 0 0 0 0 0 0 0 0 0 0 0 0 0 26 16690 609866 1.19816e+07 8.39772e+07 1.03129e+08 281921 2711 179 0 0 0 0 0 0 0 0 0 0 0 0 0 0 0 0 0 
0 0 0 0 0 0 0 0 0 0 0 0 0 0 0 0 0 0 0 0 0 0 0 0 0 90 16021 602920 1.18396e+07 8.3772e+07 1.03482e+08 283877 2668 48 0 0 0 0 0 0 0 0 0 0 0 0 0 0 0 0 0 
0 0 0 0 0 0 0 0 0 0 0 0 0 0 0 0 0 0 0 0 0 0 0 0 0 93 15702 554868 1.10727e+07 8.21281e+07 1.05916e+08 308493 3243 183 0 0 0 0 0 0 0 0 0 0 0 0 0 0 0 0 0 
0 0 0 0 0 0 0 0 0 0 0 0 0 0 0 0 0 0 0 0 0 0 0 0 0 241 14423 562330 1.09746e+07 8.19535e+07 1.06181e+08 308190 4171 323 0 0 0 0 0 0 0 0 0 0 0 0 0 0 0 0 0 
0 0 0 0 0 0 0 0 0 0 0 0 0 0 0 0 0 0 0 0 0 0 0 0 0 118 14696 539200 1.07487e+07 8.16585e+07 1.06721e+08 312503 4032 677 0 0 0 0 0 0 0 0 0 0 0 0 0 0 0 0 0 
0 0 0 0 0 0 0 0 0 0 0 0 0 0 0 0 0 0 0 0 0 0 0 0 0 19 15521 568709 1.11816e+07 8.28313e+07 1.051e+08 297786 3876 449 0 0 0 0 0 0 0 0 0 0 0 0 0 0 0 0 0 
0 0 0 0 0 0 0 0 0 0 0 0 0 0 0 0 0 0 0 0 0 0 0 0 0 4 10722 422398 9.40489e+06 7.83581e+07 1.11448e+08 349614 4744 555 0 0 0 0 0 0 0 0 0 0 0 0 0 0 0 0 0 
0 0 0 0 0 0 0 0 0 0 0 0 0 0 0 0 0 0 0 0 0 0 0 0 0 0 9329 358500 8.59562e+06 7.58901e+07 1.14761e+08 378603 4867 857 0 0 0 0 0 0 0 0 0 0 0 0 0 0 0 0 0 
0 0 0 0 0 0 0 0 0 0 0 0 0 0 0 0 0 0 0 0 0 0 0 0 0 1 9960 377895 8.71951e+06 7.63828e+07 1.14134e+08 369108 5122 745 0 0 0 0 0 0 0 0 0 0 0 0 0 0 0 0 0 
0 0 0 0 0 0 0 0 0 0 0 0 0 0 0 0 0 0 0 0 0 0 0 0 0 0 14141 489394 1.00995e+07 8.03366e+07 1.0873e+08 324522 4513 808 3 0 0 0 0 0 0 0 0 0 0 0 0 0 0 0 0 
0 0 0 0 0 0 0 0 0 0 0 0 0 0 0 0 0 0 0 0 0 0 0 0 0 0 20605 627456 1.17124e+07 8.42978e+07 1.03059e+08 278103 3441 389 10 0 0 0 0 0 0 0 0 0 0 0 0 0 0 0 0 
0 0 0 0 0 0 0 0 0 0 0 0 0 0 0 0 0 0 0 0 0 0 0 0 0 1 22853 668216 1.2128e+07 8.53656e+07 1.01546e+08 265202 2817 524 62 0 0 0 0 0 0 0 0 0 0 0 0 0 0 0 0 
0 0 0 0 0 0 0 0 0 0 0 0 0 0 0 0 0 0 0 0 0 0 0 0 0 7 17045 574399 1.10779e+07 8.31936e+07 1.0484e+08 292272 3180 804 43 0 0 0 0 0 0 0 0 0 0 0 0 0 0 0 0 
0 0 0 0 0 0 0 0 0 0 0 0 0 0 0 0 0 0 0 0 0 0 0 0 0 7 12586 513496 1.04335e+07 8.1625e+07 1.07101e+08 309161 3411 875 195 0 0 0 0 0 0 0 0 0 0 0 0 0 0 0 0 
0 0 0 0 0 0 0 0 0 0 0 0 0 0 0 0 0 0 0 0 0 0 0 0 0 1 14638 571998 1.11774e+07 8.3528e+07 1.04416e+08 286502 3700 887 112 0 0 0 0 0 0 0 0 0 0 0 0 0 0 0 0 
0 0 0 0 0 0 0 0 0 0 0 0 0 0 0 0 0 0 0 0 0 0 0 0 0 28 20930 755834 1.3255e+07 8.81546e+07 9.75757e+07 233003 3061 770 155 0 0 0 0 0 0 0 0 0 0 0 0 0 0 0 0 
0 0 0 0 0 0 0 0 0 0 0 0 0 0 0 0 0 0 0 0 0 0 0 0 0 13 21107 744758 1.3075e+07 8.79867e+07 9.79337e+07 233983 2834 772 266 0 0 0 0 0 0 0 0 0 0 0 0 0 0 0 0 
0 0 0 0 0 0 0 0 0 0 0 0 0 0 0 0 0 0 0 0 0 0 0 0 0 52 23017 787060 1.35945e+07 8.91007e+07 9.6269e+07 221407 2629 454 187 0 0 0 0 0 0 0 0 0 0 0 0 0 0 0 0 
0 0 0 0 0 0 0 0 0 0 0 0 0 0 0 0 0 0 0 0 0 0 0 0 0 24 20609 736515 1.30403e+07 8.81626e+07 9.78069e+07 228317 2854 582 436 0 0 0 0 0 0 0 0 0 0 0 0 0 0 0 0 
0 0 0 0 0 0 0 0 0 0 0 0 0 0 0 0 0 0 0 0 0 0 0 0 0 7 12317 483000 1.02211e+07 8.18789e+07 1.07106e+08 291622 4907 693 753 0 0 0 0 0 0 0 0 0 0 0 0 0 0 0 0 
0 0 0 0 0 0 0 0 0 0 0 0 0 0 0 0 0 0 0 0 0 0 0 0 0 32 14193 519532 1.07399e+07 8.32442e+07 1.05195e+08 279561 4383 945 851 0 0 0 0 0 0 0 0 0 0 0 0 0 0 0 0 
0 0 0 0 0 0 0 0 0 0 0 0 0 0 0 0 0 0 0 0 0 0 0 0 0 17 16800 580829 1.15454e+07 8.5091e+07 1.025e+08 260769 2964 708 603 0 0 0 0 0 0 0 0 0 0 0 0 0 0 0 0 
0 0 0 0 0 0 0 0 0 0 0 0 0 0 0 0 0 0 0 0 0 0 0 0 0 0 13087 499207 1.05633e+07 8.28122e+07 1.05822e+08 283431 3546 642 1273 0 0 0 0 0 0 0 0 0 0 0 0 0 0 0 0 
0 0 0 0 0 0 0 0 0 0 0 0 0 0 0 0 0 0 0 0 0 0 0 0 0 23 11425 465662 1.01374e+07 8.18372e+07 1.07257e+08 285182 3349 752 1272 0 0 0 0 0 0 0 0 0 0 0 0 0 0 0 0 
0 0 0 0 0 0 0 0 0 0 0 0 0 0 0 0 0 0 0 0 0 0 0 0 0 7 12405 526296 1.0872e+07 8.3732e+07 1.0458e+08 271310 3455 711 1113 18 0 0 0 0 0 0 0 0 0 0 0 0 0 0 0 
0 0 0 0 0 0 0 0 0 0 0 0 0 0 0 0 0 0 0 0 0 0 0 0 0 6 10330 449705 9.99186e+06 8.16046e+07 1.07637e+08 300030 2916 935 1054 66 0 0 0 0 0 0 0 0 0 0 0 0 0 0 0 
0 0 0 0 0 0 0 0 0 0 0 0 0 0 0 0 0 0 0 0 0 0 0 0 0 0 8855 390776 9.08848e+06 7.92988e+07 1.10878e+08 328539 2576 1189 2188 7 0 0 0 0 0 0 0 0 0 0 0 0 0 0 0 
0 0 0 0 0 0 0 0 0 0 0 0 0 0 0 0 0 0 0 0 0 0 0 0 0 1 11947 454469 9.99204e+06 8.19027e+07 1.07338e+08 295678 2285 733 1563 1 0 0 0 0 0 0 0 0 0 0 0 0 0 0 0 
0 0 0 0 0 0 0 0 0 0 0 0 0 0 0 0 0 0 0 0 0 0 0 0 0 7 11559 449052 1.01148e+07 8.21203e+07 1.07005e+08 293581 2826 529 1364 26 0 0 0 0 0 0 0 0 0 0 0 0 0 0 0 
0 0 0 0 0 0 0 0 0 0 0 0 0 0 0 0 0 0 0 0 0 0 0 0 0 0 11792 476981 1.04675e+07 8.32115e+07 1.05548e+08 279807 2089 461 1011 0 0 0 0 0 0 0 0 0 0 0 0 0 0 0 0 
0 0 0 0 0 0 0 0 0 0 0 0 0 0 0 0 0 0 0 0 0 0 0 0 0 35 10575 445357 1.00978e+07 8.24321e+07 1.06719e+08 290396 2274 310 781 0 0 0 0 0 0 0 0 0 0 0 0 0 0 0 0 
0 0 0 0 0 0 0 0 0 0 0 0 0 0 0 0 0 0 0 0 0 0 0 0 0 112 8055 368599 9.03816e+06 7.96773e+07 1.10578e+08 325178 2063 353 1172 0 0 0 0 0 0 0 0 0 0 0 0 0 0 0 0 
0 0 0 0 0 0 0 0 0 0 0 0 0 0 0 0 0 0 0 0 0 0 0 0 0 177 12060 476039 1.04421e+07 8.35122e+07 1.05275e+08 278353 1478 295 1246 2 0 0 0 0 0 0 0 0 0 0 0 0 0 0 0 
0 0 0 0 0 0 0 0 0 0 0 0 0 0 0 0 0 0 0 0 0 0 0 0 0 78 11861 466050 1.03158e+07 8.32781e+07 1.05642e+08 282644 1149 659 1199 0 0 0 0 0 0 0 0 0 0 0 0 0 0 0 0 
0 0 0 0 0 0 0 0 0 0 0 0 0 0 0 0 0 0 0 0 0 0 0 0 0 61 11758 468424 1.04266e+07 8.36366e+07 1.05176e+08 277113 628 674 957 0 0 0 0 0 0 0 0 0 0 0 0 0 0 0 0 
0 0 0 0 0 0 0 0 0 0 0 0 0 0 0 0 0 0 0 0 0 0 0 0 0 53 10156 444671 1.0018e+07 8.26299e+07 1.06606e+08 288228 703 760 540 0 0 0 0 0 0 0 0 0 0 0 0 0 0 0 0 
0 0 0 0 0 0 0 0 0 0 0 0 0 0 0 0 0 0 0 0 0 0 0 0 5 27 11163 470157 1.03845e+07 8.36271e+07 1.05228e+08 276246 637 453 543 0 0 0 0 0 0 0 0 0 0 0 0 0 0 0 0 
0 0 0 0 0 0 0 0 0 0 0 0 0 0 0 0 0 0 0 0 0 0 0 0 13 67 15225 571304 1.16905e+07 8.68235e+07 1.00653e+08 243993 664 316 122 0 0 0 0 0 0 0 0 0 0 0 0 0 0 0 0 
0 0 0 0 0 0 0 0 0 0 0 0 0 0 0 0 0 0 0 0 0 0 0 0 0 22 13915 573252 1.15609e+07 8.67553e+07 1.00854e+08 241031 469 293 69 0 0 0 0 0 0 0 0 0 0 0 0 0 0 0 0 
0 0 0 0 0 0 0 0 0 0 0 0 0 0 0 0 0 0 0 0 0 0 0 0 0 41 15057 582927 1.1734e+07 8.72498e+07 1.00173e+08 243130 361 495 7 0 0 0 0 0 0 0 0 0 0 0 0 0 0 0 0 
0 0 0 0 0 0 0 0 0 0 0 0 0 0 0 0 0 0 0 0 0 0 0 0 0 9 11927 475144 1.04341e+07 8.41877e+07 1.04616e+08 272453 573 697 0 0 0 0 0 0 0 0 0 0 0 0 0 0 0 0 0 
0 0 0 0 0 0 0 0 0 0 0 0 0 0 0 0 0 0 0 0 0 0 0 0 0 11 10472 467003 1.02969e+07 8.39239e+07 1.05033e+08 266888 400 926 0 0 0 0 0 0 0 0 0 0 0 0 0 0 0 0 0 
0 0 0 0 0 0 0 0 0 0 0 0 0 0 0 0 0 0 0 0 0 0 0 0 0 1 14074 592248 1.18455e+07 8.76847e+07 9.9637e+07 224742 127 643 0 0 0 0 0 0 0 0 0 0 0 0 0 0 0 0 0 
0 0 0 0 0 0 0 0 0 0 0 0 0 0 0 0 0 0 0 0 0 0 0 0 0 36 15019 659650 1.26661e+07 8.95926e+07 9.68568e+07 208216 109 427 25 0 0 0 0 0 0 0 0 0 0 0 0 0 0 0 0 
0 0 0 0 0 0 0 0 0 0 0 0 0 0 0 0 0 0 0 0 0 0 0 0 0 33 22265 876517 1.48935e+07 9.38238e+07 9.02168e+07 165738 24 272 15 0 0 0 0 0 0 0 0 0 0 0 0 0 0 0 0 
0 0 0 0 0 0 0 0 0 0 0 0 0 0 0 0 0 0 0 0 0 0 0 0 0 93 15154 691112 1.29523e+07 9.03127e+07 9.58293e+07 197862 9 418 0 0 0 0 0 0 0 0 0 0 0 0 0 0 0 0 0 
0 0 0 0 0 0 0 0 0 0 0 0 0 0 0 0 0 0 0 0 0 0 0 0 0 80 11081 583152 1.18335e+07 8.79634e+07 9.93826e+07 225232 0 490 0 0 0 0 0 0 0 0 0 0 0 0 0 0 0 0 0 
0 0 0 0 0 0 0 0 0 0 0 0 0 0 0 0 0 0 0 0 0 0 0 0 0 83 8762 478441 1.04693e+07 8.47987e+07 1.03944e+08 299297 0 730 0 0 0 0 0 0 0 0 0 0 0 0 0 0 0 0 0 
0 0 0 0 0 0 0 0 0 0 0 0 0 0 0 0 0 0 0 0 0 0 0 0 0 80 10118 511898 1.09545e+07 8.63313e+07 1.01854e+08 337753 0 303 0 0 0 0 0 0 0 0 0 0 0 0 0 0 0 0 0 
0 0 0 0 0 0 0 0 0 0 0 0 0 0 0 0 0 0 0 0 0 0 0 0 0 73 3838 281242 7.64087e+06 7.68279e+07 1.14716e+08 529171 0 881 2 0 0 0 0 0 0 0 0 0 0 0 0 0 0 0 0 
0 0 0 0 0 0 0 0 0 0 0 0 0 0 0 0 0 0 0 0 0 0 0 0 0 54 2768 257171 7.31354e+06 7.56157e+07 1.16199e+08 610020 0 992 88 0 0 0 0 0 0 0 0 0 0 0 0 0 0 0 0 
0 0 0 0 0 0 0 0 0 0 0 0 0 0 0 0 0 0 0 0 0 0 0 0 0 0 2129 246478 7.22246e+06 7.53908e+07 1.16477e+08 660020 0 481 147 0 0 0 0 0 0 0 0 0 0 0 0 0 0 0 0 
0 0 0 0 0 0 0 0 0 0 0 0 0 0 0 0 0 0 0 0 0 0 0 0 0 0 2121 245811 7.14505e+06 7.51014e+07 1.16786e+08 718440 0 197 75 0 0 0 0 0 0 0 0 0 0 0 0 0 0 0 0 
0 0 0 0 0 0 0 0 0 0 0 0 0 0 0 0 0 0 0 0 0 0 0 0 0 4 1871 242299 7.07045e+06 7.49059e+07 1.16998e+08 780549 0 277 0 0 0 0 0 0 0 0 0 0 0 0 0 0 0 0 0 
0 0 0 0 0 0 0 0 0 0 0 0 0 0 0 0 0 0 0 0 0 0 0 0 0 16 2587 323741 8.31656e+06 7.92152e+07 1.11427e+08 713946 0 187 0 0 0 0 0 0 0 0 0 0 0 0 0 0 0 0 0 
0 0 0 0 0 0 0 0 0 0 0 0 0 0 0 0 0 0 0 0 0 0 0 0 0 78 2233 286187 7.76441e+06 7.75738e+07 1.13563e+08 809624 0 347 0 0 0 0 0 0 0 0 0 0 0 0 0 0 0 0 0 
0 0 0 0 0 0 0 0 0 0 0 0 0 0 0 0 0 0 0 0 0 0 0 0 0 0 1116 202921 6.30736e+06 7.20499e+07 1.20398e+08 1.0401e+06 0 270 0 0 0 0 0 0 0 0 0 0 0 0 0 0 0 0 0 
0 0 0 0 0 0 0 0 0 0 0 0 0 0 0 0 0 0 0 0 0 0 0 0 0 0 1285 200808 6.2229e+06 7.18553e+07 1.20668e+08 1.05052e+06 27 238 0 0 0 0 0 0 0 0 0 0 0 0 0 0 0 0 0 
0 0 0 0 0 0 0 0 0 0 0 0 0 0 0 0 0 0 0 0 0 0 0 0 0 0 1300 194036 6.13510e+06 7.1609e+07 1.2101e+08 1.04932e+06 32 353 0 0 0 0 0 0 0 0 0 0 0 0 0 0 0 0 0 
0 0 0 0 0 0 0 0 0 0 0 0 0 0 0 0 0 0 0 0 0 0 0 0 0 0 1172 148265 5.24939e+06 6.76637e+07 1.25739e+08 1.19714e+06 63 377 0 0 0 0 0 0 0 0 0 0 0 0 0 0 0 0 0 
0 0 0 0 0 0 0 0 0 0 0 0 0 0 0 0 0 0 0 0 0 0 0 0 0 0 976 181342 6.01612e+06 7.11259e+07 1.21611e+08 1.06365e+06 82 153 0 0 0 0 0 0 0 0 0 0 0 0 0 0 0 0 0 
0 0 0 0 0 0 0 0 0 0 0 0 0 0 0 0 0 0 0 0 0 0 0 0 0 0 1545 191574 6.32819e+06 7.25301e+07 1.19928e+08 1.01914e+06 37 82 0 0 0 0 0 0 0 0 0 0 0 0 0 0 0 0 0 
0 0 0 0 0 0 0 0 0 0 0 0 0 0 0 0 0 0 0 0 0 0 0 0 0 1 2217 231102 6.96759e+06 7.52076e+07 1.16622e+08 968730 0 59 0 0 0 0 0 0 0 0 0 0 0 0 0 0 0 0 0 
0 0 0 0 0 0 0 0 0 0 0 0 0 0 0 0 0 0 0 0 0 0 0 0 0 18 755 112203 4.44752e+06 6.38908e+07 1.30071e+08 1.4777e+06 0 72 0 0 0 0 0 0 0 0 0 0 0 0 0 0 0 0 0 
0 0 0 0 0 0 0 0 0 0 0 0 0 0 0 0 0 0 0 0 0 0 0 0 0 52 923 118128 4.69229e+06 6.51103e+07 1.28598e+08 1.47893e+06 7 11 0 0 0 0 0 0 0 0 0 0 0 0 0 0 0 0 0 
0 0 0 0 0 0 0 0 0 0 0 0 0 0 0 0 0 0 0 0 0 0 0 0 0 33 698 81704 3.7704e+06 5.99047e+07 1.34484e+08 1.75724e+06 440 0 0 0 0 0 0 0 0 0 0 0 0 0 0 0 0 0 0 
0 0 0 0 0 0 0 0 0 0 0 0 0 0 0 0 0 0 0 0 0 0 0 0 0 8 1033 78421 3.88012e+06 6.04906e+07 1.33823e+08 1.72437e+06 998 2 0 0 0 0 0 0 0 0 0 0 0 0 0 0 0 0 0 
0 0 0 0 0 0 0 0 0 0 0 0 0 0 0 0 0 0 0 0 0 0 0 0 0 0 967 59973 3.38087e+06 5.73745e+07 1.37266e+08 1.9145e+06 1736 0 0 0 0 0 0 0 0 0 0 0 0 0 0 0 0 0 0 
0 0 0 0 0 0 0 0 0 0 0 0 0 0 0 0 0 0 0 0 0 0 0 0 0 0 523 44308 2.78997e+06 5.30766e+07 1.41891e+08 2.19298e+06 3643 0 0 0 0 0 0 0 0 0 0 0 0 0 0 0 0 0 0 
0 0 0 0 0 0 0 0 0 0 0 0 0 0 0 0 0 0 0 0 0 0 0 0 0 0 324 43025 2.74503e+06 5.29424e+07 1.42091e+08 2.17242e+06 4616 0 0 0 0 0 0 0 0 0 0 0 0 0 0 0 0 0 0 
0 0 0 0 0 0 0 0 0 0 0 0 0 0 0 0 0 0 0 0 0 0 0 0 0 0 741 54446 2.99366e+06 5.47265e+07 1.40194e+08 2.02538e+06 4436 3 0 0 0 0 0 0 0 0 0 0 0 0 0 0 0 0 0 
0 0 0 0 0 0 0 0 0 0 0 0 0 0 0 0 0 0 0 0 0 0 0 0 0 0 532 47021 2.621e+06 5.18347e+07 1.43254e+08 2.23682e+06 5350 12 0 0 0 0 0 0 0 0 0 0 0 0 0 0 0 0 0 
0 0 0 0 0 0 0 0 0 0 0 0 0 0 0 0 0 0 0 0 0 0 0 0 0 0 563 44022 2.37677e+06 4.97614e+07 1.45444e+08 2.36618e+06 5733 28 0 0 0 0 0 0 0 0 0 0 0 0 0 0 0 0 0 
0 0 0 0 0 0 0 0 0 0 0 0 0 0 0 0 0 0 0 0 0 0 0 0 0 0 620 39855 2.2611e+06 4.84309e+07 1.46795e+08 2.46537e+06 6005 21 0 0 0 0 0 0 0 0 0 0 0 0 0 0 0 0 0 
0 0 0 0 0 0 0 0 0 0 0 0 0 0 0 0 0 0 0 0 0 0 0 0 0 0 537 26881 1.82046e+06 4.39259e+07 1.51332e+08 2.88481e+06 8592 19 0 0 0 0 0 0 0 0 0 0 0 0 0 0 0 0 0 
0 0 0 0 0 0 0 0 0 0 0 0 0 0 0 0 0 0 0 0 0 0 0 0 0 0 495 32853 1.92782e+06 4.49435e+07 1.50287e+08 2.79899e+06 8607 5 0 0 0 0 0 0 0 0 0 0 0 0 0 0 0 0 0 
0 0 0 0 0 0 0 0 0 0 0 0 0 0 0 0 0 0 0 0 0 0 0 0 0 0 491 25823 1.63443e+06 4.17059e+07 1.53475e+08 3.14596e+06 11142 28 0 0 0 0 0 0 0 0 0 0 0 0 0 0 0 0 0 
0 0 0 0 0 0 0 0 0 0 0 0 0 0 0 0 0 0 0 0 0 0 0 0 0 0 63 14511 1.23951e+06 3.66646e+07 1.58254e+08 3.81048e+06 15671 21 0 0 0 0 0 0 0 0 0 0 0 0 0 0 0 0 0 
0 0 0 0 0 0 0 0 0 0 0 0 0 0 0 0 0 0 0 0 0 0 0 0 0 0 84 12416 1.18382e+06 3.59487e+07 1.58944e+08 3.89580e+06 14315 2 0 0 0 0 0 0 0 0 0 0 0 0 0 0 0 0 0 
0 0 0 0 0 0 0 0 0 0 0 0 0 0 0 0 0 0 0 0 0 0 0 0 0 0 229 13459 1.21834e+06 3.65096e+07 1.58423e+08 3.8193e+06 14868 1 0 0 0 0 0 0 0 0 0 0 0 0 0 0 0 0 0 
0 0 0 0 0 0 0 0 0 0 0 0 0 0 0 0 0 0 0 0 0 0 0 0 0 0 154 15323 1.34129e+06 3.80708e+07 1.56967e+08 3.59076e+06 14176 11 0 0 0 0 0 0 0 0 0 0 0 0 0 0 0 0 0 
0 0 0 0 0 0 0 0 0 0 0 0 0 0 0 0 0 0 0 0 0 0 0 0 0 0 0 15631 1.31852e+06 3.75161e+07 1.57498e+08 3.63528e+06 15287 18 0 0 0 0 0 0 0 0 0 0 0 0 0 0 0 0 0 
0 0 0 0 0 0 0 0 0 0 0 0 0 0 0 0 0 0 0 0 0 0 0 0 0 0 6 18699 1.51078e+06 3.97845e+07 1.55338e+08 3.3355e+06 11407 6 0 0 0 0 0 0 0 0 0 0 0 0 0 0 0 0 0 
0 0 0 0 0 0 0 0 0 0 0 0 0 0 0 0 0 0 0 0 0 0 0 0 0 0 24 23972 1.61634e+06 4.08427e+07 1.54316e+08 3.18839e+06 11354 1 0 0 0 0 0 0 0 0 0 0 0 0 0 0 0 0 0 
0 0 0 0 0 0 0 0 0 0 0 0 0 0 0 0 0 0 0 0 0 0 0 0 0 0 23 17973 1.27574e+06 3.66642e+07 1.58312e+08 3.71619e+06 13131 26 0 0 0 0 0 0 0 0 0 0 0 0 0 0 0 0 0 
0 0 0 0 0 0 0 0 0 0 0 0 0 0 0 0 0 0 0 0 0 0 0 0 0 0 98 16917 1.1956e+06 3.53288e+07 1.59531e+08 3.91258e+06 13449 117 0 0 0 0 0 0 0 0 0 0 0 0 0 0 0 0 0 
0 0 0 0 0 0 0 0 0 0 0 0 0 0 0 0 0 0 0 0 0 0 0 0 0 0 137 14143 1.05913e+06 3.32214e+07 1.61474e+08 4.21562e+06 14070 56 0 0 0 0 0 0 0 0 0 0 0 0 0 0 0 0 0 
0 0 0 0 0 0 0 0 0 0 0 0 0 0 0 0 0 0 0 0 0 0 0 0 0 0 185 17561 1.18448e+06 3.46714e+07 1.60151e+08 3.96204e+06 12379 84 0 0 0 0 0 0 0 0 0 0 0 0 0 0 0 0 0 
0 0 0 0 0 0 0 0 0 0 0 0 0 0 0 0 0 0 0 0 0 0 0 0 0 0 124 17560 1.18678e+06 3.45055e+07 1.60279e+08 3.99736e+06 12454 53 0 0 0 0 0 0 0 0 0 0 0 0 0 0 0 0 0 
0 0 0 0 0 0 0 0 0 0 0 0 0 0 0 0 0 0 0 0 0 0 0 0 0 0 130 20203 1.34849e+06 3.64915e+07 1.58428e+08 3.70132e+06 9004 21 0 0 0 0 0 0 0 0 0 0 0 0 0 0 0 0 0 
0 0 0 0 0 0 0 0 0 0 0 0 0 0 0 0 0 0 0 0 0 0 0 0 0 0 62 25448 1.56883e+06 3.90063e+07 1.56035e+08 3.35549e+06 8323 0 0 0 0 0 0 0 0 0 0 0 0 0 0 0 0 0 0 
0 0 0 0 0 0 0 0 0 0 0 0 0 0 0 0 0 0 0 0 0 0 0 0 0 0 55 22768 1.52693e+06 3.84049e+07 1.56617e+08 3.41834e+06 9210 0 0 0 0 0 0 0 0 0 0 0 0 0 0 0 0 0 0 
0 0 0 0 0 0 0 0 0 0 0 0 0 0 0 0 0 0 0 0 0 0 0 0 0 0 37 20024 1.34198e+06 3.62028e+07 1.58726e+08 3.696e+06 11958 4 0 0 0 0 0 0 0 0 0 0 0 0 0 0 0 0 0 
0 0 0 0 0 0 0 0 0 0 0 0 0 0 0 0 0 0 0 0 0 0 0 0 0 0 7 16912 1.20384e+06 3.45003e+07 1.60323e+08 3.94023e+06 14502 4 0 0 0 0 0 0 0 0 0 0 0 0 0 0 0 0 0 
0 0 0 0 0 0 0 0 0 0 0 0 0 0 0 0 0 0 0 0 0 0 0 0 0 0 6 18009 1.28278e+06 3.55085e+07 1.59396e+08 3.77852e+06 14941 6 0 0 0 0 0 0 0 0 0 0 0 0 0 0 0 0 0 
