# Supplementary material for: Evolution of Stress Response in the Face of Unreliable Environmental Signals
Source: PLoS Comput Biol. 2012 Aug 16;8(8):e1002627. doi: 10.1371/journal.pcbi.1002627 (PMC3420966; doi:10.1371/journal.pcbi.1002627)
Supplement: Dataset S1 — The code consists of a directory ‘Main’ where classes and functions for the simulations are defined. In the folder ‘Figures’; the C++ code for the respective figures can be found if they show simulation data ‘one main *.cpp file, a ‘parms’ file that specifies the arguments for main(), and Makefile), as well as R scripts for producing the final plots (*.R files). To run the code, the directory of ‘Main’ needs to be specified in each *.cpp file as well as in each Makefile (variable MAIN). The code uses the GNU GSL libraries, version 1.14. To compile the code, use the command ‘make compile’, and to execute the compiled program, use the command ‘make run’. Please direct queries concerning the code to RM (rafal.mostowy@gmail.com). (ZIP) [file pcbi.1002627.s001.zip › computer code/Figures/supplementary/FigS4/twoTypes.dat]

0 0 0 0 0 0 0 0 0 0 1e+08 0 0 0 0 0 0 0 0 0 0 0 0 0 0 0 0 0 0 0 0 0 0 0 0 0 0 0 0 0 0 0 0 0 0 1e+08 0 0 0 0 0 
0 0 0 0 0 0 0 0 0 523 1.06134e+08 546 0 0 0 0 0 0 0 0 0 0 0 0 0 0 0 0 0 0 0 0 0 0 0 0 0 0 0 0 0 0 0 0 455 9.38638e+07 479 0 0 0 0 
0 0 0 0 0 0 0 0 24 12558 2.87909e+07 12592 10 0 0 0 0 0 0 0 0 0 0 0 0 0 0 0 0 0 0 0 0 0 0 0 0 0 0 0 0 0 0 67 89711 1.71047e+08 46320 5 0 0 0 
0 0 0 0 0 0 0 0 12 58318 6.25976e+07 32262 89 0 0 0 0 0 0 0 0 0 0 0 0 0 0 0 0 0 0 0 0 0 0 0 0 0 0 0 0 0 0 139 151164 1.37125e+08 34848 48 0 0 0 
0 0 0 0 0 0 0 0 142 172735 1.28424e+08 80189 187 0 0 0 0 0 0 0 0 0 0 0 0 0 0 0 0 0 0 0 0 0 0 0 0 0 0 0 0 0 0 36 123462 7.11806e+07 17846 2 0 0 0 
0 0 0 0 0 0 0 0 77 55105 3.65306e+07 27313 179 0 0 0 0 0 0 0 0 0 0 0 0 0 0 0 0 0 0 0 0 0 0 0 0 0 0 0 0 0 0 210 385307 1.62948e+08 52580 13 0 0 0 
0 0 0 0 0 0 0 0 341 146385 7.76024e+07 64254 200 0 0 0 0 0 0 0 0 0 0 0 0 0 0 0 0 0 0 0 0 0 0 0 0 0 0 0 0 0 0 608 382091 1.21765e+08 37300 9 0 0 0 
0 0 0 0 0 0 0 0 107 116823 5.9578e+07 63802 223 0 0 0 0 0 0 0 0 0 0 0 0 0 0 0 0 0 0 0 0 0 0 0 0 0 0 0 0 0 0 1151 556831 1.39631e+08 50551 6 0 0 0 
0 0 0 0 0 0 0 0 116 85855 3.95814e+07 47650 197 0 0 0 0 0 0 0 0 0 0 0 0 0 0 0 0 0 0 0 0 0 0 0 0 0 0 0 0 0 14 1421 769347 1.59443e+08 70329 97 0 0 0 
0 0 0 0 0 0 0 0 4 66541 2.89611e+07 42081 138 0 0 0 0 0 0 0 0 0 0 0 0 0 0 0 0 0 0 0 0 0 0 0 0 0 0 0 0 0 30 2910 975816 1.69886e+08 64575 27 0 0 0 
0 0 0 0 0 0 0 0 17 208259 7.62214e+07 114362 630 0 0 0 0 0 0 0 0 0 0 0 0 0 0 0 0 0 0 0 0 0 0 0 0 0 0 0 0 0 21 3581 833913 1.22575e+08 42168 14 0 0 0 
0 0 0 0 0 0 0 0 0 17462 7.04238e+06 13725 19 0 0 0 0 0 0 0 0 0 0 0 0 0 0 0 0 0 0 0 0 0 0 0 0 0 0 0 0 0 74 6403 1.44341e+06 1.91413e+08 62809 59 0 0 0 
0 0 0 0 0 0 0 0 67 135466 4.66195e+07 87659 60 0 0 0 0 0 0 0 0 0 0 0 0 0 0 0 0 0 0 0 0 0 0 0 0 0 0 0 0 0 0 7937 1.35685e+06 1.51747e+08 44159 13 0 0 0 
0 0 0 0 0 0 0 0 81 117332 4.04874e+07 89651 64 0 0 0 0 0 0 0 0 0 0 0 0 0 0 0 0 0 0 0 0 0 0 0 0 0 0 0 0 0 38 9852 1.63979e+06 1.5761e+08 44467 87 0 0 0 
0 0 0 0 0 0 0 0 2 10880 3.76742e+06 9748 29 0 0 0 0 0 0 0 0 0 0 0 0 0 0 0 0 0 0 0 0 0 0 0 0 0 0 0 0 0 0 13079 2.17546e+06 1.93964e+08 57792 614 0 0 0 
0 0 0 0 0 0 0 0 38 231524 6.6217e+07 162681 1137 0 0 0 0 0 0 0 0 0 0 0 0 0 0 0 0 0 0 0 0 0 0 0 0 0 0 0 0 0 6 13544 1.7951e+06 1.31543e+08 34476 121 0 0 0 
0 0 0 0 0 0 0 0 232 227482 6.5544e+07 181113 1178 0 0 0 0 0 0 0 0 0 0 0 0 0 0 0 0 0 0 0 0 0 0 0 0 0 0 0 0 0 8 18575 2.01753e+06 1.31978e+08 30912 78 0 0 0 
0 0 0 0 0 0 0 0 7 23825 7.1534e+06 23759 87 0 0 0 0 0 0 0 0 0 0 0 0 0 0 0 0 0 0 0 0 0 0 0 0 0 0 0 0 0 36 28517 3.05383e+06 1.89671e+08 44409 80 0 0 0 
0 0 0 0 0 0 0 0 0 8914 2.80705e+06 11960 20 0 0 0 0 0 0 0 0 0 0 0 0 0 0 0 0 0 0 0 0 0 0 0 0 0 0 0 0 0 17 38125 3.51376e+06 1.93567e+08 53075 3 0 0 0 
0 0 0 0 0 0 0 0 2 62247 2.00113e+07 77700 523 0 0 0 0 0 0 0 0 0 0 0 0 0 0 0 0 0 0 0 0 0 0 0 0 0 0 0 0 0 108 50757 3.77619e+06 1.7597e+08 49949 9 0 0 0 
0 0 0 0 0 0 0 0 93 149356 4.4962e+07 185011 1426 0 0 0 0 0 0 0 0 0 0 0 0 0 0 0 0 0 0 0 0 0 0 0 0 0 0 0 0 0 89 55880 3.67761e+06 1.50926e+08 41994 24 0 0 0 
0 0 0 0 0 0 0 0 474 265298 7.95384e+07 346557 3016 0 0 0 0 0 0 0 0 0 0 0 0 0 0 0 0 0 0 0 0 0 0 0 0 0 0 0 0 0 69 55556 3.21296e+06 1.1655e+08 26207 105 0 0 0 
0 0 0 0 0 0 0 0 111 94493 3.07414e+07 166661 1838 0 0 0 0 0 0 0 0 0 0 0 0 0 0 0 0 0 0 0 0 0 0 0 0 0 0 0 0 0 298 89167 4.93569e+06 1.63935e+08 33812 243 0 0 0 
0 0 0 0 0 0 0 0 256 292250 9.21882e+07 538575 6805 0 0 0 0 0 0 0 0 0 0 0 0 0 0 0 0 0 0 0 0 0 0 0 0 0 0 0 0 0 424 73755 3.6044e+06 1.03276e+08 17958 119 0 0 0 
0 0 0 0 0 0 0 0 41 81399 2.56953e+07 176660 2480 0 0 0 0 0 0 0 0 0 0 0 0 0 0 0 0 0 0 0 0 0 0 0 0 0 0 0 0 0 1116 127556 6.10788e+06 1.67778e+08 28654 347 0 0 0 
0 0 0 0 0 0 0 0 72 124501 3.60501e+07 262991 4423 17 0 0 0 0 0 0 0 0 0 0 0 0 0 0 0 0 0 0 0 0 0 0 0 0 0 0 0 0 971 147095 6.26407e+06 1.57119e+08 25519 374 0 0 0 
0 0 0 0 0 0 0 0 343 292220 8.54216e+07 692073 11403 1 0 0 0 0 0 0 0 0 0 0 0 0 0 0 0 0 0 0 0 0 0 0 0 0 0 0 0 0 1052 136946 4.90899e+06 1.08517e+08 16984 153 0 0 0 
0 0 0 0 0 0 0 0 29 29179 9.09777e+06 91394 1720 0 0 0 0 0 0 0 0 0 0 0 0 0 0 0 0 0 0 0 0 0 0 0 0 0 0 0 0 0 2103 231614 8.45509e+06 1.82065e+08 24897 310 0 0 0 
0 0 0 0 0 0 0 0 497 339774 9.44231e+07 935663 21040 23 0 0 0 0 0 0 0 0 0 0 0 0 0 0 0 0 0 0 0 0 0 0 0 0 0 0 0 7 1607 174223 5.42431e+06 9.86674e+07 11264 153 0 0 0 
0 0 0 0 0 0 0 0 14 16265 5.2559e+06 65063 1641 0 0 0 0 0 0 0 0 0 0 0 0 0 0 0 0 0 0 0 0 0 0 0 0 0 0 0 0 135 3424 336200 1.02734e+07 1.84026e+08 20571 286 0 0 0 
0 0 0 0 0 0 0 0 113 37498 1.04715e+07 135091 3125 15 0 0 0 0 0 0 0 0 0 0 0 0 0 0 0 0 0 0 0 0 0 0 0 0 0 0 0 143 4923 390807 1.08638e+07 1.78072e+08 19546 136 0 0 0 
0 0 0 0 0 0 0 0 80 43759 1.3261e+07 198650 5048 0 0 0 0 0 0 0 0 0 0 0 0 0 0 0 0 0 0 0 0 0 0 0 0 0 0 0 0 163 8111 464230 1.17944e+07 1.74207e+08 16188 42 0 0 0 
0 0 0 0 0 0 0 5 2051 348443 8.87036e+07 1.34101e+06 31180 97 0 0 0 0 0 0 0 0 0 0 0 0 0 0 0 0 0 0 0 0 0 0 0 0 0 0 0 382 7333 355879 7.8697e+06 1.01307e+08 32138 4 0 0 0 
0 0 0 0 0 0 0 0 1625 276138 7.76823e+07 1.45709e+06 39762 189 0 0 0 0 0 0 0 0 0 0 0 0 0 0 0 0 0 0 0 0 0 0 0 0 0 0 0 210 12393 494036 9.72342e+06 1.1028e+08 32185 98 0 0 0 
0 0 0 0 0 0 0 0 2169 502236 1.32948e+08 2.73392e+06 85659 315 0 0 0 0 0 0 0 0 0 0 0 0 0 0 0 0 0 0 0 0 0 0 0 0 0 0 0 149 8496 321233 5.69771e+06 5.76841e+07 15116 17 0 0 0 
0 0 0 0 0 0 0 0 208 46534 1.48342e+07 409314 14487 186 0 0 0 0 0 0 0 0 0 0 0 0 0 0 0 0 0 0 0 0 0 0 0 0 0 0 0 267 28499 980404 1.70152e+07 1.66619e+08 50680 6 0 0 0 
0 0 0 0 0 0 0 0 2667 503936 1.38533e+08 3.79481e+06 135038 1013 0 0 0 0 0 0 0 0 0 0 0 0 0 0 0 0 0 0 0 0 0 0 0 0 0 0 6 224 14932 418545 6.10251e+06 5.04743e+07 18334 0 0 0 0 
0 0 0 0 0 0 0 0 733 198956 5.83981e+07 1.93283e+06 78942 659 0 0 0 0 0 0 0 0 0 0 0 0 0 0 0 0 0 0 0 0 0 0 0 0 0 0 0 511 40331 1.12851e+06 1.5645e+07 1.22526e+08 48423 83 0 0 0 
0 0 0 0 0 0 0 0 120 54908 1.74921e+07 695786 32267 218 0 0 0 0 0 0 0 0 0 0 0 0 0 0 0 0 0 0 0 0 0 0 0 0 0 0 5 901 60781 1.65268e+06 2.15119e+07 1.58439e+08 57860 157 0 0 0 
0 0 0 0 0 0 0 0 1248 619981 1.6645e+08 6.50099e+06 292104 1540 0 0 0 0 0 0 0 0 0 0 0 0 0 0 0 0 0 0 0 0 0 0 0 0 0 0 3 249 14078 338739 3.6473e+06 2.21258e+07 6656 40 0 0 0 
0 0 0 0 0 0 0 0 138 79216 2.46824e+07 1.31056e+06 78650 573 6 0 0 0 0 0 0 0 0 0 0 0 0 0 0 0 0 0 0 0 0 0 0 0 0 0 92 2288 100268 2.34355e+06 2.45642e+07 1.46794e+08 43266 170 0 0 0 
0 0 0 0 0 0 0 0 386 200293 5.5818e+07 3.21037e+06 190057 2234 0 0 0 0 0 0 0 0 0 0 0 0 0 0 0 0 0 0 0 0 0 0 0 0 0 0 73 2791 109387 2.30355e+06 2.17275e+07 1.16402e+08 32692 31 0 0 0 
0 0 0 0 0 0 0 0 170 63554 1.75007e+07 1.13941e+06 75066 1323 0 0 0 0 0 0 0 0 0 0 0 0 0 0 0 0 0 0 0 0 0 0 0 0 0 0 86 4535 154807 3.17136e+06 2.88565e+07 1.48975e+08 56439 3 0 0 0 
0 0 0 0 0 0 0 0 21 12510 3.29125e+06 239627 19790 499 0 0 0 0 0 0 0 0 0 0 0 0 0 0 0 0 0 0 0 0 0 0 0 0 0 0 27 5247 178089 3.52288e+06 3.17196e+07 1.60945e+08 64870 34 0 0 0 
0 0 0 0 0 0 0 0 206 158692 4.24545e+07 3.24083e+06 280196 6188 0 0 0 0 0 0 0 0 0 0 0 0 0 0 0 0 0 0 0 0 0 0 0 0 0 0 24 8527 214502 3.68062e+06 2.8263e+07 1.21649e+08 43273 10 0 0 0 
0 0 0 0 0 0 0 0 714 510076 1.27557e+08 1.02617e+07 926101 24024 7 0 0 0 0 0 0 0 0 0 0 0 0 0 0 0 0 0 0 0 0 0 0 0 0 0 0 6119 122858 1.83289e+06 1.23198e+07 4.6423e+07 14464 12 0 0 0 
0 0 0 0 0 0 0 0 35 32842 9.82535e+06 1.08192e+06 126702 4390 5 0 0 0 0 0 0 0 0 0 0 0 0 0 0 0 0 0 0 0 0 0 0 0 0 0 3 18642 390134 5.8065e+06 3.88256e+07 1.43839e+08 47479 53 0 0 0 
0 0 0 0 0 0 0 0 397 140857 3.85782e+07 4.49563e+06 548000 17725 0 0 0 0 0 0 0 0 0 0 0 0 0 0 0 0 0 0 0 0 0 0 0 0 0 0 5 22390 439139 5.84689e+06 3.48913e+07 1.14985e+08 33732 48 0 0 0 
0 0 0 0 0 0 0 0 1222 356327 9.66922e+07 1.23553e+07 1.64576e+06 58378 7 0 0 0 0 0 0 0 0 0 0 0 0 0 0 0 0 0 0 0 0 0 0 0 0 0 3 20347 364171 4.20414e+06 2.18697e+07 6.24138e+07 17696 3 0 0 0 
0 0 0 0 0 0 0 0 0 983 348219 69318 13940 736 0 0 0 0 0 0 0 0 0 0 0 0 0 0 0 0 0 0 0 0 0 0 0 0 0 0 6 37744 716517 8.69454e+06 4.74131e+07 1.42654e+08 49823 32 0 0 0 
0 0 0 0 0 0 0 0 0 1897 672817 137419 29274 1246 0 0 0 0 0 0 0 0 0 0 0 0 0 0 0 0 0 0 0 0 0 0 0 0 0 0 64 46562 877708 9.80643e+06 4.97539e+07 1.38627e+08 44767 52 0 0 0 
0 0 0 0 0 0 0 0 0 148 96478 22243 5786 267 0 0 0 0 0 0 0 0 0 0 0 0 0 0 0 0 0 0 0 0 0 0 0 0 0 0 125 51962 936463 1.02474e+07 5.07183e+07 1.37876e+08 43815 28 0 0 0 
0 0 0 0 0 0 0 0 0 909 805234 172075 46123 2364 0 0 0 0 0 0 0 0 0 0 0 0 0 0 0 0 0 0 0 0 0 0 0 0 0 0 119 83453 1.28997e+06 1.24157e+07 5.44772e+07 1.3066e+08 46517 3 0 0 0 
0 0 0 0 0 0 0 0 0 69 44594 11922 4285 311 0 0 0 0 0 0 0 0 0 0 0 0 0 0 0 0 0 0 0 0 0 0 0 0 0 0 145 93348 1.37476e+06 1.29014e+07 5.55916e+07 1.29919e+08 57922 34 0 0 0 
0 0 0 0 0 0 0 0 0 1235 1.02155e+06 262137 91160 6401 5 0 0 0 0 0 0 0 0 0 0 0 0 0 0 0 0 0 0 0 0 0 0 0 0 0 253 159733 2.00457e+06 1.61707e+07 6.00035e+07 1.20231e+08 46250 17 0 0 0 
0 0 0 0 0 0 0 0 0 40386 2.04495e+07 5.07402e+06 1.70164e+06 117262 156 0 0 0 0 0 0 0 0 0 0 0 0 0 0 0 0 0 0 0 0 0 0 0 0 0 621 222715 2.47163e+06 1.73161e+07 5.57038e+07 9.68692e+07 31932 20 0 0 0 
0 0 0 0 0 0 0 0 51 143519 6.17409e+07 1.61139e+07 5.62735e+06 402516 423 0 0 0 0 0 0 0 0 0 0 0 0 0 0 0 0 0 0 0 0 0 0 0 0 0 1362 222505 2.19411e+06 1.36863e+07 3.92168e+07 6.06189e+07 30547 3 0 0 0 
0 0 0 0 0 0 0 0 3 36661 1.61755e+07 5.04588e+06 2.06948e+06 174062 160 0 0 0 0 0 0 0 0 0 0 0 0 0 0 0 0 0 0 0 0 0 0 0 0 0 2154 378262 3.61852e+06 2.18363e+07 6.05334e+07 9.00763e+07 52437 7 0 0 0 
0 0 0 0 0 0 0 0 175 301181 1.13129e+08 3.56612e+07 1.45382e+07 1.18254e+06 1468 0 0 0 0 0 0 0 0 0 0 0 0 0 0 0 0 0 0 0 0 0 0 0 0 0 772 136824 1.07353e+06 5.48581e+06 1.27108e+07 1.57693e+07 8188 2 0 0 0 
0 0 0 0 0 0 0 0 81 332792 1.19865e+08 4.29936e+07 1.96041e+07 1.75252e+06 3228 0 0 0 0 0 0 0 0 0 0 0 0 0 0 0 0 0 0 0 0 0 0 0 0 3 580 85513 628731 2.81955e+06 5.71499e+06 6.19524e+06 2692 85 0 0 0 
0 0 0 0 0 0 0 0 64 267084 9.83481e+07 4.34851e+07 2.38071e+07 2.50902e+06 5649 9 0 0 0 0 0 0 0 0 0 0 0 0 0 0 0 0 0 0 0 0 0 0 0 0 1793 220505 1.52872e+06 6.35557e+06 1.17826e+07 1.16827e+07 4877 162 0 0 0 
0 0 0 0 0 0 0 0 44 143780 5.2634e+07 2.78508e+07 1.81808e+07 2.2409e+06 6885 0 0 0 0 0 0 0 0 0 0 0 0 0 0 0 0 0 0 0 0 0 0 0 0 3 8505 781990 5.19196e+06 2.08445e+07 3.70424e+07 3.50563e+07 16106 135 0 0 0 
0 0 0 0 0 0 0 0 86 293599 9.57648e+07 5.21394e+07 3.46761e+07 4.26223e+06 14439 10 0 0 0 0 0 0 0 0 0 0 0 0 0 0 0 0 0 0 0 0 0 0 0 2 1750 156199 905358 3.13416e+06 4.77709e+06 3.87243e+06 1299 19 6 0 0 
0 0 0 0 0 0 0 0 37 5073 1.94887e+06 1.48771e+06 1.38984e+06 233683 1175 0 0 0 0 0 0 0 0 0 0 0 0 0 0 0 0 0 0 0 0 0 0 0 0 22 18444 1.79887e+06 1.1591e+07 4.40104e+07 7.31486e+07 6.43426e+07 22201 443 27 0 0 
0 0 0 0 0 0 0 0 396 21500 7.68045e+06 6.26626e+06 6.19946e+06 1.08554e+06 4048 0 0 0 0 0 0 0 0 0 0 0 0 0 0 0 0 0 0 0 0 0 0 0 0 58 27552 2.30478e+06 1.32348e+07 4.4919e+07 6.64126e+07 5.18261e+07 16311 182 0 0 0 
0 0 0 0 0 0 0 0 2152 94101 2.99705e+07 2.60187e+07 2.71968e+07 4.96284e+06 20060 0 0 0 0 0 0 0 0 0 0 0 0 0 0 0 0 0 0 0 0 0 0 0 0 74 33366 2.09752e+06 1.05077e+07 3.12161e+07 4.04586e+07 2.74132e+07 7003 386 0 0 0 
0 0 0 0 0 0 0 0 805 32316 1.15121e+07 1.2156e+07 1.51547e+07 3.24873e+06 17341 13 0 0 0 0 0 0 0 0 0 0 0 0 0 0 0 0 0 0 0 0 0 0 0 267 56959 3.44008e+06 1.63274e+07 4.60217e+07 5.6159e+07 3.58629e+07 8199 476 0 0 0 
0 0 0 0 0 0 0 0 788 56388 1.89312e+07 2.22306e+07 3.02358e+07 6.95285e+06 40206 169 0 0 0 0 0 0 0 0 0 0 0 0 0 0 0 0 0 0 0 0 0 0 0 244 65741 3.4841e+06 1.49062e+07 3.78861e+07 4.15274e+07 2.36753e+07 5591 279 0 0 0 
0 0 0 0 0 0 0 0 135 15510 6.12848e+06 8.86866e+06 1.45284e+07 3.96232e+06 26319 266 0 0 0 0 0 0 0 0 0 0 0 0 0 0 0 0 0 0 0 0 0 0 0 410 114971 5.47101e+06 2.2226e+07 5.35273e+07 5.53665e+07 2.97568e+07 5613 267 0 0 0 
0 0 0 0 0 0 0 0 59 41207 1.61942e+07 2.47795e+07 4.27046e+07 1.21053e+07 86639 1430 0 0 0 0 0 0 0 0 0 0 0 0 0 0 0 0 0 0 0 0 0 0 0 307 105789 4.49609e+06 1.63339e+07 3.52204e+07 3.24511e+07 1.54761e+07 2394 44 0 0 0 
0 0 0 0 0 0 0 0 12 5558 2.58305e+06 5.02672e+06 1.08358e+07 3.7265e+06 34665 610 18 0 0 0 0 0 0 0 0 0 0 0 0 0 0 0 0 0 0 0 0 0 0 844 197641 8.23537e+06 2.90297e+07 6.09934e+07 5.43084e+07 2.50172e+07 3422 128 0 0 0 
0 0 0 0 0 0 0 0 22 11824 5.10709e+06 1.04655e+07 2.35826e+07 8.47159e+06 82617 1761 6 0 0 0 0 0 0 0 0 0 0 0 0 0 0 0 0 0 0 0 0 0 0 895 223099 8.6136e+06 2.79646e+07 5.36681e+07 4.36219e+07 1.81812e+07 2260 206 0 0 0 
0 0 0 0 0 0 0 0 0 6440 2.6462e+06 5.99756e+06 1.49003e+07 5.8837e+06 61652 1141 1 0 0 0 0 0 0 0 0 0 0 0 0 0 0 0 0 0 0 0 0 0 0 1363 294540 1.05855e+07 3.30557e+07 6.07738e+07 4.70812e+07 1.87076e+07 2202 105 0 0 0 
0 0 0 0 0 0 0 0 3 14247 5.46179e+06 1.31745e+07 3.39901e+07 1.39554e+07 156926 2134 4 0 0 0 0 0 0 0 0 0 0 0 0 0 0 0 0 0 0 0 0 0 0 1602 304023 1.0121e+07 2.87757e+07 4.81692e+07 3.37659e+07 1.2105e+07 1173 140 0 0 0 
0 0 0 0 0 0 0 0 0 390 225669 695354 2.22433e+06 1.13486e+06 15684 373 0 0 0 0 0 0 0 0 0 0 0 0 0 0 0 0 0 0 0 0 0 0 0 1922 426367 1.43221e+07 4.15846e+07 7.09295e+07 5.02326e+07 1.82031e+07 1955 181 0 0 0 
0 0 0 0 0 0 0 0 0 204 173876 573102 2.08975e+06 1.14828e+06 17581 675 0 0 0 0 0 0 0 0 0 0 0 0 0 0 0 0 0 0 0 0 0 0 4 3226 512895 1.63081e+07 4.44868e+07 7.13657e+07 4.73512e+07 1.59662e+07 1383 91 0 0 0 
0 0 0 0 0 0 0 0 0 410 371586 1.33646e+06 5.44602e+06 3.24652e+06 56734 2210 0 0 0 0 0 0 0 0 0 0 0 0 0 0 0 0 0 0 0 0 0 0 0 5500 688012 1.93354e+07 4.76988e+07 6.86763e+07 4.08465e+07 1.22866e+07 1829 186 0 0 0 
0 0 0 0 0 0 0 0 0 1066 1.09273e+06 4.27202e+06 1.81762e+07 1.11913e+07 207270 10681 8 0 0 0 0 0 0 0 0 0 0 0 0 0 0 0 0 0 0 0 0 0 0 6881 800187 2.04537e+07 4.5418e+07 5.8716e+07 3.12674e+07 8.3844e+06 1023 179 0 0 0 
0 0 0 0 0 0 0 0 0 1 10145 57278 340482 292165 7184 395 0 0 0 0 0 0 0 0 0 0 0 0 0 0 0 0 0 0 0 0 0 0 27 8548 905531 2.37175e+07 5.4117e+07 7.13758e+07 3.86495e+07 1.05163e+07 1053 162 0 0 0 
0 0 0 0 0 0 0 0 0 1 19196 120175 753457 686654 19263 1081 0 0 0 0 0 0 0 0 0 0 0 0 0 0 0 0 0 0 0 0 0 0 221 11825 1.15271e+06 2.74626e+07 5.75149e+07 6.94916e+07 3.42745e+07 8.4897e+06 750 289 0 0 0 
0 0 0 0 0 0 0 0 0 0 40696 242136 1.58654e+06 1.53857e+06 43116 2895 0 0 0 0 0 0 0 0 0 0 0 0 0 0 0 0 0 0 0 0 0 0 47 15559 1.41585e+06 3.07868e+07 5.98561e+07 6.69744e+07 3.0536e+07 6.95972e+06 598 96 0 0 0 
0 0 0 0 0 0 0 0 0 342 385555 2.40528e+06 1.65004e+07 1.63594e+07 446931 40656 3 0 0 0 0 0 0 0 0 0 0 0 0 0 0 0 0 0 0 0 0 0 93 21424 1.72958e+06 3.2164e+07 5.40176e+07 5.17479e+07 2.02569e+07 3.92273e+06 190 9 0 0 0 
0 0 0 0 0 0 0 0 0 344 207452 1.48085e+06 1.15227e+07 1.26503e+07 378494 36391 0 0 0 0 0 0 0 0 0 0 0 0 0 0 0 0 0 0 0 0 0 0 51 29373 2.10829e+06 3.68978e+07 5.86247e+07 5.29929e+07 1.95206e+07 3.54838e+06 441 2 0 0 0 
0 0 0 0 0 0 0 0 0 332 392554 2.90282e+06 2.29744e+07 2.64554e+07 808757 84507 23 0 0 0 0 0 0 0 0 0 0 0 0 0 0 0 0 0 0 0 0 0 66 33868 2.14850e+06 3.47215e+07 5.07771e+07 4.21171e+07 1.42274e+07 2.35446e+06 156 7 0 0 0 
0 0 0 0 0 0 0 0 0 1925 1.09377e+06 8.4171e+06 6.6437e+07 7.55179e+07 2.24874e+06 231691 38 0 0 0 0 0 0 0 0 0 0 0 0 0 0 0 0 0 0 0 0 0 8 16208 896838 1.27125e+07 1.64011e+07 1.1965e+07 3.54662e+06 512302 205 0 0 0 0 
0 0 0 0 0 0 0 0 0 631 217893 2.07284e+06 2.01633e+07 2.77589e+07 983975 126350 68 0 0 0 0 0 0 0 0 0 0 0 0 0 0 0 0 0 0 0 0 0 4 52263 2.99792e+06 4.16163e+07 5.31323e+07 3.81382e+07 1.11931e+07 1.54413e+06 891 0 0 0 0 
0 0 0 0 0 0 0 0 0 562 123805 1.34523e+06 1.43594e+07 2.17794e+07 839128 118249 178 4 0 0 0 0 0 0 0 0 0 0 0 0 0 0 0 0 0 0 0 0 90 66691 3.65895e+06 4.78313e+07 5.79508e+07 3.95209e+07 1.09758e+07 1.4272e+06 1436 0 0 0 0 
0 0 0 0 0 0 0 0 0 26 76630 984601 1.21308e+07 2.10083e+07 910089 141024 658 26 0 0 0 0 0 0 0 0 0 0 0 0 0 0 0 0 0 0 0 0 92 86176 4.34525e+06 5.2856e+07 5.93304e+07 3.74208e+07 9.56744e+06 1.13887e+06 1711 0 0 0 0 
0 0 0 0 0 0 0 0 0 234 122503 1.84409e+06 2.43656e+07 4.46766e+07 2.03475e+06 324387 2095 0 0 0 0 0 0 0 0 0 0 0 0 0 0 0 0 0 0 0 0 0 142 90100 4.0674e+06 4.46738e+07 4.53774e+07 2.58453e+07 5.93862e+06 634491 1595 0 0 0 0 
0 0 0 0 0 0 0 0 0 153 146836 2.56538e+06 3.77362e+07 7.64028e+07 3.76463e+06 639550 5642 3 0 0 0 0 0 0 0 0 0 0 0 0 0 0 0 0 0 0 0 0 168 75972 3.1189e+06 3.06349e+07 2.77105e+07 1.40585e+07 2.86415e+06 273954 728 0 0 0 0 
0 0 0 0 0 0 0 0 0 28 28039 604998 1.09514e+07 2.71757e+07 1.61322e+06 331101 3231 0 0 0 0 0 0 0 0 0 0 0 0 0 0 0 0 0 0 0 0 0 248 157037 6.6226e+06 6.36701e+07 5.58227e+07 2.72229e+07 5.30535e+06 489430 987 0 0 0 0 
0 0 0 0 0 0 0 0 0 19 5154 149554 3.00373e+06 8.62592e+06 572531 137553 1174 0 0 0 0 0 0 0 0 0 0 0 0 0 0 0 0 0 0 0 0 0 500 195168 8.11342e+06 7.63099e+07 6.54259e+07 3.10783e+07 5.85337e+06 525774 1055 0 0 0 0 
0 0 0 0 0 0 0 0 0 0 439 18293 468884 1.68105e+06 130815 37233 626 0 0 0 0 0 0 0 0 0 0 0 0 0 0 0 0 0 0 0 0 0 642 232940 8.95255e+06 8.22813e+07 6.85424e+07 3.14677e+07 5.69351e+06 489411 1122 0 0 0 0 
0 0 0 0 0 0 0 0 0 0 2084 68268 1.80447e+06 6.82152e+06 553080 169443 1716 0 0 0 0 0 0 0 0 0 0 0 0 0 0 0 0 0 0 0 0 0 1028 311432 1.0605e+07 8.58675e+07 6.35952e+07 2.57528e+07 4.13949e+06 305297 674 0 0 0 0 
0 0 0 0 0 0 0 0 0 0 4579 174548 4.59481e+06 1.80316e+07 1.50087e+06 456097 5252 0 0 0 0 0 0 0 0 0 0 0 0 0 0 0 0 0 0 0 0 0 1032 352444 1.11761e+07 8.31522e+07 5.64349e+07 2.08617e+07 3.04714e+06 205315 418 0 0 0 0 
0 0 0 0 0 0 0 0 0 0 4163 188487 5.42924e+06 2.31373e+07 2.07288e+06 662229 7817 31 0 0 0 0 0 0 0 0 0 0 0 0 0 0 0 0 0 0 0 17 1386 411493 1.19983e+07 8.32079e+07 5.23575e+07 1.79679e+07 2.4069e+06 145063 361 0 0 0 0 
0 0 0 0 0 0 0 0 0 0 5609 311132 9.80786e+06 4.68938e+07 4.66867e+06 1.64292e+06 18481 217 0 0 0 0 0 0 0 0 0 0 0 0 0 0 0 0 0 0 0 30 1855 454585 1.15538e+07 7.12214e+07 3.98393e+07 1.20668e+07 1.43407e+06 78299 219 0 0 0 0 
0 0 0 0 0 0 0 0 0 8 18013 914015 2.80119e+07 1.31532e+08 1.2779e+07 4.40111e+06 46932 997 0 0 0 0 0 0 0 0 0 0 0 0 0 0 0 0 0 0 0 0 539 112089 2.34975e+06 1.22923e+07 5.87545e+06 1.50571e+06 152161 6993 1 0 0 0 0 
0 0 0 0 0 0 0 0 0 0 4911 367311 1.44053e+07 8.58888e+07 1.03914e+07 4.40154e+06 54463 1330 32 0 0 0 0 0 0 0 0 0 0 0 0 0 0 0 0 0 0 0 3265 471467 9.49029e+06 4.72937e+07 2.1461e+07 5.23473e+06 509733 19675 26 0 0 0 0 
0 0 0 0 0 0 0 0 0 0 1533 200526 8.57128e+06 5.71734e+07 7.67418e+06 3.62869e+06 47966 1843 16 0 0 0 0 0 0 0 0 0 0 0 0 0 0 0 0 0 0 0 6210 744204 1.45021e+07 6.95038e+07 3.02305e+07 7.03114e+06 656841 24633 51 0 0 0 0 
0 0 0 0 0 0 0 0 0 0 602 88569 4.4663e+06 3.47148e+07 5.39353e+06 2.8927e+06 45716 2324 0 0 0 0 0 0 0 0 0 0 0 0 0 0 0 0 0 0 0 43 10302 1.06096e+06 1.93793e+07 8.76335e+07 3.57991e+07 7.80092e+06 687507 22737 0 0 0 0 0 
0 0 0 0 0 0 0 0 0 0 1013 152143 8.18787e+06 6.85506e+07 1.13494e+07 6.42378e+06 104086 4915 6 0 0 0 0 0 0 0 0 0 0 0 0 0 0 0 0 0 0 1 11790 927039 1.52762e+07 6.17832e+07 2.25056e+07 4.36507e+06 345877 10410 0 0 0 0 0 
0 0 0 0 0 0 0 0 0 0 116 23353 1.58161e+06 1.63561e+07 3.303e+06 2.23714e+06 42375 1865 7 0 0 0 0 0 0 0 0 0 0 0 0 0 0 0 0 0 0 4 19562 1.60584e+06 2.6268e+07 1.04003e+08 3.70257e+07 6.97249e+06 543259 15134 3 0 0 0 0 
0 0 0 0 0 0 0 0 0 0 155 57991 3.7175e+06 3.91822e+07 8.12711e+06 5.56612e+06 110992 4166 22 0 0 0 0 0 0 0 0 0 0 0 0 0 0 0 0 0 0 65 22783 1.57038e+06 2.35445e+07 8.53062e+07 2.76881e+07 4.7595e+06 333134 8144 0 0 0 0 0 
0 0 0 0 0 0 0 0 0 0 123 45792 3.30110e+06 3.87988e+07 8.8495e+06 6.64458e+06 140875 4794 0 0 0 0 0 0 0 0 0 0 0 0 0 0 0 0 0 0 0 130 30547 1.81019e+06 2.5265e+07 8.51003e+07 2.564e+07 4.09945e+06 261639 6098 1 0 0 0 0 
0 0 0 0 0 0 0 0 0 0 196 90377 6.30365e+06 7.63165e+07 1.7834e+07 1.36215e+07 283341 9204 1 0 0 0 0 0 0 0 0 0 0 0 0 0 0 0 0 0 0 194 22288 1.33618e+06 1.68491e+07 5.12467e+07 1.39501e+07 2.0165e+06 116363 2698 0 0 0 0 0 
0 0 0 0 0 0 0 0 0 0 1 10987 951400 1.49394e+07 4.4928e+06 4.25355e+06 104674 4663 0 0 0 0 0 0 0 0 0 0 0 0 0 0 0 0 0 0 0 315 50909 2.84295e+06 3.5164e+07 1.05061e+08 2.79574e+07 3.93869e+06 222097 3876 0 0 0 0 0 
0 0 0 0 0 0 0 0 0 0 23 29233 2.5105e+06 4.09917e+07 1.27905e+07 1.24223e+07 314499 14672 10 0 0 0 0 0 0 0 0 0 0 0 0 0 0 0 0 0 0 237 50532 2.61873e+06 2.91081e+07 7.80736e+07 1.86166e+07 2.34327e+06 112882 1635 0 0 0 0 0 
0 0 0 0 0 0 0 0 0 0 2 16857 1.63298e+06 2.9225e+07 9.98886e+06 1.05159e+07 294642 15465 14 0 0 0 0 0 0 0 0 0 0 0 0 0 0 0 0 0 0 74 62326 3.26796e+06 3.43504e+07 8.81238e+07 2.00081e+07 2.38448e+06 110371 1740 9 0 0 0 0 
0 0 0 0 0 0 0 0 0 0 42 29344 3.06318e+06 5.78484e+07 2.08408e+07 2.27918e+07 669798 34401 1 0 0 0 0 0 0 0 0 0 0 0 0 0 0 0 0 0 0 9 55839 2.54904e+06 2.41729e+07 5.54414e+07 1.12515e+07 1.20026e+06 49313 898 4 0 0 0 0 
0 0 0 0 0 0 0 0 0 0 2 23212 2.52467e+06 5.34726e+07 2.15448e+07 2.60099e+07 830915 47661 83 0 0 0 0 0 0 0 0 0 0 0 0 0 0 0 0 0 0 7 69616 2.96528e+06 2.59557e+07 5.52357e+07 1.02768e+07 1.00354e+06 37893 609 0 0 0 0 0 
0 0 0 0 0 0 0 0 0 0 0 29445 3.49424e+06 7.83541e+07 3.318e+07 4.16945e+07 1.36474e+06 80466 56 0 0 0 0 0 0 0 0 0 0 0 0 0 0 0 0 0 0 19 44130 1.59287e+06 1.24168e+07 2.35364e+07 3.86952e+06 333283 8419 31 0 0 0 0 0 
0 0 0 0 0 0 0 0 0 0 12 5796 966942 2.72361e+07 1.44867e+07 2.24501e+07 892478 62965 201 0 0 0 0 0 0 0 0 0 0 0 0 0 0 0 0 0 0 132 150104 5.2921e+06 4.06381e+07 7.4785e+07 1.20062e+07 1.00508e+06 20942 1 0 0 0 0 0 
0 0 0 0 0 0 0 0 0 0 0 11430 1.85425e+06 5.28494e+07 2.89309e+07 4.5594e+07 1.83889e+06 129139 486 0 0 0 0 0 0 0 0 0 0 0 0 0 0 0 0 0 0 181 104098 3.28645e+06 2.24994e+07 3.71709e+07 5.32796e+06 394887 6587 0 0 0 0 0 0 
0 0 0 0 0 0 0 0 0 0 0 245 72402 2.68463e+06 1.92582e+06 3.9316e+06 202809 17884 10 0 0 0 0 0 0 0 0 0 0 0 0 0 0 0 0 0 0 332 258405 8.39133e+06 6.04315e+07 1.05024e+08 1.5813e+07 1.2252e+06 19400 20 0 0 0 0 0 
0 0 0 0 0 0 0 0 0 0 0 1013 258355 9.92036e+06 7.35506e+06 1.52163e+07 795526 69255 53 0 0 0 0 0 0 0 0 0 0 0 0 0 0 0 0 0 0 285 301803 8.81132e+06 5.66921e+07 8.79479e+07 1.18132e+07 804137 12356 0 0 0 0 0 0 
0 0 0 0 0 0 0 0 0 0 0 685 224571 9.32509e+06 7.55829e+06 1.70091e+07 943107 87345 136 0 0 0 0 0 0 0 0 0 0 0 0 0 0 0 0 0 0 607 360154 9.69757e+06 5.84783e+07 8.50265e+07 1.06019e+07 675704 9887 0 0 0 0 0 0 
0 0 0 0 0 0 0 0 0 0 0 450 155439 6.74138e+06 5.90747e+06 1.42644e+07 854392 86391 296 0 0 0 0 0 0 0 0 0 0 0 0 0 0 0 0 0 0 1037 415637 1.0838e+07 6.26486e+07 8.71252e+07 1.03231e+07 628681 8483 8 0 0 0 0 0 
0 0 0 0 0 0 0 0 0 0 0 73 27362 1.41002e+06 1.4407e+06 4.00029e+06 275136 31767 71 0 0 0 0 0 0 0 0 0 0 0 0 0 0 0 0 0 0 1283 479048 1.23901e+07 7.07435e+07 9.71949e+07 1.13062e+07 688677 9862 0 0 0 0 0 0 
0 0 0 0 0 0 0 0 0 0 0 24 8309 451154 515071 1.57486e+06 119532 14860 9 0 0 0 0 0 0 0 0 0 0 0 0 0 0 0 0 0 0 1817 508907 1.29241e+07 7.31538e+07 9.87991e+07 1.12483e+07 669850 9322 0 0 0 0 0 0 
0 0 0 0 0 0 0 0 0 0 0 3 19019 1.15358e+06 1.34525e+06 4.16449e+06 318753 39373 26 0 0 0 0 0 0 0 0 0 0 0 0 0 0 0 0 0 0 2698 621654 1.4371e+07 7.49693e+07 9.27632e+07 9.6926e+06 530636 7430 0 0 0 0 0 0 
0 0 0 0 0 0 0 0 0 0 0 101 109238 6.60182e+06 7.74771e+06 2.37734e+07 1.81319e+06 211643 67 0 0 0 0 0 0 0 0 0 0 0 0 0 0 0 0 0 0 3949 703673 1.43839e+07 6.60339e+07 7.17111e+07 6.58020e+06 320959 4167 7 0 0 0 0 0 
0 0 0 0 0 0 0 0 0 0 0 202 92632 5.79604e+06 7.29019e+06 2.38214e+07 1.94108e+06 240788 167 0 0 0 0 0 0 0 0 0 0 0 0 0 0 0 0 0 8 4580 805852 1.55626e+07 6.80279e+07 7.00642e+07 6.06803e+06 280163 3147 4 0 0 0 0 0 
0 0 0 0 0 0 0 0 0 0 0 70 22536 1.76768e+06 2.66833e+06 1.03175e+07 986970 140523 127 0 0 0 0 0 0 0 0 0 0 0 0 0 0 0 0 0 0 6143 1.00351e+06 1.88807e+07 7.93493e+07 7.81448e+07 6.42834e+06 280553 1926 8 0 0 0 0 0 
0 0 0 0 0 0 0 0 0 0 0 300 130988 9.83413e+06 1.46557e+07 5.53631e+07 5.21378e+06 719411 1531 0 0 0 0 0 0 0 0 0 0 0 0 0 0 0 0 0 43 7929 852615 1.40383e+07 5.15149e+07 4.43775e+07 3.16684e+06 120306 1491 0 0 0 0 0 0 
0 0 0 0 0 0 0 0 0 0 0 129 67841 5.76684e+06 9.84186e+06 4.22565e+07 4.46964e+06 688170 1687 0 0 0 0 0 0 0 0 0 0 0 0 0 0 0 0 0 9 11980 1.15298e+06 1.81537e+07 6.28551e+07 5.11869e+07 3.42725e+06 116918 1482 0 0 0 0 0 0 
0 0 0 0 0 0 0 0 0 0 0 135 188976 1.55803e+07 2.617e+07 1.08097e+08 1.1029e+07 1.61196e+06 5326 11 0 0 0 0 0 0 0 0 0 0 0 0 0 0 0 0 1 5643 425518 5.82876e+06 1.76931e+07 1.26077e+07 733716 21565 199 0 0 0 0 0 0 
0 0 0 0 0 0 0 0 0 0 0 54 112373 1.05201e+07 2.0297e+07 9.49647e+07 1.08782e+07 1.7664e+06 5686 1 0 0 0 0 0 0 0 0 0 0 0 0 0 0 0 0 79 13959 782165 1.02688e+07 2.94021e+07 1.98779e+07 1.08016e+06 29107 229 0 0 0 0 0 0 
0 0 0 0 0 0 0 0 0 0 0 103 117887 1.12322e+07 2.31286e+07 1.14231e+08 1.36982e+07 2.30948e+06 7983 4 0 0 0 0 0 0 0 0 0 0 0 0 0 0 0 0 102 11369 545085 6.53135e+06 1.71268e+07 1.05228e+07 522838 12930 106 0 0 0 0 0 0 
0 0 0 0 0 0 0 0 0 0 0 45 37962 4.34614e+06 1.10431e+07 6.54774e+07 9.36008e+06 1.85575e+06 8254 1 0 0 0 0 0 0 0 0 0 0 0 0 0 0 0 0 769 34001 1.71653e+06 2.04177e+07 5.25136e+07 3.16323e+07 1.52087e+06 33612 813 0 0 0 0 0 0 
0 0 0 0 0 0 0 0 0 0 0 42 20417 2.29152e+06 6.66853e+06 4.44662e+07 7.09615e+06 1.5616e+06 7201 3 0 0 0 0 0 0 0 0 0 0 0 0 0 0 0 0 1186 50554 2.40444e+06 2.72966e+07 6.75272e+07 3.87959e+07 1.77355e+06 36920 944 0 0 0 0 0 0 
0 0 0 0 0 0 0 0 0 0 0 145 16687 1.95663e+06 6.29326e+06 4.58616e+07 7.90562e+06 1.85259e+06 10238 0 0 0 0 0 0 0 0 0 0 0 0 0 0 0 0 0 1363 61541 2.68014e+06 2.88117e+07 6.69357e+07 3.6042e+07 1.53743e+06 31880 477 0 0 0 0 0 0 
0 0 0 0 0 0 0 0 0 0 0 54 4184 571763 2.17141e+06 1.77959e+07 3.49253e+06 916185 5004 2 0 0 0 0 0 0 0 0 0 0 0 0 0 0 0 12 1691 83926 3.55495e+06 3.78253e+07 8.61574e+07 4.55074e+07 1.87217e+06 38334 680 0 0 0 0 0 0 
0 0 0 0 0 0 0 0 0 0 0 0 2046 300749 1.26392e+06 1.14677e+07 2.4881e+06 718396 4825 2 0 0 0 0 0 0 0 0 0 0 0 0 0 0 0 89 3686 100666 4.05042e+06 4.14236e+07 9.06184e+07 4.57322e+07 1.78604e+06 37284 777 0 0 0 0 0 0 
0 0 0 0 0 0 0 0 0 0 0 0 1952 248315 1.13007e+06 1.11126e+07 2.60031e+06 814143 5916 0 0 0 0 0 0 0 0 0 0 0 0 0 0 0 0 326 4298 112800 4.49502e+06 4.38537e+07 9.08663e+07 4.31341e+07 1.58969e+06 28827 583 0 0 0 0 0 0 
0 0 0 0 0 0 0 0 0 0 0 9 21210 2.11212e+06 9.0399e+06 8.29984e+07 1.81653e+07 5.32074e+06 34426 0 0 0 0 0 0 0 0 0 0 0 0 0 0 0 0 351 3121 77900 2.70887e+06 2.25597e+07 4.01572e+07 1.62757e+07 516713 7180 120 0 0 0 0 0 0 
0 0 0 0 0 0 0 0 0 0 0 0 2356 258568 1.37211e+06 1.54419e+07 4.11593e+06 1.45063e+06 11933 2 0 0 0 0 0 0 0 0 0 0 0 0 0 0 11 827 5719 162032 5.62059e+06 4.77744e+07 8.66987e+07 3.59169e+07 1.15034e+06 15911 227 0 0 0 0 0 0 
0 0 0 0 0 0 0 0 0 0 0 2 14354 1.57464e+06 7.894e+06 8.46335e+07 2.13427e+07 7.1119e+06 59966 140 0 0 0 0 0 0 0 0 0 0 0 0 0 0 28 1080 3989 105737 3.18952e+06 2.35531e+07 3.69424e+07 1.3201e+07 366323 4701 29 0 0 0 0 0 0 
0 0 0 0 0 0 0 0 0 0 0 0 1104 150345 977421 1.32743e+07 4.19708e+06 1.7142e+06 17016 104 0 0 0 0 0 0 0 0 0 0 0 0 0 0 1 3415 7999 231254 7.0969e+06 5.37287e+07 8.6381e+07 3.13e+07 907309 10757 180 0 0 0 0 0 0 
0 0 0 0 0 0 0 0 0 0 0 6 2610 408033 2.70845e+06 3.71114e+07 1.17903e+07 4.8405e+06 47557 207 0 0 0 0 0 0 0 0 0 0 0 0 0 0 0 4065 8661 235592 6.75654e+06 4.62225e+07 6.73355e+07 2.19432e+07 577703 6161 184 0 0 0 0 0 0 
0 0 0 0 0 0 0 0 0 0 0 0 1332 249159 1.88997e+06 2.90108e+07 1.01765e+07 4.59341e+06 49574 548 0 0 0 0 0 0 0 0 0 0 0 0 0 0 0 6020 11554 288923 8.01413e+06 5.17354e+07 7.15081e+07 2.19129e+07 545257 5186 190 0 0 0 0 0 0 
0 0 0 0 0 0 0 0 0 0 0 0 1426 206834 1.71631e+06 2.80725e+07 1.05257e+07 5.07148e+06 58025 345 7 0 0 0 0 0 0 0 0 0 0 0 0 0 4 7864 14270 326849 8.78499e+06 5.39305e+07 7.04617e+07 2.03391e+07 477569 3396 14 0 0 0 0 0 0 
0 0 0 0 0 0 0 0 0 0 0 0 809 109108 1.02386e+06 1.85752e+07 7.64752e+06 4.04406e+06 46980 247 19 0 0 0 0 0 0 0 0 0 0 0 0 0 48 9883 18574 399876 1.0231e+07 6.06083e+07 7.58682e+07 2.09429e+07 468862 3478 14 0 0 0 0 0 0 
0 0 0 0 0 0 0 0 0 0 0 0 751 81204 861144 1.69181e+07 7.60616e+06 4.3455e+06 55492 306 0 0 0 0 0 0 0 0 0 0 0 0 0 0 6 13162 23684 479023 1.13984e+07 6.36221e+07 7.48109e+07 1.93679e+07 412155 2936 10 0 0 0 0 0 0 
0 0 0 0 0 0 0 0 0 0 0 3 89 8163 105456 2.46645e+06 1.31837e+06 888203 13393 75 0 0 0 0 0 0 0 0 0 0 0 0 0 0 6 15141 24392 535264 1.28583e+07 7.26175e+07 8.61981e+07 2.24775e+07 469637 2921 15 0 0 0 0 0 0 
0 0 0 0 0 0 0 0 0 0 0 27 617 37652 508540 1.14593e+07 6.02830e+06 3.96745e+06 60767 260 0 0 0 0 0 0 0 0 0 0 0 0 0 0 11 21273 34876 649197 1.39339e+07 7.05713e+07 7.49175e+07 1.74886e+07 317388 1953 0 0 0 0 0 0 0 
0 0 0 0 0 0 0 0 0 0 0 0 1271 80160 1.13637e+06 2.65266e+07 1.43701e+07 9.71762e+06 146442 130 0 0 0 0 0 0 0 0 0 0 0 0 0 0 16 26292 43670 703790 1.34756e+07 6.17639e+07 5.93582e+07 1.2441e+07 206560 1273 0 0 0 0 0 0 0 
0 0 0 0 0 0 0 0 0 0 0 0 1533 107120 1.62796e+06 3.91151e+07 2.19171e+07 1.53031e+07 239447 209 0 0 0 0 0 0 0 0 0 0 0 0 0 0 45 28947 44949 693465 1.2364e+07 5.25819e+07 4.68063e+07 9.03161e+06 135368 873 0 0 0 0 0 0 0 
0 0 0 0 0 0 0 0 0 0 0 0 3632 244909 3.7625e+06 8.71906e+07 4.7478e+07 3.1956e+07 469705 449 0 0 0 0 0 0 0 0 0 0 0 0 0 0 8 12029 16869 234227 3.58617e+06 1.31789e+07 1.01523e+07 1.69142e+06 21245 138 0 0 0 0 0 0 0 
0 0 0 0 0 0 0 0 0 0 0 0 172 19492 403204 1.24539e+07 8.92867e+06 7.76546e+06 147587 388 0 0 0 0 0 0 0 0 0 0 0 0 0 0 22 53965 76850 1.18755e+06 1.94484e+07 7.62944e+07 6.21512e+07 1.0926e+07 140481 1215 6 0 0 0 0 0 0 
0 0 0 0 0 0 0 0 0 0 0 0 0 5737 139673 4.73953e+06 3.84057e+06 3.70816e+06 82151 424 0 0 0 0 0 0 0 0 0 0 0 0 0 0 5 55727 83294 1.34133e+06 2.18868e+07 8.45681e+07 6.77769e+07 1.16267e+07 142646 1236 41 0 0 0 0 0 0 
0 0 0 0 0 0 0 0 0 0 0 0 0 2923 87980 3.41898e+06 3.03610e+06 3.22008e+06 78210 618 0 0 0 0 0 0 0 0 0 0 0 0 0 0 8 67685 102539 1.52191e+06 2.37583e+07 8.73779e+07 6.64445e+07 1.07582e+07 122146 885 18 0 0 0 0 0 0 
0 0 0 0 0 0 0 0 0 0 0 0 0 1941 72516 2.99759e+06 2.92501e+06 3.35121e+06 87795 772 0 0 0 0 0 0 0 0 0 0 0 0 0 0 85 83840 123594 1.7476e+06 2.57044e+07 8.92093e+07 6.39147e+07 9.67511e+06 102912 524 12 0 0 0 0 0 0 
0 0 0 0 0 0 0 0 0 0 0 0 0 1635 111050 4.6689e+06 4.72103e+06 5.56938e+06 147604 1502 0 0 0 0 0 0 0 0 0 0 0 0 0 0 319 107302 145830 1.95889e+06 2.71185e+07 8.8054e+07 5.89669e+07 8.34416e+06 81425 593 0 0 0 0 0 0 0 
0 0 0 0 0 0 0 0 0 0 0 0 0 4896 370077 1.49751e+07 1.49753e+07 1.75556e+07 451133 3575 6 0 0 0 0 0 0 0 0 0 0 0 0 0 461 131050 161681 1.99347e+06 2.5153e+07 7.39075e+07 4.46064e+07 5.66079e+06 48524 248 0 0 0 0 0 0 0 
0 0 0 0 0 0 0 0 0 0 0 0 0 205 21825 1.09636e+06 1.39689e+06 2.03954e+06 64989 414 0 0 0 0 0 0 0 0 0 0 0 0 0 0 495 142763 180504 2.38628e+06 3.1194e+07 9.46613e+07 5.905e+07 7.6976e+06 65212 539 0 0 0 0 0 0 0 
0 0 0 0 0 0 0 0 0 0 0 0 0 207 16837 911221 1.23928e+06 1.90945e+06 62707 313 0 0 0 0 0 0 0 0 0 0 0 0 0 0 577 160786 198758 2.62452e+06 3.27962e+07 9.57293e+07 5.71756e+07 7.11336e+06 59360 584 0 0 0 0 0 0 0 
0 0 0 0 0 0 0 0 0 0 0 0 0 151 21521 1.30753e+06 1.84301e+06 2.9193e+06 100543 161 0 0 0 0 0 0 0 0 0 0 0 0 0 0 1042 198908 236010 2.9688e+06 3.47861e+07 9.56308e+07 5.36817e+07 6.25509e+06 48049 291 0 0 0 0 0 0 0 
0 0 0 0 0 0 0 0 0 0 0 0 0 727 77561 4.5904e+06 6.45676e+06 1.03057e+07 339456 922 0 0 0 0 0 0 0 0 0 0 0 0 0 0 1714 277144 298345 3.39386e+06 3.59085e+07 8.88284e+07 4.48196e+07 4.66752e+06 32187 243 1 0 0 0 0 0 0 
0 0 0 0 0 0 0 0 0 0 0 0 0 729 74152 4.67272e+06 6.91836e+06 1.16743e+07 403407 1090 0 0 0 0 0 0 0 0 0 0 0 0 0 0 2645 326907 354801 3.74525e+06 3.75501e+07 8.81155e+07 4.19993e+07 4.13289e+06 26488 366 0 0 0 0 0 0 0 
0 0 0 0 0 0 0 0 0 0 0 0 0 508 35659 2.48537e+06 4.02001e+06 7.34593e+06 268130 1151 4 0 0 0 0 0 0 0 0 0 0 0 0 0 3416 370407 396016 4.1261e+06 4.06148e+07 9.29668e+07 4.32079e+07 4.12901e+06 27170 708 0 0 0 0 0 0 0 
0 0 0 0 0 0 0 0 0 0 0 0 0 1331 60338 4.3285e+06 7.21455e+06 1.34371e+07 494456 2252 9 0 0 0 0 0 0 0 0 0 0 0 0 0 4593 452573 460662 4.45119e+06 4.07841e+07 8.72299e+07 3.77296e+07 3.32626e+06 21146 516 0 0 0 0 0 0 0 
0 0 0 0 0 0 0 0 0 0 0 0 0 3172 115432 8.24252e+06 1.42875e+07 2.74003e+07 1.04594e+06 5302 15 0 0 0 0 0 0 0 0 0 0 0 0 4 6052 533994 494929 4.50786e+06 3.77945e+07 7.39556e+07 2.92695e+07 2.32254e+06 13759 60 0 0 0 0 0 0 0 
0 0 0 0 0 0 0 0 0 0 0 0 0 151 6090 557605 1.23394e+06 2.96928e+06 140438 932 0 0 0 0 0 0 0 0 0 0 0 0 0 15 6208 576361 587141 5.49569e+06 4.79873e+07 9.74144e+07 3.97285e+07 3.27456e+06 20234 169 0 0 0 0 0 0 0 
0 0 0 0 0 0 0 0 0 0 0 0 0 2 367 34435 98958 289389 16509 52 0 0 0 0 0 0 0 0 0 0 0 0 0 106 3904 492633 536786 5.23481e+06 4.74707e+07 1.00176e+08 4.20717e+07 3.55198e+06 20503 192 0 0 0 0 0 0 0 
0 0 0 0 0 0 0 0 0 0 0 0 0 0 5 8475 29277 95917 6808 77 0 0 0 0 0 0 0 0 0 0 0 0 0 4 4191 470410 523846 5.16881e+06 4.7339e+07 1.00461e+08 4.23221e+07 3.54835e+06 21063 76 0 0 0 0 0 0 0 
0 0 0 0 0 0 0 0 0 0 0 0 0 0 23 5654 16889 61274 4494 1 0 0 0 0 0 0 0 0 0 0 0 0 0 0 5875 516070 567671 5.51168e+06 4.89558e+07 1.00360e+08 4.06806e+07 3.29472e+06 17586 114 0 0 0 0 0 0 0 
0 0 0 0 0 0 0 0 0 0 0 0 0 0 69 27391 78056 271302 21168 25 0 0 0 0 0 0 0 0 0 0 0 0 0 12 11035 762632 755065 6.69446e+06 5.36312e+07 9.90424e+07 3.60767e+07 2.61494e+06 12266 239 0 0 0 0 0 0 0 
0 0 0 0 0 0 0 0 0 0 0 0 0 0 47 40058 121074 421556 32404 108 0 0 0 0 0 0 0 0 0 0 0 0 0 6 14011 936060 879322 7.44406e+06 5.62933e+07 9.80279e+07 3.35049e+07 2.27419e+06 9860 56 0 0 0 0 0 0 0 
0 0 0 0 0 0 0 0 0 0 0 0 0 0 885 749205 2.05724e+06 6.41603e+06 473414 1586 0 0 0 0 0 0 0 0 0 0 0 0 0 5 28517 1.5854e+06 1.28856e+06 9.34782e+06 6.05087e+07 8.99464e+07 2.60949e+07 1.49479e+06 5507 83 0 0 0 0 0 0 0 
0 0 0 0 0 0 0 0 0 0 0 0 0 0 262 227544 713701 2.52255e+06 212634 1111 0 0 0 0 0 0 0 0 0 0 0 0 0 77 32910 1.68419e+06 1.36613e+06 9.8929e+06 6.31189e+07 9.24005e+07 2.6331e+07 1.48842e+06 6129 41 0 0 0 0 0 0 0 
0 0 0 0 0 0 0 0 0 0 0 0 0 0 1352 1.28211e+06 3.94627e+06 1.3613e+07 1.13612e+06 7218 23 0 0 0 0 0 0 0 0 0 0 0 0 287 55259 2.38392e+06 1.73819e+06 1.1097e+07 6.26202e+07 8.08449e+07 2.02726e+07 997107 3463 9 0 0 0 0 0 0 0 
0 0 0 0 0 0 0 0 0 0 0 0 0 0 12710 6.80723e+06 1.98902e+07 6.44927e+07 5.02752e+06 31169 80 0 0 0 0 0 0 0 0 0 0 0 0 190 55636 2.1844e+06 1.3921e+06 7.78644e+06 3.86803e+07 4.36738e+07 9.55077e+06 412438 1236 0 0 0 0 0 0 0 0 
0 0 0 0 0 0 0 0 0 0 0 0 0 11 31565 1.30350e+07 3.73183e+07 1.17156e+08 8.78634e+06 49697 410 0 0 0 0 0 0 0 0 0 0 0 0 63 23685 799580 448415 2.18652e+06 9.30216e+06 9.08887e+06 1.70751e+06 64190 205 0 0 0 0 0 0 0 0 
0 0 0 0 0 0 0 0 0 0 0 0 0 0 12391 5.07855e+06 1.82406e+07 7.06202e+07 6.46582e+06 42553 690 0 0 0 0 0 0 0 0 0 0 0 0 158 89432 3.16702e+06 1.86935e+06 9.02679e+06 3.9126e+07 3.86769e+07 7.3091e+06 272576 963 0 0 0 0 0 0 0 0 
0 0 0 0 0 0 0 0 0 0 0 0 0 18 26425 9.01882e+06 3.17829e+07 1.19808e+08 1.06111e+07 61656 847 0 0 0 0 0 0 0 0 0 0 0 0 134 43512 1.37013e+06 709956 3.05844e+06 1.16742e+07 1.01079e+07 1.67051e+06 54253 62 0 0 0 0 0 0 0 0 
0 0 0 0 0 0 0 0 0 0 0 0 0 0 7767 2.58022e+06 1.13198e+07 5.25506e+07 5.64906e+06 38854 1020 0 0 0 0 0 0 0 0 0 0 0 0 525 157469 5.3297e+06 2.86556e+06 1.31243e+07 5.18121e+07 4.64204e+07 7.88152e+06 259747 348 0 0 0 0 0 0 0 0 
0 0 0 0 0 0 0 0 0 0 0 0 0 1 13382 4.02663e+06 1.80362e+07 8.47402e+07 9.22948e+06 62467 1597 0 0 0 0 0 0 0 0 0 0 0 0 406 145900 4.56958e+06 2.26475e+06 9.55897e+06 3.45838e+07 2.82603e+07 4.37494e+06 130198 210 0 0 0 0 0 0 0 0 
0 0 0 0 0 0 0 0 0 0 0 0 0 0 4427 1.36658e+06 7.20072e+06 3.91331e+07 4.92328e+06 36034 876 0 0 0 0 0 0 0 0 0 0 0 0 571 250048 7.86292e+06 3.92048e+06 1.6835e+07 6.09989e+07 4.96503e+07 7.58977e+06 224835 1156 0 0 0 0 0 0 0 0 
0 0 0 0 0 0 0 0 0 0 0 0 0 0 8165 2.33555e+06 1.2699e+07 7.0681e+07 9.03249e+06 66650 1426 15 0 0 0 0 0 0 0 0 0 0 0 515 264214 7.38556e+06 3.41392e+06 1.33102e+07 4.38945e+07 3.23164e+07 4.46895e+06 119958 565 0 0 0 0 0 0 0 0 
0 0 0 0 0 0 0 0 0 0 0 0 0 0 1884 558269 3.68719e+06 2.41153e+07 3.5629e+06 30612 795 0 0 0 0 0 0 0 0 0 0 0 0 505 394673 1.12807e+07 5.33758e+06 2.11307e+07 7.03887e+07 5.21314e+07 7.18836e+06 188591 947 0 0 0 0 0 0 0 0 
0 0 0 0 0 0 0 0 0 0 0 0 0 0 930 322361 2.36445e+06 1.65484e+07 2.6109e+06 23044 738 0 0 0 0 0 0 0 0 0 0 0 0 726 452826 1.27319e+07 5.91455e+06 2.30034e+07 7.4746e+07 5.39097e+07 7.1813e+06 186385 1411 0 0 0 0 0 0 0 0 
0 0 0 0 0 0 0 0 0 0 0 0 0 0 4369 931673 6.80781e+06 4.65976e+07 7.15226e+06 58209 2038 0 0 0 0 0 0 0 0 0 0 0 0 850 515594 1.30636e+07 5.56796e+06 1.96088e+07 5.75521e+07 3.75086e+07 4.52426e+06 102466 878 4 0 0 0 0 0 0 0 
0 0 0 0 0 0 0 0 0 0 0 0 0 0 1689 396232 3.20310e+06 2.43315e+07 4.10959e+06 38886 1351 0 0 0 0 0 0 0 0 0 0 0 0 937 629294 1.60795e+07 6.8103e+06 2.41621e+07 6.98048e+07 4.50008e+07 5.31097e+06 117016 1056 3 0 0 0 0 0 0 0 
0 0 0 0 0 0 0 0 0 0 0 0 0 0 1964 383694 3.28452e+06 2.63762e+07 4.65233e+06 46788 1805 1 0 0 0 0 0 0 0 0 0 0 3 2324 721021 1.7912e+07 7.30109e+06 2.48093e+07 6.8063e+07 4.17002e+07 4.65231e+06 89681 830 0 0 0 0 0 0 0 0 
0 0 0 0 0 0 0 0 0 0 0 0 0 0 256 43858 445207 4.26184e+06 887665 10283 396 0 0 0 0 0 0 0 0 0 0 0 3 2417 730789 1.86797e+07 8.00766e+06 2.84164e+07 8.11071e+07 5.13184e+07 5.96316e+06 122184 1537 0 0 0 0 0 0 0 0 
0 0 0 0 0 0 0 0 0 0 0 0 0 0 3313 321398 3.16776e+06 2.85419e+07 5.55938e+06 61959 1462 0 0 0 0 0 0 0 0 0 0 0 138 4760 1.00162e+06 2.22299e+07 8.39586e+06 2.60873e+07 6.50562e+07 3.58832e+07 3.61642e+06 65478 881 0 0 0 0 0 0 0 0 
0 0 0 0 0 0 0 0 0 0 0 0 0 0 108 15314 218688 2.53195e+06 623973 8297 336 0 0 0 0 0 0 0 0 0 0 0 142 4270 1.01014e+06 2.36244e+07 9.48333e+06 3.09365e+07 8.0555e+07 4.61088e+07 4.78798e+06 88750 1057 0 0 0 0 0 0 0 0 
0 0 0 0 0 0 0 0 0 0 0 0 0 0 19 3513 53526 713207 202909 3151 273 0 0 0 0 0 0 0 0 0 0 0 41 5424 963036 2.26777e+07 9.3635e+06 3.1091e+07 8.21429e+07 4.76817e+07 5.00464e+06 91041 1352 0 0 0 0 0 0 0 0 
0 0 0 0 0 0 0 0 0 0 0 0 0 0 29 6224 96226 1.28e+06 372930 5901 338 0 0 0 0 0 0 0 0 0 0 0 94 7333 1.20834e+06 2.67654e+07 1.04367e+07 3.24176e+07 7.9942e+07 4.31733e+07 4.21308e+06 72436 1063 0 0 0 0 0 0 0 0 
0 0 0 0 0 0 0 0 0 0 0 0 0 0 56 2747 50339 732216 236761 3727 185 0 0 0 0 0 0 0 0 0 0 0 104 8208 1.297e+06 2.83088e+07 1.08694e+07 3.29921e+07 7.96695e+07 4.17976e+07 3.9629e+06 66593 644 0 0 0 0 0 0 0 0 
0 0 0 0 0 0 0 0 0 0 0 0 0 0 0 502 9235 152000 57913 839 19 0 0 0 0 0 0 0 0 0 0 0 0 7498 1.18803e+06 2.66033e+07 1.05729e+07 3.29466e+07 8.10973e+07 4.31449e+07 4.14576e+06 71367 884 0 0 0 0 0 0 0 0 
0 0 0 0 0 0 0 0 0 0 0 0 0 0 0 1412 17984 272983 103892 986 0 0 0 0 0 0 0 0 0 0 0 0 0 11043 1.54508e+06 3.23729e+07 1.19966e+07 3.44526e+07 7.78644e+07 3.79688e+07 3.3371e+06 52683 412 0 0 0 0 0 0 0 0 
0 0 0 0 0 0 0 0 0 0 0 0 0 0 1 8098 102949 1.44003e+06 536652 4483 12 0 0 0 0 0 0 0 0 0 0 0 4 18584 2.29681e+06 4.23244e+07 1.40232e+07 3.55709e+07 7.09066e+07 3.03877e+07 2.34429e+06 33995 227 0 0 0 0 0 0 0 0 
0 0 0 0 0 0 0 0 0 0 0 0 0 0 0 16272 215347 3.02138e+06 1.12633e+06 10172 66 0 0 0 0 0 0 0 0 0 0 0 120 23881 2.84932e+06 4.88124e+07 1.50765e+07 3.5527e+07 6.55805e+07 2.58736e+07 1.84385e+06 22233 68 0 0 0 0 0 0 0 0 
0 0 0 0 0 0 0 0 0 0 0 0 0 0 0 1192 14298 235546 101434 859 0 0 0 0 0 0 0 0 0 0 0 0 139 19513 2.36835e+06 4.32755e+07 1.44069e+07 3.62432e+07 7.12549e+07 2.97985e+07 2.25189e+06 26725 141 0 0 0 0 0 0 0 0 
0 0 0 0 0 0 0 0 0 0 0 0 0 0 0 46 1497 39916 18724 138 0 0 0 0 0 0 0 0 0 0 0 0 88 18260 2.17518e+06 4.05605e+07 1.39863e+07 3.63176e+07 7.32252e+07 3.12219e+07 2.40286e+06 30616 200 0 0 0 0 0 0 0 0 
0 0 0 0 0 0 0 0 0 0 0 0 0 0 0 20 1560 23467 11964 202 0 0 0 0 0 0 0 0 0 0 0 0 199 22436 2.35698e+06 4.32037e+07 1.45724e+07 3.6688e+07 7.14556e+07 2.94704e+07 2.16400e+06 27847 203 0 0 0 0 0 0 0 0 
0 0 0 0 0 0 0 0 0 0 0 0 0 0 0 155 10002 140711 65803 841 0 0 0 0 0 0 0 0 0 0 0 0 698 37309 3.41184e+06 5.51921e+07 1.6471e+07 3.67949e+07 6.33866e+07 2.29919e+07 1.47861e+06 16511 151 0 0 0 0 0 0 0 0 
0 0 0 0 0 0 0 0 0 0 0 0 0 0 0 103 39726 583560 277792 3188 1 0 0 0 0 0 0 0 0 0 0 0 1445 58812 4.67687e+06 6.776e+07 1.80384e+07 3.56875e+07 5.44537e+07 1.74229e+07 986246 8735 99 0 0 0 0 0 0 0 0 
0 0 0 0 0 0 0 0 0 0 0 0 0 0 0 81 42196 614512 304755 2876 0 0 0 0 0 0 0 0 0 0 0 0 2155 69388 5.19085e+06 7.25154e+07 1.85535e+07 3.52019e+07 5.11171e+07 1.55499e+07 827955 6450 6 0 0 0 0 0 0 0 0 
0 0 0 0 0 0 0 0 0 0 0 0 0 0 0 113 21218 338040 187417 2560 0 0 0 0 0 0 0 0 0 0 0 4 2567 78209 5.57724e+06 7.61066e+07 1.89618e+07 3.48678e+07 4.88206e+07 1.42968e+07 732965 5054 0 0 0 0 0 0 0 0 0 
0 0 0 0 0 0 0 0 0 0 0 0 0 0 0 23 34273 554877 322319 4763 0 0 0 0 0 0 0 0 0 0 0 55 2335 103197 6.61734e+06 8.39175e+07 1.95784e+07 3.33491e+07 4.32658e+07 1.17005e+07 544732 3811 0 0 0 0 0 0 0 0 0 
0 0 0 0 0 0 0 0 0 0 0 0 0 0 0 3 2285 36857 25832 411 0 0 0 0 0 0 0 0 0 0 0 16 1868 80120 5.55165e+06 7.60159e+07 1.91850e+07 3.53088e+07 4.89928e+07 1.40952e+07 697074 5127 6 0 0 0 0 0 0 0 0 
0 0 0 0 0 0 0 0 0 0 0 0 0 0 0 0 8306 140503 92208 1793 0 0 0 0 0 0 0 0 0 0 0 0 3163 115859 7.06038e+06 8.7313e+07 1.99268e+07 3.3107e+07 4.11478e+07 1.06053e+07 473567 3387 7 0 0 0 0 0 0 0 0 
0 0 0 0 0 0 0 0 0 0 0 0 0 0 0 6 12894 193190 136616 2895 0 0 0 0 0 0 0 0 0 0 0 0 3532 142382 7.96535e+06 9.3374e+07 2.01989e+07 3.16712e+07 3.70226e+07 8.89668e+06 375216 3482 8 0 0 0 0 0 0 0 0 
0 0 0 0 0 0 0 0 0 0 0 0 0 0 0 214 116600 1.69245e+06 1.06464e+06 20071 4 0 0 0 0 0 0 0 0 0 0 0 5881 215217 1.0506e+07 1.06352e+08 1.99589e+07 2.70038e+07 2.72352e+07 5.62279e+06 202905 1832 4 0 0 0 0 0 0 0 0 
0 0 0 0 0 0 0 0 0 0 0 0 0 0 0 366 114627 1.67128e+06 1.10362e+06 22120 212 0 0 0 0 0 0 0 0 0 0 0 6429 243998 1.12655e+07 1.09942e+08 1.98453e+07 2.58251e+07 2.48955e+07 4.88965e+06 171482 1551 0 0 0 0 0 0 0 0 0 
0 0 0 0 0 0 0 0 0 0 0 0 0 0 0 1454 354953 5.136e+06 3.29335e+06 60502 348 0 0 0 0 0 0 0 0 0 0 0 8661 308245 1.29124e+07 1.14337e+08 1.8736e+07 2.20674e+07 1.92698e+07 3.40743e+06 104276 739 0 0 0 0 0 0 0 0 0 
0 0 0 0 0 0 0 0 0 0 0 0 0 0 3 651 153990 2.4017e+06 1.66687e+06 31443 220 0 0 0 0 0 0 0 0 0 0 0 8495 325106 1.32768e+07 1.17325e+08 1.92705e+07 2.2506e+07 1.94931e+07 3.43594e+06 102840 524 0 0 0 0 0 0 0 0 0 
0 0 0 0 0 0 0 0 0 0 0 0 0 0 0 6558 1.10501e+06 1.60627e+07 1.0362e+07 175634 843 0 0 0 0 0 0 0 0 0 0 9 13056 419058 1.45038e+07 1.11485e+08 1.58795e+07 1.6049e+07 1.20633e+07 1.82646e+06 46870 151 0 0 0 0 0 0 0 0 0 
0 0 0 0 0 0 0 0 0 0 0 0 0 0 6 5896 1.0481e+06 1.64313e+07 1.13017e+07 203947 1164 0 0 0 0 0 0 0 0 0 0 53 15015 478396 1.56438e+07 1.13431e+08 1.53157e+07 1.45202e+07 1.01464e+07 1.42474e+06 32169 22 0 0 0 0 0 0 0 0 0 
0 0 0 0 0 0 0 0 0 0 0 0 0 0 0 1766 335541 6.14575e+06 4.88146e+06 103854 843 0 0 0 0 0 0 0 0 0 0 6 17057 540801 1.74312e+07 1.25726e+08 1.6811e+07 1.57547e+07 1.07488e+07 1.46717e+06 32823 82 0 0 0 0 0 0 0 0 0 
0 0 0 0 0 0 0 0 0 0 0 0 0 0 0 1641 429315 8.09038e+06 6.6735e+06 150082 1857 0 0 0 0 0 0 0 0 0 0 11 19882 616698 1.85033e+07 1.25867e+08 1.58069e+07 1.3892e+07 8.80204e+06 1.12214e+06 22717 6 0 0 0 0 0 0 0 0 0 
0 0 0 0 0 0 0 0 0 0 0 0 0 0 0 425 107900 2.31494e+06 2.17956e+06 57812 729 0 0 0 0 0 0 0 0 0 0 0 19759 618054 1.91304e+07 1.32627e+08 1.69257e+07 1.51498e+07 9.619e+06 1.22214e+06 26172 57 0 0 0 0 0 0 0 0 0 
0 0 0 0 0 0 0 0 0 0 0 0 0 0 0 2254 296799 6.76833e+06 6.33368e+06 154516 1891 0 0 0 0 0 0 0 0 0 0 10 28804 775258 2.09279e+07 1.30409e+08 1.48903e+07 1.19016e+07 6.74769e+06 747510 13287 27 0 0 0 0 0 0 0 0 0 
0 0 0 0 0 0 0 0 0 0 0 0 0 0 0 1297 159796 3.83133e+06 3.85926e+06 101883 1520 0 0 0 0 0 0 0 0 0 0 10 29920 826045 2.18649e+07 1.34719e+08 1.5219e+07 1.19775e+07 6.67804e+06 716204 13048 53 0 0 0 0 0 0 0 0 0 
0 0 0 0 0 0 0 0 0 0 0 0 0 0 5 2407 276405 6.85646e+06 6.98208e+06 192077 2997 0 0 0 0 0 0 0 0 0 0 18 34772 947096 2.31636e+07 1.32069e+08 1.3832e+07 1.00108e+07 5.11893e+06 503320 7028 4 0 0 0 0 0 0 0 0 0 
0 0 0 0 0 0 0 0 0 0 0 0 0 0 8 910 116000 3.23868e+06 3.63054e+06 110370 2054 3 0 0 0 0 0 0 0 0 0 102 38349 987949 2.42754e+07 1.3751e+08 1.43148e+07 1.01817e+07 5.1005e+06 485538 6614 4 0 0 0 0 0 0 0 0 0 
0 0 0 0 0 0 0 0 0 0 0 0 0 0 0 696 80541 2.55265e+06 3.04471e+06 101186 1468 0 0 0 0 0 0 0 0 0 0 104 41649 1.06708e+06 2.54141e+07 1.3906e+08 1.3995e+07 9.59148e+06 4.62131e+06 419998 6519 1 0 0 0 0 0 0 0 0 0 
0 0 0 0 0 0 0 0 0 0 0 0 0 0 0 673 92157 2.82966e+06 3.55328e+06 118327 2067 0 0 0 0 0 0 0 0 0 0 329 49030 1.16461e+06 2.65984e+07 1.39232e+08 1.33582e+07 8.68637e+06 3.96951e+06 339738 4573 6 0 0 0 0 0 0 0 0 0 
0 0 0 0 0 0 0 0 0 0 0 0 0 0 0 962 128375 4.02693e+06 5.36641e+06 181885 3739 11 0 0 0 0 0 0 0 0 0 331 59949 1.34017e+06 2.84048e+07 1.3769e+08 1.21735e+07 7.31398e+06 3.06776e+06 237997 2382 24 0 0 0 0 0 0 0 0 0 
0 0 0 0 0 0 0 0 0 0 0 0 0 0 0 610 50484 1.73304e+06 2.52329e+06 96585 2143 0 0 0 0 0 0 0 0 0 0 71 58785 1.373e+06 2.90631e+07 1.41624e+08 1.25888e+07 7.50086e+06 3.13546e+06 245251 3092 1 0 0 0 0 0 0 0 0 0 
0 0 0 0 0 0 0 0 0 0 0 0 0 0 0 120 5682 211308 368298 16503 414 0 0 0 0 0 0 0 0 0 0 8 47215 1.22753e+06 2.78268e+07 1.44007e+08 1.36335e+07 8.58998e+06 3.74898e+06 309378 5752 79 0 0 0 0 0 0 0 0 0 
0 0 0 0 0 0 0 0 0 0 0 0 0 0 0 256 11763 437020 756878 36442 1155 0 0 0 0 0 0 0 0 0 0 63 56750 1.42474e+06 3.00558e+07 1.44145e+08 1.25993e+07 7.32055e+06 2.93017e+06 219977 3389 15 0 0 0 0 0 0 0 0 0 
0 0 0 0 0 0 0 0 0 0 0 0 0 0 0 100 12421 480760 865436 41699 2157 4 0 0 0 0 0 0 0 0 0 127 63995 1.56726e+06 3.16246e+07 1.4409e+08 1.19995e+07 6.60094e+06 2.47059e+06 176763 2617 5 0 0 0 0 0 0 0 0 0 
0 0 0 0 0 0 0 0 0 0 0 0 0 0 0 253 28295 1.03049e+06 1.83052e+06 92782 4014 15 0 0 0 0 0 0 0 0 0 407 80146 1.80898e+06 3.37907e+07 1.42787e+08 1.09626e+07 5.55824e+06 1.89905e+06 123769 1771 22 0 0 0 0 0 0 0 0 0 
0 0 0 0 0 0 0 0 0 0 0 0 0 0 0 163 8622 349378 696487 42047 1629 12 0 0 0 0 0 0 0 0 8 213 78578 1.77223e+06 3.36091e+07 1.44291e+08 1.12566e+07 5.80379e+06 1.95821e+06 128705 1854 64 0 0 0 0 0 0 0 0 0 
0 0 0 0 0 0 0 0 0 0 0 0 0 0 0 90 2883 148623 336895 21474 699 0 0 0 0 0 0 0 0 0 59 207 82738 1.83466e+06 3.41812e+07 1.44773e+08 1.10545e+07 5.61474e+06 1.82934e+06 115993 1659 60 0 0 0 0 0 0 0 0 0 
0 0 0 0 0 0 0 0 0 0 0 0 0 0 0 26 2751 118555 289422 18825 772 0 0 0 0 0 0 0 0 0 36 354 93663 2e+06 3.56151e+07 1.4457e+08 1.05482e+07 5.08458e+06 1.56175e+06 93647 1641 51 0 0 0 0 0 0 0 0 0 
0 0 0 0 0 0 0 0 0 0 0 0 0 0 0 0 2043 98275 255772 17034 722 0 0 0 0 0 0 0 0 0 0 375 105880 2.20264e+06 3.7164e+07 1.44183e+08 1.00018e+07 4.58033e+06 1.31215e+06 73854 1082 25 0 0 0 0 0 0 0 0 0 
0 0 0 0 0 0 0 0 0 0 0 0 0 0 0 0 1188 103147 283797 19512 939 0 0 0 0 0 0 0 0 0 3 780 127621 2.45758e+06 3.9243e+07 1.43346e+08 9.28784e+06 4.00695e+06 1.06288e+06 57576 510 4 0 0 0 0 0 0 0 0 0 
0 0 0 0 0 0 0 0 0 0 0 0 0 0 0 3 16554 1.28042e+06 3.20862e+06 178356 7627 3 0 0 0 0 0 0 0 0 31 1804 205638 3.3349e+06 4.42203e+07 1.3674e+08 7.4523e+06 2.72621e+06 598145 28121 98 2 0 0 0 0 0 0 0 0 0 
0 0 0 0 0 0 0 0 0 0 0 0 0 0 0 0 14498 1.17775e+06 3.14596e+06 192095 8842 3 0 0 0 0 0 0 0 0 6 1819 225434 3.59124e+06 4.58083e+07 1.35734e+08 7.09804e+06 2.47061e+06 507750 22167 70 0 0 0 0 0 0 0 0 0 0 
0 0 0 0 0 0 0 0 0 0 0 0 0 0 0 23 39259 3.29155e+06 8.62776e+06 524006 20900 0 0 0 0 0 0 0 0 0 54 2343 289356 4.12042e+06 4.76108e+07 1.27287e+08 5.96344e+06 1.8637e+06 346008 11943 6 0 0 0 0 0 0 0 0 0 0 
0 0 0 0 0 0 0 0 0 0 0 0 0 0 0 21 56650 4.89404e+06 1.32399e+07 809623 32412 43 0 0 0 0 0 0 0 0 74 3394 343026 4.48976e+06 4.84155e+07 1.20716e+08 5.22833e+06 1.51064e+06 251772 7582 0 0 0 0 0 0 0 0 0 0 0 
0 0 0 0 0 0 0 0 0 0 0 0 0 0 0 0 14457 1.42631e+06 4.42316e+06 302980 14673 29 0 0 0 0 0 0 0 0 103 2153 347873 4.61462e+06 5.1029e+07 1.30112e+08 5.74916e+06 1.67462e+06 278663 9249 6 0 0 0 0 0 0 0 0 0 0 
0 0 0 0 0 0 0 0 0 0 0 0 0 0 0 55 32869 3.09062e+06 9.5345e+06 650780 31752 57 0 0 0 0 0 0 0 0 138 2727 415479 5.12892e+06 5.21229e+07 1.22469e+08 4.99118e+06 1.31486e+06 207085 5888 0 0 0 0 0 0 0 0 0 0 0 
0 0 0 0 0 0 0 0 0 0 0 0 0 0 0 62 4401 515544 1.89748e+06 153450 9140 122 0 0 0 0 0 0 0 1 168 2650 390981 5.05437e+06 5.37945e+07 1.30884e+08 5.55939e+06 1.48876e+06 235735 7866 3 0 0 0 0 0 0 0 0 0 0 
0 0 0 0 0 0 0 0 0 0 0 0 0 0 0 0 2400 281706 1.10317e+06 97733 7215 40 0 0 0 0 0 0 0 0 65 2964 402789 5.1448e+06 5.46331e+07 1.31164e+08 5.47187e+06 1.4556e+06 225425 6492 2 0 0 0 0 0 0 0 0 0 0 
0 0 0 0 0 0 0 0 0 0 0 0 0 0 0 0 1258 127294 580928 54971 5149 0 0 0 0 0 0 0 0 0 54 2938 421113 5.27569e+06 5.53132e+07 1.31196e+08 5.3976e+06 1.40525e+06 212048 5435 2 0 0 0 0 0 0 0 0 0 0 
0 0 0 0 0 0 0 0 0 0 0 0 0 0 0 0 1594 207710 975954 94243 9880 1 0 0 0 0 0 0 0 0 219 3726 510062 5.91447e+06 5.80214e+07 1.28055e+08 4.86113e+06 1.1772e+06 162068 4057 2 0 0 0 0 0 0 0 0 0 0 
0 0 0 0 0 0 0 0 0 0 0 0 0 0 0 0 844 77728 414935 43591 5256 0 0 0 0 0 0 0 0 0 232 4629 508006 5.88083e+06 5.80912e+07 1.28766e+08 4.86794e+06 1.1738e+06 160012 3794 0 0 0 0 0 0 0 0 0 0 0 
0 0 0 0 0 0 0 0 0 0 0 0 0 0 0 0 4132 371410 1.88203e+06 178966 20340 0 0 0 0 0 0 0 0 0 404 8422 692423 7.11864e+06 6.23461e+07 1.22334e+08 4.07728e+06 860426 102839 1809 0 0 0 0 0 0 0 0 0 0 0 
0 0 0 0 0 0 0 0 0 0 0 0 0 0 0 10 123 15947 110669 13369 1837 0 0 0 0 0 0 0 0 0 240 5895 526416 6.09315e+06 5.91936e+07 1.28165e+08 4.66715e+06 1.0671e+06 135465 2689 2 0 0 0 0 0 0 0 0 0 0 
0 0 0 0 0 0 0 0 0 0 0 0 0 0 0 0 26 914 7231 1317 155 0 0 0 0 0 0 0 0 0 80 4813 396429 5.17974e+06 5.55381e+07 1.3212e+08 5.24317e+06 1.32395e+06 178790 4289 0 0 0 0 0 0 0 0 0 0 0 
0 0 0 0 0 0 0 0 0 0 0 0 0 0 0 0 5 630 3871 1093 47 0 0 0 0 0 0 0 0 0 329 5522 403799 5.33068e+06 5.61529e+07 1.31529e+08 5.13814e+06 1.26391e+06 165690 3489 0 0 0 0 0 0 0 0 0 0 0 
0 0 0 0 0 0 0 0 0 0 0 0 0 0 0 0 0 250 973 273 0 0 0 0 0 0 0 0 0 0 167 5202 370396 5.02385e+06 5.49012e+07 1.32826e+08 5.33956e+06 1.34712e+06 180474 4033 29 0 0 0 0 0 0 0 0 0 0 
0 0 0 0 0 0 0 0 0 0 0 0 0 0 0 0 0 73 464 252 0 0 0 0 0 0 0 0 0 0 242 6245 382783 5.09778e+06 5.54507e+07 1.3238e+08 5.22439e+06 1.2872e+06 165437 3282 29 0 0 0 0 0 0 0 0 0 0 
0 0 0 0 0 0 0 0 0 0 0 0 0 0 0 0 0 61 413 98 0 0 0 0 0 0 0 0 0 0 260 6378 392123 5.21861e+06 5.5911e+07 1.31947e+08 5.14091e+06 1.22638e+06 152440 3367 2 0 0 0 0 0 0 0 0 0 0 
0 0 0 0 0 0 0 0 0 0 0 0 0 0 0 0 0 34 121 0 0 0 0 0 0 0 0 0 0 0 48 4982 336369 4.76684e+06 5.3971e+07 1.3396e+08 5.44612e+06 1.33413e+06 176166 3212 0 0 0 0 0 0 0 0 0 0 0 
0 0 0 0 0 0 0 0 0 0 0 0 0 0 0 0 0 0 106 0 0 0 0 0 0 0 0 0 0 0 19 6051 369849 5.12403e+06 5.57107e+07 1.32292e+08 5.14544e+06 1.19754e+06 150390 3010 0 0 0 0 0 0 0 0 0 0 0 
0 0 0 0 0 0 0 0 0 0 0 0 0 0 0 0 0 0 71 0 0 0 0 0 0 0 0 0 0 0 0 7075 359626 5.10246e+06 5.57004e+07 1.32339e+08 5.15360e+06 1.1866e+06 147177 2861 8 0 0 0 0 0 0 0 0 0 0 
0 0 0 0 0 0 0 0 0 0 0 0 0 0 0 0 0 0 529 0 0 0 0 0 0 0 0 0 0 0 3 11389 514669 6.43162e+06 6.10173e+07 1.26787e+08 4.28357e+06 860129 90325 2057 2 0 0 0 0 0 0 0 0 0 0 
0 0 0 0 0 0 0 0 0 0 0 0 0 0 0 0 0 0 3271 0 0 0 0 0 0 0 0 0 0 0 1 19178 701807 7.85642e+06 6.60398e+07 1.21085e+08 3.60566e+06 629181 57269 1401 0 0 0 0 0 0 0 0 0 0 0 
0 0 0 0 0 0 0 0 0 0 0 0 0 0 0 0 0 5 4717 0 0 0 0 0 0 0 0 0 0 0 19 21106 818423 8.66371e+06 6.84171e+07 1.18207e+08 3.28904e+06 532910 44041 1159 0 0 0 0 0 0 0 0 0 0 0 
0 0 0 0 0 0 0 0 0 0 0 0 0 0 0 0 0 0 4442 0 0 0 0 0 0 0 0 0 0 0 18 26698 867894 9.12802e+06 6.95167e+07 1.16778e+08 3.1508e+06 486650 39240 730 0 0 0 0 0 0 0 0 0 0 0 
0 0 0 0 0 0 0 0 0 0 0 0 0 0 0 0 0 0 483 0 0 0 0 0 0 0 0 0 0 0 128 20502 729730 8.22018e+06 6.70472e+07 1.1994e+08 3.42430e+06 563756 51180 1418 0 0 0 0 0 0 0 0 0 0 0 
0 0 0 0 0 0 0 0 0 0 0 0 0 0 0 0 0 0 282 0 0 0 0 0 0 0 0 0 0 0 205 19597 695297 7.94444e+06 6.62703e+07 1.2092e+08 3.50824e+06 586168 52665 1904 0 0 0 0 0 0 0 0 0 0 0 
0 0 0 0 0 0 0 0 0 0 0 0 0 0 0 0 0 0 60 0 0 0 0 0 0 0 0 0 0 0 101 12463 533978 6.81577e+06 6.25282e+07 1.25348e+08 3.96048e+06 722081 74890 2922 0 0 0 0 0 0 0 0 0 0 0 
0 0 0 0 0 0 0 0 0 0 0 0 0 0 0 0 0 0 95 0 0 0 0 0 0 0 0 0 0 0 153 13794 652130 7.70179e+06 6.53951e+07 1.22015e+08 3.56485e+06 595649 58535 1906 62 0 0 0 0 0 0 0 0 0 0 
0 0 0 0 0 0 0 0 0 0 0 0 0 0 0 0 0 0 5 0 0 0 0 0 0 0 0 0 0 0 88 18876 748682 8.45546e+06 6.77134e+07 1.19254e+08 3.25123e+06 508242 47069 1381 70 0 0 0 0 0 0 0 0 0 0 
0 0 0 0 0 0 0 0 0 0 0 0 0 0 0 0 0 0 37 0 0 0 0 0 0 0 0 0 0 0 10 18232 740519 8.34932e+06 6.76638e+07 1.19383e+08 3.27735e+06 519029 46952 888 15 0 0 0 0 0 0 0 0 0 0 
0 0 0 0 0 0 0 0 0 0 0 0 0 0 0 0 0 0 152 0 0 0 0 0 0 0 0 0 0 0 86 24484 920069 9.5567e+06 7.12017e+07 1.14953e+08 2.891e+06 413647 36800 832 2 0 0 0 0 0 0 0 0 0 0 
0 0 0 0 0 0 0 0 0 0 0 0 0 0 0 0 0 0 61 0 0 0 0 0 0 0 0 0 0 0 161 23714 892351 9.45629e+06 7.1088e+07 1.15183e+08 2.89941e+06 417178 38335 750 28 0 0 0 0 0 0 0 0 0 0 
0 0 0 0 0 0 0 0 0 0 0 0 0 0 0 0 0 0 0 0 0 0 0 0 0 0 0 0 0 0 231 22813 842826 9.20038e+06 7.04246e+07 1.16081e+08 2.95098e+06 434756 40257 1066 83 0 0 0 0 0 0 0 0 0 0 
0 0 0 0 0 0 0 0 0 0 0 0 0 0 0 0 0 0 0 0 0 0 0 0 0 0 0 0 0 0 501 30733 966040 1.01124e+07 7.28932e+07 1.12874e+08 2.70355e+06 385372 31986 955 15 0 0 0 0 0 0 0 0 0 0 
0 0 0 0 0 0 0 0 0 0 0 0 0 0 0 0 0 0 0 0 0 0 0 0 0 0 0 0 0 0 536 36719 1.0548e+06 1.0791e+07 7.45899e+07 1.10643e+08 2.51426e+06 341132 26442 942 0 0 0 0 0 0 0 0 0 0 0 
0 0 0 0 0 0 0 0 0 0 0 0 0 0 0 0 0 0 0 0 0 0 0 0 0 0 0 0 0 0 404 33113 993595 1.04228e+07 7.38962e+07 1.11698e+08 2.57225e+06 354141 27397 830 0 0 0 0 0 0 0 0 0 0 0 
0 0 0 0 0 0 0 0 0 0 0 0 0 0 0 0 0 0 0 0 0 0 0 0 0 0 0 0 0 0 539 40849 1.14808e+06 1.13209e+07 7.61537e+07 1.08649e+08 2.36712e+06 297056 21261 527 0 0 0 0 0 0 0 0 0 0 0 
0 0 0 0 0 0 0 0 0 0 0 0 0 0 0 0 0 0 0 0 0 0 0 0 0 0 0 0 0 0 744 52094 1.36618e+06 1.25772e+07 7.87253e+07 1.04884e+08 2.13439e+06 242415 16536 374 0 0 0 0 0 0 0 0 0 0 0 
0 0 0 0 0 0 0 0 0 0 0 0 0 0 0 0 0 0 0 0 0 0 0 0 0 0 0 0 0 0 810 53063 1.43732e+06 1.30173e+07 7.96115e+07 1.03584e+08 2.05184e+06 229437 13918 92 0 0 0 0 0 0 0 0 0 0 0 
0 0 0 0 0 0 0 0 0 0 0 0 0 0 0 0 0 0 0 0 0 0 0 0 0 0 0 0 0 0 669 65753 1.63891e+06 1.41675e+07 8.17055e+07 1.00358e+08 1.85634e+06 194908 11689 75 0 0 0 0 0 0 0 0 0 0 0 
0 0 0 0 0 0 0 0 0 0 0 0 0 0 0 0 0 0 0 0 0 0 0 0 0 0 0 0 0 0 1097 86419 2.01023e+06 1.60776e+07 8.48047e+07 9.52403e+07 1.61604e+06 152847 9759 20 0 0 0 0 0 0 0 0 0 0 0 
0 0 0 0 0 0 0 0 0 0 0 0 0 0 0 0 0 0 0 0 0 0 0 0 0 0 0 0 0 0 854 83349 1.95232e+06 1.58893e+07 8.47054e+07 9.55822e+07 1.62292e+06 152565 9922 92 0 0 0 0 0 0 0 0 0 0 0 
0 0 0 0 0 0 0 0 0 0 0 0 0 0 0 0 0 0 0 0 0 0 0 0 0 0 0 0 0 0 1146 80877 1.9003e+06 1.57184e+07 8.44744e+07 9.60409e+07 1.61819e+06 156110 8605 118 0 0 0 0 0 0 0 0 0 0 0 
0 0 0 0 0 0 0 0 0 0 0 0 0 0 0 0 0 0 0 0 0 0 0 0 0 0 0 0 0 0 902 67361 1.65558e+06 1.4625e+07 8.28796e+07 9.88611e+07 1.72877e+06 170729 9794 63 0 0 0 0 0 0 0 0 0 0 0 
0 0 0 0 0 0 0 0 0 0 0 0 0 0 0 0 0 0 0 0 0 0 0 0 0 0 0 0 0 3 1095 73048 1.72444e+06 1.51516e+07 8.37998e+07 9.74347e+07 1.64689e+06 158566 8715 20 0 0 0 0 0 0 0 0 0 0 0 
0 0 0 0 0 0 0 0 0 0 0 0 0 0 0 0 0 0 0 0 0 0 0 0 0 0 0 0 0 2 597 78061 1.84181e+06 1.57694e+07 8.4875e+07 9.57196e+07 1.56292e+06 142133 9467 40 0 0 0 0 0 0 0 0 0 0 0 
0 0 0 0 0 0 0 0 0 0 0 0 0 0 0 0 0 0 0 0 0 0 0 0 0 0 0 0 0 0 1032 100168 2.26079e+06 1.77979e+07 8.76733e+07 9.06925e+07 1.35623e+06 110852 6145 145 0 0 0 0 0 0 0 0 0 0 0 
0 0 0 0 0 0 0 0 0 0 0 0 0 0 0 0 0 0 0 0 0 0 0 0 0 0 0 0 0 0 1536 137566 2.85238e+06 2.04001e+07 9.08377e+07 8.4552e+07 1.12909e+06 84407 4063 48 0 0 0 0 0 0 0 0 0 0 0 
0 0 0 0 0 0 0 0 0 0 0 0 0 0 0 0 0 0 0 0 0 0 0 0 0 0 0 0 0 0 1941 160848 3.10738e+06 2.14986e+07 9.19935e+07 8.21048e+07 1.0562e+06 72566 3229 0 0 0 0 0 0 0 0 0 0 0 0 
0 0 0 0 0 0 0 0 0 0 0 0 0 0 0 0 0 0 0 0 0 0 0 0 0 0 0 0 0 10 2345 197139 3.60979e+06 2.349e+07 9.38551e+07 7.78535e+07 928621 60059 2429 27 0 0 0 0 0 0 0 0 0 0 0 
0 0 0 0 0 0 0 0 0 0 0 0 0 0 0 0 0 0 0 0 0 0 0 0 0 0 0 0 0 14 2244 232205 4.02322e+06 2.50445e+07 9.51314e+07 7.46818e+07 832324 49390 1886 14 0 0 0 0 0 0 0 0 0 0 0 
0 0 0 0 0 0 0 0 0 0 0 0 0 0 0 0 0 0 0 0 0 0 0 0 0 0 0 0 0 0 2826 272699 4.51571e+06 2.67732e+07 9.63552e+07 7.12869e+07 749175 41639 1483 126 0 0 0 0 0 0 0 0 0 0 0 
0 0 0 0 0 0 0 0 0 0 0 0 0 0 0 0 0 0 0 0 0 0 0 0 0 0 0 0 0 15 4614 375083 5.59532e+06 3.01124e+07 9.78676e+07 6.53843e+07 627427 30750 1233 117 0 0 0 0 0 0 0 0 0 0 0 
0 0 0 0 0 0 0 0 0 0 0 0 0 0 0 0 0 0 0 0 0 0 0 0 0 0 0 0 0 16 7920 570197 7.39865e+06 3.47315e+07 9.89185e+07 5.7865e+07 487459 18848 795 98 0 0 0 0 0 0 0 0 0 0 0 
0 0 0 0 0 0 0 0 0 0 0 0 0 0 0 0 0 0 0 0 0 0 0 0 0 0 0 0 0 0 6865 558298 7.22934e+06 3.43962e+07 9.89771e+07 5.83185e+07 493046 18685 864 144 0 0 0 0 0 0 0 0 0 0 0 
0 0 0 0 0 0 0 0 0 0 0 0 0 0 0 0 0 0 0 0 0 0 0 0 0 0 0 0 0 4 7066 540966 7.11234e+06 3.40907e+07 9.90806e+07 5.86513e+07 498244 17003 827 8 0 0 0 0 0 0 0 0 0 0 0 
0 0 0 0 0 0 0 0 0 0 0 0 0 0 0 0 0 0 0 0 0 0 0 0 0 0 0 0 0 53 6626 467915 6.48548e+06 3.2612e+07 9.90988e+07 6.07706e+07 539293 17563 780 0 0 0 0 0 0 0 0 0 0 0 0 
0 0 0 0 0 0 0 0 0 0 0 0 0 0 0 0 0 0 0 0 0 0 0 0 0 0 0 0 0 30 11099 626764 7.92085e+06 3.63066e+07 9.96016e+07 5.50787e+07 439852 13043 512 0 0 0 0 0 0 0 0 0 0 0 0 
0 0 0 0 0 0 0 0 0 0 0 0 0 0 0 0 0 0 0 0 0 0 0 0 0 0 0 0 0 0 9575 574555 7.48055e+06 3.53453e+07 9.97439e+07 5.63808e+07 450549 13475 276 0 0 0 0 0 0 0 0 0 0 0 0 
0 0 0 0 0 0 0 0 0 0 0 0 0 0 0 0 0 0 0 0 0 0 0 0 0 0 0 0 0 2 10046 620626 7.92019e+06 3.65619e+07 9.98395e+07 5.46095e+07 424412 12801 64 0 0 0 0 0 0 0 0 0 0 0 0 
0 0 0 0 0 0 0 0 0 0 0 0 0 0 0 0 0 0 0 0 0 0 0 0 0 0 0 0 0 11 12412 756429 9.03117e+06 3.90589e+07 9.98982e+07 5.08643e+07 366169 11406 7 0 0 0 0 0 0 0 0 0 0 0 0 
0 0 0 0 0 0 0 0 0 0 0 0 0 0 0 0 0 0 0 0 0 0 0 0 0 0 0 0 0 18 13186 796302 9.34622e+06 3.98703e+07 9.98927e+07 4.97159e+07 354358 10018 1 0 0 0 0 0 0 0 0 0 0 0 0 
0 0 0 0 0 0 0 0 0 0 0 0 0 0 0 0 0 0 0 0 0 0 0 0 0 0 0 0 0 28 11492 804960 9.42415e+06 4.01834e+07 9.99522e+07 4.92741e+07 339890 8825 0 0 0 0 0 0 0 0 0 0 0 0 0 
0 0 0 0 0 0 0 0 0 0 0 0 0 0 0 0 0 0 0 0 0 0 0 0 0 0 0 0 0 4 13327 987006 1.07667e+07 4.28819e+07 9.94506e+07 4.55961e+07 295984 7400 2 0 0 0 0 0 0 0 0 0 0 0 0 
0 0 0 0 0 0 0 0 0 0 0 0 0 0 0 0 0 0 0 0 0 0 0 0 0 0 0 0 0 15 15022 1.04693e+06 1.1167e+07 4.37925e+07 9.92679e+07 4.44206e+07 282143 6852 14 0 0 0 0 0 0 0 0 0 0 0 0 
0 0 0 0 0 0 0 0 0 0 0 0 0 0 0 0 0 0 0 0 0 0 0 0 0 0 0 0 0 46 23616 1.41426e+06 1.36531e+07 4.81508e+07 9.75844e+07 3.89526e+07 215735 4440 3 0 0 0 0 0 0 0 0 0 0 0 0 
0 0 0 0 0 0 0 0 0 0 0 0 0 0 0 0 0 0 0 0 0 0 0 0 0 0 0 0 0 132 29521 1.63691e+06 1.49211e+07 5.02826e+07 9.65603e+07 3.63781e+07 186398 3913 15 0 0 0 0 0 0 0 0 0 0 0 0 
0 0 0 0 0 0 0 0 0 0 0 0 0 0 0 0 0 0 0 0 0 0 0 0 0 0 0 0 0 26 27800 1.48344e+06 1.40559e+07 4.91778e+07 9.73927e+07 3.76571e+07 199345 4864 11 0 0 0 0 0 0 0 0 0 0 0 0 
0 0 0 0 0 0 0 0 0 0 0 0 0 0 0 0 0 0 0 0 0 0 0 0 0 0 0 0 0 90 23860 1.35826e+06 1.33369e+07 4.81829e+07 9.80408e+07 3.88414e+07 209827 4915 0 0 0 0 0 0 0 0 0 0 0 0 0 
0 0 0 0 0 0 0 0 0 0 0 0 0 0 0 0 0 0 0 0 0 0 0 0 0 0 0 0 0 269 22055 1.30162e+06 1.29595e+07 4.78472e+07 9.83653e+07 3.9288e+07 210473 4569 14 0 0 0 0 0 0 0 0 0 0 0 0 
0 0 0 0 0 0 0 0 0 0 0 0 0 0 0 0 0 0 0 0 0 0 0 0 0 0 0 0 0 335 24956 1.35603e+06 1.32943e+07 4.86282e+07 9.81817e+07 3.83103e+07 198163 4933 3 0 0 0 0 0 0 0 0 0 0 0 0 
0 0 0 0 0 0 0 0 0 0 0 0 0 0 0 0 0 0 0 0 0 0 0 0 0 0 0 0 0 948 54184 2.18678e+06 1.80791e+07 5.53718e+07 9.36362e+07 3.05397e+07 127684 2691 31 0 0 0 0 0 0 0 0 0 0 0 0 
0 0 0 0 0 0 0 0 0 0 0 0 0 0 0 0 0 0 0 0 0 0 0 0 0 0 0 0 0 976 49049 2.0044e+06 1.71975e+07 5.44003e+07 9.45537e+07 3.1653e+07 136311 3687 40 0 0 0 0 0 0 0 0 0 0 0 0 
0 0 0 0 0 0 0 0 0 0 0 0 0 0 0 0 0 0 0 0 0 0 0 0 0 0 0 0 0 1512 64594 2.44066e+06 1.96244e+07 5.74176e+07 9.20208e+07 2.83138e+07 112747 2874 0 0 0 0 0 0 0 0 0 0 0 0 0 
0 0 0 0 0 0 0 0 0 0 0 0 0 0 0 0 0 0 0 0 0 0 0 0 0 0 0 0 0 1081 68139 2.55062e+06 2.02684e+07 5.81833e+07 9.13876e+07 2.7435e+07 102353 2403 2 0 0 0 0 0 0 0 0 0 0 0 0 
0 0 0 0 0 0 0 0 0 0 0 0 0 0 0 0 0 0 0 0 0 0 0 0 0 0 0 0 0 814 60352 2.34586e+06 1.92842e+07 5.73174e+07 9.24486e+07 2.84323e+07 107288 2281 0 0 0 0 0 0 0 0 0 0 0 0 0 
0 0 0 0 0 0 0 0 0 0 0 0 0 0 0 0 0 0 0 0 0 0 0 0 0 0 0 0 0 1738 86999 3.1538e+06 2.30265e+07 6.1432e+07 8.82374e+07 2.39781e+07 80289 2164 22 0 0 0 0 0 0 0 0 0 0 0 0 
0 0 0 0 0 0 0 0 0 0 0 0 0 0 0 0 0 0 0 0 0 0 0 0 0 0 0 0 0 1416 74818 2.87294e+06 2.18273e+07 6.04409e+07 8.96508e+07 2.50386e+07 89225 2957 6 0 0 0 0 0 0 0 0 0 0 0 0 
0 0 0 0 0 0 0 0 0 0 0 0 0 0 0 0 0 0 0 0 0 0 0 0 0 0 0 0 1 2464 114838 3.90163e+06 2.63542e+07 6.45891e+07 8.43079e+07 2.06695e+07 57521 1902 0 0 0 0 0 0 0 0 0 0 0 0 0 
0 0 0 0 0 0 0 0 0 0 0 0 0 0 0 0 0 0 0 0 0 0 0 0 0 0 0 0 0 2802 139353 4.51161e+06 2.87929e+07 6.64707e+07 8.14458e+07 1.85878e+07 46800 1319 0 0 0 0 0 0 0 0 0 0 0 0 0 
0 0 0 0 0 0 0 0 0 0 0 0 0 0 0 0 0 0 0 0 0 0 0 0 0 0 0 0 5 4865 207174 5.84486e+06 3.35104e+07 6.91663e+07 7.58022e+07 1.54282e+07 33850 1122 0 0 0 0 0 0 0 0 0 0 0 0 0 
0 0 0 0 0 0 0 0 0 0 0 0 0 0 0 0 0 0 0 0 0 0 0 0 0 0 0 0 32 4365 194511 5.46096e+06 3.21948e+07 6.85558e+07 7.73826e+07 1.61665e+07 38400 1045 0 0 0 0 0 0 0 0 0 0 0 0 0 
0 0 0 0 0 0 0 0 0 0 0 0 0 0 0 0 0 0 0 0 0 0 0 0 0 0 0 0 110 7411 284875 7.23859e+06 3.78102e+07 7.10697e+07 7.05874e+07 1.29743e+07 25531 966 0 0 0 0 0 0 0 0 0 0 0 0 0 
0 0 0 0 0 0 0 0 0 0 0 0 0 0 0 0 0 0 0 0 0 0 0 0 0 0 0 0 51 12046 360192 8.51237e+06 4.14844e+07 7.21394e+07 6.62571e+07 1.12139e+07 19082 428 0 0 0 0 0 0 0 0 0 0 0 0 0 
0 0 0 0 0 0 0 0 0 0 0 0 0 0 0 0 0 0 0 0 0 0 0 0 0 0 0 0 290 21106 535685 1.10447e+07 4.76697e+07 7.30783e+07 5.89048e+07 8.73112e+06 12885 422 0 0 0 0 0 0 0 0 0 0 0 0 0 
0 0 0 0 0 0 0 0 0 0 0 0 0 0 0 0 0 0 0 0 0 0 0 0 0 0 0 4 228 22359 548847 1.1305e+07 4.83261e+07 7.32508e+07 5.81053e+07 8.42616e+06 13997 99 0 0 0 0 0 0 0 0 0 0 0 0 0 
0 0 0 0 0 0 0 0 0 0 0 0 0 0 0 0 0 0 0 0 0 0 0 0 0 0 0 0 72 10988 364909 8.56273e+06 4.20312e+07 7.27236e+07 6.55964e+07 1.06871e+07 21747 314 0 0 0 0 0 0 0 0 0 0 0 0 0 
0 0 0 0 0 0 0 0 0 0 0 0 0 0 0 0 0 0 0 0 0 0 0 0 0 0 0 0 37 15263 537551 1.11105e+07 4.82516e+07 7.34772e+07 5.8307e+07 8.28467e+06 14737 404 0 0 0 0 0 0 0 0 0 0 0 0 0 
0 0 0 0 0 0 0 0 0 0 0 0 0 0 0 0 0 0 0 0 0 0 0 0 0 0 0 0 19 22580 700790 1.32615e+07 5.27516e+07 7.34791e+07 5.2965e+07 6.80723e+06 10688 506 0 0 0 0 0 0 0 0 0 0 0 0 0 
0 0 0 0 0 0 0 0 0 0 0 0 0 0 0 0 0 0 0 0 0 0 0 0 0 0 0 0 43 22314 708574 1.35463e+07 5.33456e+07 7.36464e+07 5.21264e+07 6.59245e+06 10029 824 0 0 0 0 0 0 0 0 0 0 0 0 0 
0 0 0 0 0 0 0 0 0 0 0 0 0 0 0 0 0 0 0 0 0 0 0 0 0 0 0 0 0 26244 840087 1.51302e+07 5.63225e+07 7.32317e+07 4.86624e+07 5.77663e+06 8576 585 0 0 0 0 0 0 0 0 0 0 0 0 0 
0 0 0 0 0 0 0 0 0 0 0 0 0 0 0 0 0 0 0 0 0 0 0 0 0 0 0 0 0 25022 779840 1.44845e+07 5.54097e+07 7.36178e+07 4.9713e+07 5.95811e+06 10163 846 0 0 0 0 0 0 0 0 0 0 0 0 0 
0 0 0 0 0 0 0 0 0 0 0 0 0 0 0 0 0 0 0 0 0 0 0 0 0 0 0 0 0 17949 623633 1.25906e+07 5.20246e+07 7.42386e+07 5.36628e+07 6.82723e+06 12616 1104 0 0 0 0 0 0 0 0 0 0 0 0 0 
0 0 0 0 0 0 0 0 0 0 0 0 0 0 0 0 0 0 0 0 0 0 0 0 0 0 0 0 0 16334 613768 1.2461e+07 5.19016e+07 7.44216e+07 5.37632e+07 6.80688e+06 13407 1219 0 0 0 0 0 0 0 0 0 0 0 0 0 
0 0 0 0 0 0 0 0 0 0 0 0 0 0 0 0 0 0 0 0 0 0 0 0 0 0 0 0 2 18747 696106 1.34094e+07 5.39182e+07 7.42992e+07 5.14287e+07 6.21629e+06 11208 1041 6 0 0 0 0 0 0 0 0 0 0 0 0 
0 0 0 0 0 0 0 0 0 0 0 0 0 0 0 0 0 0 0 0 0 0 0 0 0 0 0 0 6 21775 823291 1.50133e+07 5.68188e+07 7.39159e+07 4.79868e+07 5.41041e+06 7895 815 0 0 0 0 0 0 0 0 0 0 0 0 0 
0 0 0 0 0 0 0 0 0 0 0 0 0 0 0 0 0 0 0 0 0 0 0 0 0 0 0 0 1 20480 831569 1.51928e+07 5.72458e+07 7.39345e+07 4.75012e+07 5.26456e+06 7488 626 0 0 0 0 0 0 0 0 0 0 0 0 0 
0 0 0 0 0 0 0 0 0 0 0 0 0 0 0 0 0 0 0 0 0 0 0 0 0 0 0 0 29 24438 936895 1.64563e+07 5.95597e+07 7.33605e+07 4.49476e+07 4.707e+06 6085 519 3 0 0 0 0 0 0 0 0 0 0 0 0 
0 0 0 0 0 0 0 0 0 0 0 0 0 0 0 0 0 0 0 0 0 0 0 0 0 0 0 0 19 22913 994074 1.71854e+07 6.08153e+07 7.31331e+07 4.34361e+07 4.40652e+06 5034 546 4 0 0 0 0 0 0 0 0 0 0 0 0 
0 0 0 0 0 0 0 0 0 0 0 0 0 0 0 0 0 0 0 0 0 0 0 0 0 0 0 0 0 29638 1.16274e+06 1.90326e+07 6.36368e+07 7.20392e+07 4.02759e+07 3.81739e+06 4404 313 0 0 0 0 0 0 0 0 0 0 0 0 0 
0 0 0 0 0 0 0 0 0 0 0 0 0 0 0 0 0 0 0 0 0 0 0 0 0 0 0 0 6 37694 1.37688e+06 2.09977e+07 6.63029e+07 7.08158e+07 3.71495e+07 3.31428e+06 4082 146 0 0 0 0 0 0 0 0 0 0 0 0 0 
0 0 0 0 0 0 0 0 0 0 0 0 0 0 0 0 0 0 0 0 0 0 0 0 0 0 0 0 37 47591 1.69204e+06 2.36456e+07 6.96483e+07 6.88703e+07 3.33317e+07 2.75995e+06 3368 82 0 0 0 0 0 0 0 0 0 0 0 0 0 
0 0 0 0 0 0 0 0 0 0 0 0 0 0 0 0 0 0 0 0 0 0 0 0 0 0 0 0 12 55247 1.87127e+06 2.50836e+07 7.13909e+07 6.77167e+07 3.13967e+07 2.48174e+06 2774 63 0 0 0 0 0 0 0 0 0 0 0 0 0 
0 0 0 0 0 0 0 0 0 0 0 0 0 0 0 0 0 0 0 0 0 0 0 0 0 0 0 0 27 57577 1.90819e+06 2.53655e+07 7.19373e+07 6.75112e+07 3.08429e+07 2.3734e+06 2836 0 0 0 0 0 0 0 0 0 0 0 0 0 0 
0 0 0 0 0 0 0 0 0 0 0 0 0 0 0 0 0 0 0 0 0 0 0 0 0 0 0 0 145 83250 2.42226e+06 2.94758e+07 7.56816e+07 6.41182e+07 2.63996e+07 1.81575e+06 2520 0 0 0 0 0 0 0 0 0 0 0 0 0 0 
0 0 0 0 0 0 0 0 0 0 0 0 0 0 0 0 0 0 0 0 0 0 0 0 0 0 0 0 223 107178 2.89384e+06 3.26513e+07 7.80034e+07 6.13866e+07 2.34693e+07 1.48461e+06 2603 0 0 0 0 0 0 0 0 0 0 0 0 0 0 
0 0 0 0 0 0 0 0 0 0 0 0 0 0 0 0 0 0 0 0 0 0 0 0 0 0 0 15 392 121770 3.18055e+06 3.4499e+07 7.92204e+07 5.97976e+07 2.18717e+07 1.30518e+06 2305 8 0 0 0 0 0 0 0 0 0 0 0 0 0 
0 0 0 0 0 0 0 0 0 0 0 0 0 0 0 0 0 0 0 0 0 0 0 0 0 0 0 0 412 91663 2.64003e+06 3.09673e+07 7.7173e+07 6.2948e+07 2.46101e+07 1.56515e+06 3236 58 0 0 0 0 0 0 0 0 0 0 0 0 0 
0 0 0 0 0 0 0 0 0 0 0 0 0 0 0 0 0 0 0 0 0 0 0 0 0 0 0 0 414 82415 2.48196e+06 2.98779e+07 7.65359e+07 6.38819e+07 2.54989e+07 1.63619e+06 3219 163 0 0 0 0 0 0 0 0 0 0 0 0 0 
0 0 0 0 0 0 0 0 0 0 0 0 0 0 0 0 0 0 0 0 0 0 0 0 0 0 0 0 555 81468 2.44272e+06 2.95749e+07 7.6532e+07 6.40522e+07 2.56616e+07 1.65033e+06 3233 59 0 0 0 0 0 0 0 0 0 0 0 0 0 
0 0 0 0 0 0 0 0 0 0 0 0 0 0 0 0 0 0 0 0 0 0 0 0 0 0 0 0 625 97747 2.64229e+06 3.11142e+07 7.77219e+07 6.27884e+07 2.416e+07 1.47024e+06 3480 58 0 0 0 0 0 0 0 0 0 0 0 0 0 
0 0 0 0 0 0 0 0 0 0 0 0 0 0 0 0 0 0 0 0 0 0 0 0 0 0 0 0 691 118969 3.00408e+06 3.35737e+07 7.94569e+07 6.0651e+07 2.19366e+07 1.25422e+06 2843 17 0 0 0 0 0 0 0 0 0 0 0 0 0 
0 0 0 0 0 0 0 0 0 0 0 0 0 0 0 0 0 0 0 0 0 0 0 0 0 0 0 0 664 100504 2.70956e+06 3.16734e+07 7.83998e+07 6.23759e+07 2.33546e+07 1.38177e+06 2766 20 0 0 0 0 0 0 0 0 0 0 0 0 0 
0 0 0 0 0 0 0 0 0 0 0 0 0 0 0 0 0 0 0 0 0 0 0 0 0 0 0 0 707 101255 2.73386e+06 3.18594e+07 7.8602e+07 6.22519e+07 2.31086e+07 1.33843e+06 2860 0 0 0 0 0 0 0 0 0 0 0 0 0 0 
0 0 0 0 0 0 0 0 0 0 0 0 0 0 0 0 0 0 0 0 0 0 0 0 0 0 0 0 905 123644 3.11065e+06 3.44118e+07 8.01725e+07 6.00543e+07 2.09818e+07 1.14072e+06 2673 0 0 0 0 0 0 0 0 0 0 0 0 0 0 
0 0 0 0 0 0 0 0 0 0 0 0 0 0 0 0 0 0 0 0 0 0 0 0 0 0 0 0 1601 166796 3.95456e+06 3.93669e+07 8.2549e+07 5.56722e+07 1.74355e+07 850232 2030 0 0 0 0 0 0 0 0 0 0 0 0 0 0 
0 0 0 0 0 0 0 0 0 0 0 0 0 0 0 0 0 0 0 0 0 0 0 0 0 0 0 12 1689 204915 4.58129e+06 4.2779e+07 8.37647e+07 5.27046e+07 1.52839e+07 676805 2142 0 0 0 0 0 0 0 0 0 0 0 0 0 0 
0 0 0 0 0 0 0 0 0 0 0 0 0 0 0 0 0 0 0 0 0 0 0 0 0 0 0 27 2777 265637 5.48983e+06 4.7035e+07 8.48241e+07 4.89162e+07 1.295e+07 513758 1702 0 0 0 0 0 0 0 0 0 0 0 0 0 0 
0 0 0 0 0 0 0 0 0 0 0 0 0 0 0 0 0 0 0 0 0 0 0 0 0 0 0 101 3613 325878 6.33728e+06 5.0741e+07 8.52318e+07 4.56978e+07 1.12432e+07 416903 1423 0 0 0 0 0 0 0 0 0 0 0 0 0 0 
0 0 0 0 0 0 0 0 0 0 0 0 0 0 0 0 0 0 0 0 0 0 0 0 0 0 0 82 4632 341732 6.5536e+06 5.17889e+07 8.54586e+07 4.47128e+07 1.07452e+07 391952 1466 0 0 0 0 0 0 0 0 0 0 0 0 0 0 
0 0 0 0 0 0 0 0 0 0 0 0 0 0 0 0 0 0 0 0 0 0 0 0 0 0 0 63 4263 323122 6.39588e+06 5.11024e+07 8.55373e+07 4.53227e+07 1.09105e+07 401321 1441 0 0 0 0 0 0 0 0 0 0 0 0 0 0 
0 0 0 0 0 0 0 0 0 0 0 0 0 0 0 0 0 0 0 0 0 0 0 0 0 0 0 0 4316 295163 6.2045e+06 5.0367e+07 8.56324e+07 4.59647e+07 1.11237e+07 405606 1750 0 0 0 0 0 0 0 0 0 0 0 0 0 0 
0 0 0 0 0 0 0 0 0 0 0 0 0 0 0 0 0 0 0 0 0 0 0 0 0 0 0 0 1916 182556 4.36237e+06 4.21693e+07 8.45676e+07 5.31023e+07 1.49677e+07 641749 3442 1 0 0 0 0 0 0 0 0 0 0 0 0 0 
0 0 0 0 0 0 0 0 0 0 0 0 0 0 0 0 0 0 0 0 0 0 0 0 0 0 0 0 3010 243345 5.182e+06 4.63452e+07 8.56072e+07 4.9333e+07 1.27878e+07 494938 2485 0 0 0 0 0 0 0 0 0 0 0 0 0 0 
0 0 0 0 0 0 0 0 0 0 0 0 0 0 0 0 0 0 0 0 0 0 0 0 0 0 0 4 2891 271280 5.59012e+06 4.83688e+07 8.59488e+07 4.75758e+07 1.18087e+07 430339 2240 0 0 0 0 0 0 0 0 0 0 0 0 0 0 
0 0 0 0 0 0 0 0 0 0 0 0 0 0 0 0 0 0 0 0 0 0 0 0 0 0 0 16 2099 254881 5.41975e+06 4.77599e+07 8.59909e+07 4.81192e+07 1.20106e+07 438788 2771 1 0 0 0 0 0 0 0 0 0 0 0 0 0 
0 0 0 0 0 0 0 0 0 0 0 0 0 0 0 0 0 0 0 0 0 0 0 0 0 0 0 3 3003 355641 6.82698e+06 5.37754e+07 8.63183e+07 4.28941e+07 9.51965e+06 304141 1898 0 0 0 0 0 0 0 0 0 0 0 0 0 0 
0 0 0 0 0 0 0 0 0 0 0 0 0 0 0 0 0 0 0 0 0 0 0 0 0 0 0 11 4246 437723 7.78481e+06 5.75221e+07 8.6051e+07 3.97601e+07 8.1959e+06 241801 1233 0 0 0 0 0 0 0 0 0 0 0 0 0 0 
0 0 0 0 0 0 0 0 0 0 0 0 0 0 0 0 0 0 0 0 0 0 0 0 0 0 0 14 6017 609899 9.67142e+06 6.37079e+07 8.48088e+07 3.47064e+07 6.32744e+06 160388 797 0 0 0 0 0 0 0 0 0 0 0 0 0 0 
0 0 0 0 0 0 0 0 0 0 0 0 0 0 0 0 0 0 0 0 0 0 0 0 0 0 0 5 10840 954274 1.28877e+07 7.21884e+07 8.14459e+07 2.81092e+07 4.31052e+06 91472 617 0 0 0 0 0 0 0 0 0 0 0 0 0 0 
0 0 0 0 0 0 0 0 0 0 0 0 0 0 0 0 0 0 0 0 0 0 0 0 0 0 0 0 13030 1.0463e+06 1.35626e+07 7.39342e+07 8.06988e+07 2.67038e+07 3.96062e+06 78769 773 0 0 0 0 0 0 0 0 0 0 0 0 0 0 
0 0 0 0 0 0 0 0 0 0 0 0 0 0 0 0 0 0 0 0 0 0 0 0 0 0 0 0 19220 1.2891e+06 1.53863e+07 7.7717e+07 7.83754e+07 2.39058e+07 3.24681e+06 59070 277 0 0 0 0 0 0 0 0 0 0 0 0 0 0 
0 0 0 0 0 0 0 0 0 0 0 0 0 0 0 0 0 0 0 0 0 0 0 0 0 0 0 8 16762 1.20235e+06 1.48715e+07 7.70401e+07 7.89826e+07 2.44703e+07 3.35526e+06 59967 234 0 0 0 0 0 0 0 0 0 0 0 0 0 0 
0 0 0 0 0 0 0 0 0 0 0 0 0 0 0 0 0 0 0 0 0 0 0 0 0 0 0 7 14017 1.1347e+06 1.44186e+07 7.62287e+07 7.96326e+07 2.50772e+07 3.43117e+06 61751 195 0 0 0 0 0 0 0 0 0 0 0 0 0 0 
0 0 0 0 0 0 0 0 0 0 0 0 0 0 0 0 0 0 0 0 0 0 0 0 0 0 0 2 13920 1.13638e+06 1.43567e+07 7.62061e+07 7.98115e+07 2.50039e+07 3.40901e+06 61042 367 0 0 0 0 0 0 0 0 0 0 0 0 0 0 
0 0 0 0 0 0 0 0 0 0 0 0 0 0 0 0 0 0 0 0 0 0 0 0 0 0 0 131 12184 1.11219e+06 1.42266e+07 7.62800e+07 8.00058e+07 2.49205e+07 3.37768e+06 63638 299 0 0 0 0 0 0 0 0 0 0 0 0 0 0 
0 0 0 0 0 0 0 0 0 0 0 0 0 0 0 0 0 0 0 0 0 0 0 0 0 0 0 106 11289 1.00358e+06 1.34246e+07 7.46834e+07 8.11417e+07 2.60496e+07 3.61659e+06 67829 377 0 0 0 0 0 0 0 0 0 0 0 0 0 0 
0 0 0 0 0 0 0 0 0 0 0 0 0 0 0 0 0 0 0 0 0 0 0 0 0 0 0 135 9844 942375 1.29585e+07 7.38082e+07 8.17761e+07 2.66931e+07 3.74294e+06 67458 278 0 0 0 0 0 0 0 0 0 0 0 0 0 0 
0 0 0 0 0 0 0 0 0 0 0 0 0 0 0 0 0 0 0 0 0 0 0 0 0 0 0 181 12690 1.1499e+06 1.4774e+07 7.76395e+07 7.94586e+07 2.38809e+07 3.03182e+06 51229 175 0 0 0 0 0 0 0 0 0 0 0 0 0 0 
0 0 0 0 0 0 0 0 0 0 0 0 0 0 0 0 0 0 0 0 0 0 0 0 0 0 0 564 17187 1.47993e+06 1.7177e+07 8.22064e+07 7.60541e+07 2.06627e+07 2.36442e+06 36477 220 0 0 0 0 0 0 0 0 0 0 0 0 0 0 
0 0 0 0 0 0 0 0 0 0 0 0 0 0 0 0 0 0 0 0 0 0 0 0 0 0 0 307 13405 1.17634e+06 1.50424e+07 7.85399e+07 7.90769e+07 2.3251e+07 2.85025e+06 48130 343 0 0 0 0 0 0 0 0 0 0 0 0 0 0 
0 0 0 0 0 0 0 0 0 0 0 0 0 0 0 0 0 0 0 0 0 0 0 0 0 0 0 331 13993 1.14849e+06 1.50182e+07 7.83401e+07 7.93203e+07 2.327e+07 2.83784e+06 49122 556 0 0 0 0 0 0 0 0 0 0 0 0 0 0 
0 0 0 0 0 0 0 0 0 0 0 0 0 0 0 0 0 0 0 0 0 0 0 0 0 0 0 317 20117 1.34296e+06 1.66281e+07 8.14609e+07 7.70926e+07 2.103e+07 2.38601e+06 37647 355 0 0 0 0 0 0 0 0 0 0 0 0 0 0 
0 0 0 0 0 0 0 0 0 0 0 0 0 0 0 0 0 0 0 0 0 0 0 0 0 0 0 452 18123 1.21454e+06 1.57154e+07 8.0049e+07 7.83853e+07 2.20283e+07 2.54949e+06 38138 285 0 0 0 0 0 0 0 0 0 0 0 0 0 0 
0 0 0 0 0 0 0 0 0 0 0 0 0 0 0 0 0 0 0 0 0 0 0 0 0 0 2 601 22281 1.34995e+06 1.68008e+07 8.21128e+07 7.68739e+07 2.05471e+07 2.25698e+06 34383 193 0 0 0 0 0 0 0 0 0 0 0 0 0 0 
0 0 0 0 0 0 0 0 0 0 0 0 0 0 0 0 0 0 0 0 0 0 0 0 0 0 0 689 27800 1.62591e+06 1.89142e+07 8.55752e+07 7.39186e+07 1.81087e+07 1.80208e+06 25601 204 0 0 0 0 0 0 0 0 0 0 0 0 0 0 
0 0 0 0 0 0 0 0 0 0 0 0 0 0 0 0 0 0 0 0 0 0 0 0 0 0 0 661 20958 1.41976e+06 1.74979e+07 8.36625e+07 7.59846e+07 1.93778e+07 2.00418e+06 30320 232 0 0 0 0 0 0 0 0 0 0 0 0 0 0 
0 0 0 0 0 0 0 0 0 0 0 0 0 0 0 0 0 0 0 0 0 0 0 0 0 0 0 410 16611 1.27748e+06 1.65054e+07 8.21769e+07 7.74036e+07 2.04171e+07 2.16836e+06 32931 160 0 0 0 0 0 0 0 0 0 0 0 0 0 0 
0 0 0 0 0 0 0 0 0 0 0 0 0 0 0 0 0 0 0 0 0 0 0 0 0 0 0 337 19073 1.51161e+06 1.82645e+07 8.50239e+07 7.50106e+07 1.83342e+07 1.81037e+06 24162 138 0 0 0 0 0 0 0 0 0 0 0 0 0 0 
0 0 0 0 0 0 0 0 0 0 0 0 0 0 0 0 0 0 0 0 0 0 0 0 0 0 0 757 32755 2.17749e+06 2.25203e+07 9.06584e+07 6.88423e+07 1.45307e+07 1.22187e+06 14414 23 0 0 0 0 0 0 0 0 0 0 0 0 0 0 
0 0 0 0 0 0 0 0 0 0 0 0 0 0 0 0 0 0 0 0 0 0 0 0 0 0 0 1191 28173 1.98583e+06 2.13525e+07 8.97004e+07 7.02515e+07 1.53441e+07 1.31983e+06 15410 3 0 0 0 0 0 0 0 0 0 0 0 0 0 0 
0 0 0 0 0 0 0 0 0 0 0 0 0 0 0 0 0 0 0 0 0 0 0 0 0 0 8 835 25761 1.87634e+06 2.07334e+07 8.90459e+07 7.11868e+07 1.57421e+07 1.371e+06 16878 6 0 0 0 0 0 0 0 0 0 0 0 0 0 0 
0 0 0 0 0 0 0 0 0 0 0 0 0 0 0 0 0 0 0 0 0 0 0 0 0 0 0 562 22979 1.6938e+06 1.96666e+07 8.79079e+07 7.27624e+07 1.64666e+07 1.46224e+06 15894 0 0 0 0 0 0 0 0 0 0 0 0 0 0 0 
0 0 0 0 0 0 0 0 0 0 0 0 0 0 0 0 0 0 0 0 0 0 0 0 0 0 0 576 21076 1.54584e+06 1.87001e+07 8.6676e+07 7.42137e+07 1.72499e+07 1.57379e+06 17979 5 0 0 0 0 0 0 0 0 0 0 0 0 0 0 
0 0 0 0 0 0 0 0 0 0 0 0 0 0 0 0 0 0 0 0 0 0 0 0 0 0 0 1036 35207 2.12532e+06 2.2559e+07 9.16762e+07 6.8615e+07 1.38677e+07 1.10879e+06 10721 9 0 0 0 0 0 0 0 0 0 0 0 0 0 0 
0 0 0 0 0 0 0 0 0 0 0 0 0 0 0 0 0 0 0 0 0 0 0 0 0 0 0 1620 49339 2.66153e+06 2.56742e+07 9.47354e+07 6.42347e+07 1.17813e+07 854593 6346 2 0 0 0 0 0 0 0 0 0 0 0 0 0 0 
0 0 0 0 0 0 0 0 0 0 0 0 0 0 0 0 0 0 0 0 0 0 0 0 0 0 0 2199 56820 2.94873e+06 2.72946e+07 9.61388e+07 6.20397e+07 1.07781e+07 734554 5534 0 0 0 0 0 0 0 0 0 0 0 0 0 0 0 
0 0 0 0 0 0 0 0 0 0 0 0 0 0 0 0 0 0 0 0 0 0 0 0 0 0 0 3614 73780 3.51403e+06 3.01421e+07 9.81027e+07 5.82719e+07 9.30699e+06 579818 4035 0 0 0 0 0 0 0 0 0 0 0 0 0 0 0 
0 0 0 0 0 0 0 0 0 0 0 0 0 0 0 0 0 0 0 0 0 0 0 0 0 0 5 4130 88528 4.00884e+06 3.24179e+07 9.93825e+07 5.53284e+07 8.28712e+06 477753 3888 0 0 0 0 0 0 0 0 0 0 0 0 0 0 0 
0 0 0 0 0 0 0 0 0 0 0 0 0 0 0 0 0 0 0 0 0 0 0 0 0 0 0 4369 92892 4.09023e+06 3.28263e+07 9.96309e+07 5.48037e+07 8.09635e+06 451121 3206 0 0 0 0 0 0 0 0 0 0 0 0 0 0 0 
0 0 0 0 0 0 0 0 0 0 0 0 0 0 0 0 0 0 0 0 0 0 0 0 0 0 0 5093 95906 4.20058e+06 3.32931e+07 9.99476e+07 5.41894e+07 7.83889e+06 425435 2955 0 0 0 0 0 0 0 0 0 0 0 0 0 0 0 
0 0 0 0 0 0 0 0 0 0 0 0 0 0 0 0 0 0 0 0 0 0 0 0 0 0 0 9753 148421 5.70713e+06 3.922e+07 1.01321e+08 4.74296e+07 5.88446e+06 276951 1387 0 0 0 0 0 0 0 0 0 0 0 0 0 0 0 
0 0 0 0 0 0 0 0 0 0 0 0 0 0 0 0 0 0 0 0 0 0 0 0 0 0 6 10644 165429 6.20355e+06 4.11437e+07 1.01561e+08 4.53388e+07 5.34219e+06 233241 771 5 0 0 0 0 0 0 0 0 0 0 0 0 0 0 
0 0 0 0 0 0 0 0 0 0 0 0 0 0 0 0 0 0 0 0 0 0 0 0 0 0 103 9472 177319 6.50082e+06 4.20531e+07 1.01839e+08 4.41677e+07 5.03491e+06 215122 1109 0 0 0 0 0 0 0 0 0 0 0 0 0 0 0 
0 0 0 0 0 0 0 0 0 0 0 0 0 0 0 0 0 0 0 0 0 0 0 0 0 0 363 12181 230123 7.77275e+06 4.5975e+07 1.01593e+08 4.00933e+07 4.16043e+06 161010 616 0 0 0 0 0 0 0 0 0 0 0 0 0 0 0 
0 0 0 0 0 0 0 0 0 0 0 0 0 0 0 0 0 0 0 0 0 0 0 0 0 0 234 10249 202124 7.08948e+06 4.40177e+07 1.0202e+08 4.19691e+07 4.51024e+06 179103 988 0 0 0 0 0 0 0 0 0 0 0 0 0 0 0 
0 0 0 0 0 0 0 0 0 0 0 0 0 0 0 0 0 0 0 0 0 0 0 0 0 0 45 8508 186565 6.6756e+06 4.30165e+07 1.02271e+08 4.29783e+07 4.67312e+06 188334 1179 0 0 0 0 0 0 0 0 0 0 0 0 0 0 0 
0 0 0 0 0 0 0 0 0 0 0 0 0 0 0 0 0 0 0 0 0 0 0 0 0 0 15 6949 167431 6.1017e+06 4.12612e+07 1.02426e+08 4.47971e+07 5.03145e+06 205664 1858 8 0 0 0 0 0 0 0 0 0 0 0 0 0 0 
0 0 0 0 0 0 0 0 0 0 0 0 0 0 0 0 0 0 0 0 0 0 0 0 0 0 6 4294 100691 4.35428e+06 3.47258e+07 1.01564e+08 5.2144e+07 6.78756e+06 315814 3090 0 0 0 0 0 0 0 0 0 0 0 0 0 0 0 
0 0 0 0 0 0 0 0 0 0 0 0 0 0 0 0 0 0 0 0 0 0 0 0 0 0 20 2739 71896 3.41426e+06 3.05377e+07 1.00086e+08 5.71674e+07 8.28093e+06 432305 5448 0 0 0 0 0 0 0 0 0 0 0 0 0 0 0 
0 0 0 0 0 0 0 0 0 0 0 0 0 0 0 0 0 0 0 0 0 0 0 0 0 0 0 1798 46622 2.51375e+06 2.56868e+07 9.72024e+07 6.34285e+07 1.04892e+07 621873 8014 1 0 0 0 0 0 0 0 0 0 0 0 0 0 0 
0 0 0 0 0 0 0 0 0 0 0 0 0 0 0 0 0 0 0 0 0 0 0 0 0 0 0 1218 42604 2.27649e+06 2.44335e+07 9.64018e+07 6.50699e+07 1.10949e+07 669723 8828 12 0 0 0 0 0 0 0 0 0 0 0 0 0 0 
0 0 0 0 0 0 0 0 0 0 0 0 0 0 0 0 0 0 0 0 0 0 0 0 0 0 0 1125 41467 2.23242e+06 2.44053e+07 9.63449e+07 6.51639e+07 1.11344e+07 666759 8740 0 0 0 0 0 0 0 0 0 0 0 0 0 0 0 
0 0 0 0 0 0 0 0 0 0 0 0 0 0 0 0 0 0 0 0 0 0 0 0 0 0 33 1066 39262 2.17163e+06 2.40766e+07 9.62297e+07 6.55675e+07 1.1219e+07 685642 8482 19 0 0 0 0 0 0 0 0 0 0 0 0 0 0 
0 0 0 0 0 0 0 0 0 0 0 0 0 0 0 0 0 0 0 0 0 0 0 0 0 0 38 1147 46462 2.39367e+06 2.53404e+07 9.76869e+07 6.36316e+07 1.02888e+07 602017 8066 8 0 0 0 0 0 0 0 0 0 0 0 0 0 0 
0 0 0 0 0 0 0 0 0 0 0 0 0 0 0 0 0 0 0 0 0 0 0 0 0 0 174 2000 76949 3.2132e+06 2.98116e+07 1.00793e+08 5.75376e+07 8.153e+06 405816 5414 32 0 0 0 0 0 0 0 0 0 0 0 0 0 0 
0 0 0 0 0 0 0 0 0 0 0 0 0 0 0 0 0 0 0 0 0 0 0 0 0 0 84 2519 89192 3.63842e+06 3.2024e+07 1.01886e+08 5.47162e+07 7.29925e+06 338641 4362 2 0 0 0 0 0 0 0 0 0 0 0 0 0 0 
0 0 0 0 0 0 0 0 0 0 0 0 0 0 0 0 0 0 0 0 0 0 0 0 0 0 38 2326 73010 3.15825e+06 2.96491e+07 1.01101e+08 5.75416e+07 8.08008e+06 388075 5712 15 0 0 0 0 0 0 0 0 0 0 0 0 0 0 
0 0 0 0 0 0 0 0 0 0 0 0 0 0 0 0 0 0 0 0 0 0 0 0 0 0 71 2699 92924 3.69714e+06 3.25298e+07 1.02465e+08 5.39266e+07 6.96939e+06 311530 4109 10 0 0 0 0 0 0 0 0 0 0 0 0 0 0 
0 0 0 0 0 0 0 0 0 0 0 0 0 0 0 0 0 0 0 0 0 0 0 0 0 0 0 2942 101624 3.89208e+06 3.3516e+07 1.02992e+08 5.26072e+07 6.59605e+06 287477 3870 0 0 0 0 0 0 0 0 0 0 0 0 0 0 0 
0 0 0 0 0 0 0 0 0 0 0 0 0 0 0 0 0 0 0 0 0 0 0 0 0 0 5 2583 107893 3.95098e+06 3.38749e+07 1.03339e+08 5.20301e+07 6.4213e+06 268916 3811 2 0 0 0 0 0 0 0 0 0 0 0 0 0 0 
0 0 0 0 0 0 0 0 0 0 0 0 0 0 0 0 0 0 0 0 0 0 0 0 0 0 3 3102 118532 4.15425e+06 3.48265e+07 1.03801e+08 5.07545e+07 6.09291e+06 245451 3130 0 0 0 0 0 0 0 0 0 0 0 0 0 0 0 
0 0 0 0 0 0 0 0 0 0 0 0 0 0 0 0 0 0 0 0 0 0 0 0 0 0 0 4506 168618 5.20499e+06 3.92824e+07 1.0465e+08 4.56589e+07 4.85508e+06 172803 2002 0 0 0 0 0 0 0 0 0 0 0 0 0 0 0 
0 0 0 0 0 0 0 0 0 0 0 0 0 0 0 0 0 0 0 0 0 0 0 0 0 0 1 5359 190990 5.63816e+06 4.10893e+07 1.04797e+08 4.37227e+07 4.40526e+06 148701 1692 5 0 0 0 0 0 0 0 0 0 0 0 0 0 0 
0 0 0 0 0 0 0 0 0 0 0 0 0 0 0 0 0 0 0 0 0 0 0 0 0 0 16 8223 275296 7.194e+06 4.63835e+07 1.04292e+08 3.83704e+07 3.37786e+06 95881 1417 0 0 0 0 0 0 0 0 0 0 0 0 0 0 0 
0 0 0 0 0 0 0 0 0 0 0 0 0 0 0 0 0 0 0 0 0 0 0 0 0 0 0 9364 345968 8.32243e+06 4.98176e+07 1.03524e+08 3.50747e+07 2.83120e+06 72710 991 29 0 0 0 0 0 0 0 0 0 0 0 0 0 0 
0 0 0 0 0 0 0 0 0 0 0 0 0 0 0 0 0 0 0 0 0 0 0 0 0 0 5 9473 387206 9.01802e+06 5.16619e+07 1.02946e+08 3.33611e+07 2.55254e+06 61714 725 42 0 0 0 0 0 0 0 0 0 0 0 0 0 0 
0 0 0 0 0 0 0 0 0 0 0 0 0 0 0 0 0 0 0 0 0 0 0 0 0 0 109 8947 393819 9.13945e+06 5.20605e+07 1.02894e+08 3.2974e+07 2.4706e+06 56681 996 4 0 0 0 0 0 0 0 0 0 0 0 0 0 0 
0 0 0 0 0 0 0 0 0 0 0 0 0 0 0 0 0 0 0 0 0 0 0 0 0 0 115 7162 361664 8.60368e+06 5.09071e+07 1.03411e+08 3.40403e+07 2.60939e+06 57259 1043 7 0 0 0 0 0 0 0 0 0 0 0 0 0 0 
0 0 0 0 0 0 0 0 0 0 0 0 0 0 0 0 0 0 0 0 0 0 0 0 0 0 51 6561 373106 8.67051e+06 5.13028e+07 1.03429e+08 3.36346e+07 2.52986e+06 51324 930 5 0 0 0 0 0 0 0 0 0 0 0 0 0 0 
0 0 0 0 0 0 0 0 0 0 0 0 0 0 0 0 0 0 0 0 0 0 0 0 0 0 0 6535 345839 8.18927e+06 5.0192e+07 1.0393e+08 3.46436e+07 2.63397e+06 56529 851 0 0 0 0 0 0 0 0 0 0 0 0 0 0 0 
0 0 0 0 0 0 0 0 0 0 0 0 0 0 0 0 0 0 0 0 0 0 0 0 0 0 16 9269 406550 9.16471e+06 5.3063e+07 1.02954e+08 3.20907e+07 2.26541e+06 44781 870 0 0 0 0 0 0 0 0 0 0 0 0 0 0 0 
0 0 0 0 0 0 0 0 0 0 0 0 0 0 0 0 0 0 0 0 0 0 0 0 0 0 0 7675 388515 8.98128e+06 5.25702e+07 1.03279e+08 3.24389e+07 2.28792e+06 44667 1031 1 0 0 0 0 0 0 0 0 0 0 0 0 0 0 
0 0 0 0 0 0 0 0 0 0 0 0 0 0 0 0 0 0 0 0 0 0 0 0 0 0 8 7485 374534 8.82966e+06 5.22014e+07 1.03611e+08 3.26543e+07 2.27384e+06 45504 1335 0 0 0 0 0 0 0 0 0 0 0 0 0 0 0 
0 0 0 0 0 0 0 0 0 0 0 0 0 0 0 0 0 0 0 0 0 0 0 0 0 0 13 10127 433921 9.76695e+06 5.4736e+07 1.02531e+08 3.04908e+07 1.99169e+06 37187 943 0 0 0 0 0 0 0 0 0 0 0 0 0 0 0 
0 0 0 0 0 0 0 0 0 0 0 0 0 0 0 0 0 0 0 0 0 0 0 0 0 0 31 19863 714722 1.32627e+07 6.23997e+07 9.79061e+07 2.43474e+07 1.32824e+06 19613 519 0 0 0 0 0 0 0 0 0 0 0 0 0 0 0 
0 0 0 0 0 0 0 0 0 0 0 0 0 0 0 0 0 0 0 0 0 0 0 0 0 0 37 15630 584775 1.1781e+07 5.96064e+07 1.00076e+08 2.63767e+07 1.53389e+06 23784 780 0 0 0 0 0 0 0 0 0 0 0 0 0 0 0 
0 0 0 0 0 0 0 0 0 0 0 0 0 0 0 0 0 0 0 0 0 0 0 0 0 0 16 19649 690724 1.30275e+07 6.22335e+07 9.83555e+07 2.43254e+07 1.32602e+06 19744 826 4 0 0 0 0 0 0 0 0 0 0 0 0 0 0 
0 0 0 0 0 0 0 0 0 0 0 0 0 0 0 0 0 0 0 0 0 0 0 0 0 0 61 26029 833512 1.47106e+07 6.53358e+07 9.60201e+07 2.19436e+07 1.11437e+06 14430 529 5 0 0 0 0 0 0 0 0 0 0 0 0 0 0 
0 0 0 0 0 0 0 0 0 0 0 0 0 0 0 0 0 0 0 0 0 0 0 0 0 0 80 21142 707361 1.32805e+07 6.29446e+07 9.81439e+07 2.36286e+07 1.25482e+06 17350 552 0 0 0 0 0 0 0 0 0 0 0 0 0 0 0 
0 0 0 0 0 0 0 0 0 0 0 0 0 0 0 0 0 0 0 0 0 0 0 0 0 0 315 28686 865844 1.49538e+07 6.60984e+07 9.56485e+07 2.13383e+07 1.05071e+06 14098 315 0 0 0 0 0 0 0 0 0 0 0 0 0 0 0 
0 0 0 0 0 0 0 0 0 0 0 0 0 0 0 0 0 0 0 0 0 0 0 0 0 0 687 37015 1.04435e+06 1.67443e+07 6.91215e+07 9.29452e+07 1.92182e+07 876727 10603 371 0 0 0 0 0 0 0 0 0 0 0 0 0 0 0 
0 0 0 0 0 0 0 0 0 0 0 0 0 0 0 0 0 0 0 0 0 0 0 0 0 0 697 29317 866673 1.50185e+07 6.64063e+07 9.56716e+07 2.09875e+07 1.00373e+06 14194 445 0 0 0 0 0 0 0 0 0 0 0 0 0 0 0 
0 0 0 0 0 0 0 0 0 0 0 0 0 0 0 0 0 0 0 0 0 0 0 0 0 0 590 25721 797603 1.43549e+07 6.53699e+07 9.67596e+07 2.16371e+07 1.03938e+06 13810 443 0 0 0 0 0 0 0 0 0 0 0 0 0 0 0 
0 0 0 0 0 0 0 0 0 0 0 0 0 0 0 0 0 0 0 0 0 0 0 0 0 0 700 31353 943116 1.61475e+07 6.84492e+07 9.40573e+07 1.94929e+07 865684 11206 84 0 0 0 0 0 0 0 0 0 0 0 0 0 0 0 
0 0 0 0 0 0 0 0 0 0 0 0 0 0 0 0 0 0 0 0 0 0 0 0 0 0 340 25063 787165 1.44986e+07 6.60406e+07 9.65029e+07 2.11325e+07 998287 13593 10 0 0 0 0 0 0 0 0 0 0 0 0 0 0 0 
0 0 0 0 0 0 0 0 0 0 0 0 0 0 0 0 0 0 0 0 0 0 0 0 0 12 951 30230 876544 1.5467e+07 6.78055e+07 9.50597e+07 1.98456e+07 899587 13838 26 0 0 0 0 0 0 0 0 0 0 0 0 0 0 0 
0 0 0 0 0 0 0 0 0 0 0 0 0 0 0 0 0 0 0 0 0 0 0 0 0 0 854 35848 1.01627e+06 1.68865e+07 7.01856e+07 9.28898e+07 1.82007e+07 772565 10852 9 0 0 0 0 0 0 0 0 0 0 0 0 0 0 0 
0 0 0 0 0 0 0 0 0 0 0 0 0 0 0 0 0 0 0 0 0 0 0 0 0 0 576 30851 878530 1.55767e+07 6.82225e+07 9.49552e+07 1.94694e+07 853916 11299 22 0 0 0 0 0 0 0 0 0 0 0 0 0 0 0 
0 0 0 0 0 0 0 0 0 0 0 0 0 0 0 0 0 0 0 0 0 0 0 0 0 5 1122 51874 1.27264e+06 1.94141e+07 7.38051e+07 8.90281e+07 1.5812e+07 607665 6324 11 0 0 0 0 0 0 0 0 0 0 0 0 0 0 0 
0 0 0 0 0 0 0 0 0 0 0 0 0 0 0 0 0 0 0 0 0 0 0 0 0 0 887 48922 1.28801e+06 1.94474e+07 7.39749e+07 8.90446e+07 1.56065e+07 581345 6372 0 0 0 0 0 0 0 0 0 0 0 0 0 0 0 0 
0 0 0 0 0 0 0 0 0 0 0 0 0 0 0 0 0 0 0 0 0 0 0 0 0 0 1429 57306 1.47533e+06 2.11191e+07 7.60986e+07 8.65089e+07 1.42437e+07 489452 5097 0 0 0 0 0 0 0 0 0 0 0 0 0 0 0 0 
0 0 0 0 0 0 0 0 0 0 0 0 0 0 0 0 0 0 0 0 0 0 0 0 0 0 831 50726 1.35554e+06 2.0168e+07 7.52329e+07 8.78642e+07 1.48046e+07 516349 5919 19 0 0 0 0 0 0 0 0 0 0 0 0 0 0 0 
0 0 0 0 0 0 0 0 0 0 0 0 0 0 0 0 0 0 0 0 0 0 0 0 0 0 1809 78732 1.8205e+06 2.40736e+07 7.95233e+07 8.20009e+07 1.21249e+07 371276 3974 0 0 0 0 0 0 0 0 0 0 0 0 0 0 0 0 
0 0 0 0 0 0 0 0 0 0 0 0 0 0 0 0 0 0 0 0 0 0 0 0 0 0 1085 61908 1.52186e+06 2.17881e+07 7.74004e+07 8.54053e+07 1.33887e+07 426662 5079 4 0 0 0 0 0 0 0 0 0 0 0 0 0 0 0 
0 0 0 0 0 0 0 0 0 0 0 0 0 0 0 0 0 0 0 0 0 0 0 0 0 0 1081 76165 1.72623e+06 2.33797e+07 7.92318e+07 8.29345e+07 1.2275e+07 370154 4441 0 0 0 0 0 0 0 0 0 0 0 0 0 0 0 0 
0 0 0 0 0 0 0 0 0 0 0 0 0 0 0 0 0 0 0 0 0 0 0 0 0 0 1235 73797 1.70739e+06 2.32715e+07 7.93842e+07 8.30025e+07 1.21957e+07 357969 4666 1 0 0 0 0 0 0 0 0 0 0 0 0 0 0 0 
0 0 0 0 0 0 0 0 0 0 0 0 0 0 0 0 0 0 0 0 0 0 0 0 0 0 995 56179 1.43776e+06 2.10637e+07 7.72734e+07 8.626e+07 1.34836e+07 418084 5235 43 0 0 0 0 0 0 0 0 0 0 0 0 0 0 0 
0 0 0 0 0 0 0 0 0 0 0 0 0 0 0 0 0 0 0 0 0 0 0 0 0 0 428 49365 1.26804e+06 1.96807e+07 7.58306e+07 8.84026e+07 1.43035e+07 457365 6404 8 0 0 0 0 0 0 0 0 0 0 0 0 0 0 0 
0 0 0 0 0 0 0 0 0 0 0 0 0 0 0 0 0 0 0 0 0 0 0 0 0 0 1012 47116 1.22641e+06 1.9281e+07 7.55223e+07 8.90285e+07 1.44178e+07 467617 7283 18 0 0 0 0 0 0 0 0 0 0 0 0 0 0 0 
0 0 0 0 0 0 0 0 0 0 0 0 0 0 0 0 0 0 0 0 0 0 0 0 0 0 1838 63696 1.52281e+06 2.19734e+07 7.87015e+07 8.48697e+07 1.25014e+07 359886 4874 4 0 0 0 0 0 0 0 0 0 0 0 0 0 0 0 
0 0 0 0 0 0 0 0 0 0 0 0 0 0 0 0 0 0 0 0 0 0 0 0 0 0 2358 73652 1.65932e+06 2.31773e+07 8.00275e+07 8.30009e+07 1.17302e+07 323605 4155 8 0 0 0 0 0 0 0 0 0 0 0 0 0 0 0 
0 0 0 0 0 0 0 0 0 0 0 0 0 0 0 0 0 0 0 0 0 0 0 0 0 0 3520 85411 1.8694e+06 2.49202e+07 8.17539e+07 8.03044e+07 1.0779e+07 279275 4042 3 0 0 0 0 0 0 0 0 0 0 0 0 0 0 0 
0 0 0 0 0 0 0 0 0 0 0 0 0 0 0 0 0 0 0 0 0 0 0 0 0 0 4755 105447 2.16736e+06 2.72895e+07 8.3772e+07 7.68366e+07 9.59672e+06 224209 2266 5 0 0 0 0 0 0 0 0 0 0 0 0 0 0 0 
0 0 0 0 0 0 0 0 0 0 0 0 0 0 0 0 0 0 0 0 0 0 0 0 0 0 8366 143815 2.76922e+06 3.12475e+07 8.64592e+07 7.12336e+07 7.97347e+06 162380 1468 0 0 0 0 0 0 0 0 0 0 0 0 0 0 0 0 
0 0 0 0 0 0 0 0 0 0 0 0 0 0 0 0 0 0 0 0 0 0 0 0 0 0 11879 200731 3.46706e+06 3.54385e+07 8.8605e+07 6.55793e+07 6.57527e+06 120569 634 0 0 0 0 0 0 0 0 0 0 0 0 0 0 0 0 
0 0 0 0 0 0 0 0 0 0 0 0 0 0 0 0 0 0 0 0 0 0 0 0 0 25 17454 289160 4.49365e+06 4.06998e+07 9.01639e+07 5.90078e+07 5.24248e+06 84356 391 0 0 0 0 0 0 0 0 0 0 0 0 0 0 0 0 
0 0 0 0 0 0 0 0 0 0 0 0 0 0 0 0 0 0 0 0 0 0 0 0 0 0 8725 167241 3.07609e+06 3.33768e+07 8.78754e+07 6.8247e+07 7.11554e+06 130847 1364 6 0 0 0 0 0 0 0 0 0 0 0 0 0 0 0 
0 0 0 0 0 0 0 0 0 0 0 0 0 0 0 0 0 0 0 0 0 0 0 0 0 8 7930 157639 2.94763e+06 3.28088e+07 8.77509e+07 6.89403e+07 7.24653e+06 138095 1201 0 0 0 0 0 0 0 0 0 0 0 0 0 0 0 0 
0 0 0 0 0 0 0 0 0 0 0 0 0 0 0 0 0 0 0 0 0 0 0 0 0 25 5871 120976 2.49492e+06 3.00194e+07 8.64268e+07 7.26254e+07 8.1422e+06 161693 1650 0 0 0 0 0 0 0 0 0 0 0 0 0 0 0 0 
0 0 0 0 0 0 0 0 0 0 0 0 0 0 0 0 0 0 0 0 0 0 0 0 0 20 4128 114881 2.40941e+06 2.95058e+07 8.62356e+07 7.32649e+07 8.29457e+06 167651 2005 0 0 0 0 0 0 0 0 0 0 0 0 0 0 0 0 
0 0 0 0 0 0 0 0 0 0 0 0 0 0 0 0 0 0 0 0 0 0 0 0 0 0 1947 69788 1.68782e+06 2.41083e+07 8.22211e+07 8.10925e+07 1.05644e+07 250331 2689 0 0 0 0 0 0 0 0 0 0 0 0 0 0 0 0 
0 0 0 0 0 0 0 0 0 0 0 0 0 0 0 0 0 0 0 0 0 0 0 0 0 0 2719 89124 2.08642e+06 2.71521e+07 8.4986e+07 7.64193e+07 9.06428e+06 197275 1849 0 0 0 0 0 0 0 0 0 0 0 0 0 0 0 0 
0 0 0 0 0 0 0 0 0 0 0 0 0 0 0 0 0 0 0 0 0 0 0 0 0 0 3329 106541 2.31492e+06 2.91148e+07 8.65292e+07 7.35237e+07 8.23425e+06 170867 1483 0 0 0 0 0 0 0 0 0 0 0 0 0 0 0 0 
0 0 0 0 0 0 0 0 0 0 0 0 0 0 0 0 0 0 0 0 0 0 0 0 0 0 1858 74251 1.82632e+06 2.54676e+07 8.40508e+07 7.86934e+07 9.67308e+06 210061 1589 0 0 0 0 0 0 0 0 0 0 0 0 0 0 0 0 
0 0 0 0 0 0 0 0 0 0 0 0 0 0 0 0 0 0 0 0 0 0 0 0 0 0 2790 79672 2.04657e+06 2.72489e+07 8.55697e+07 7.60315e+07 8.84347e+06 175415 1063 0 0 0 0 0 0 0 0 0 0 0 0 0 0 0 0 
0 0 0 0 0 0 0 0 0 0 0 0 0 0 0 0 0 0 0 0 0 0 0 0 0 0 1829 66678 1.83475e+06 2.56024e+07 8.43966e+07 7.84114e+07 9.49053e+06 193643 1149 0 0 0 0 0 0 0 0 0 0 0 0 0 0 0 0 
0 0 0 0 0 0 0 0 0 0 0 0 0 0 0 0 0 0 0 0 0 0 0 0 0 0 1714 58796 1.68782e+06 2.44154e+07 8.35835e+07 8.00893e+07 9.957e+06 204418 1178 3 0 0 0 0 0 0 0 0 0 0 0 0 0 0 0 
0 0 0 0 0 0 0 0 0 0 0 0 0 0 0 0 0 0 0 0 0 0 0 0 0 0 1264 48296 1.52572e+06 2.33239e+07 8.26467e+07 8.18413e+07 1.03859e+07 224831 1092 5 0 0 0 0 0 0 0 0 0 0 0 0 0 0 0 
0 0 0 0 0 0 0 0 0 0 0 0 0 0 0 0 0 0 0 0 0 0 0 0 0 0 1206 55698 1.67394e+06 2.44989e+07 8.39633e+07 7.98805e+07 9.72695e+06 197608 842 70 0 0 0 0 0 0 0 0 0 0 0 0 0 0 0 
0 0 0 0 0 0 0 0 0 0 0 0 0 0 0 0 0 0 0 0 0 0 0 0 0 0 715 46680 1.5183e+06 2.33649e+07 8.30217e+07 8.16236e+07 1.02043e+07 217650 964 184 0 0 0 0 0 0 0 0 0 0 0 0 0 0 0 
0 0 0 0 0 0 0 0 0 0 0 0 0 0 0 0 0 0 0 0 0 0 0 0 0 0 1300 62729 1.85919e+06 2.63393e+07 8.58076e+07 7.70151e+07 8.74053e+06 172359 717 128 0 0 0 0 0 0 0 0 0 0 0 0 0 0 0 
0 0 0 0 0 0 0 0 0 0 0 0 0 0 0 0 0 0 0 0 0 0 0 0 0 2 1264 65440 1.9014e+06 2.67693e+07 8.63754e+07 7.62528e+07 8.47326e+06 159482 602 2 0 0 0 0 0 0 0 0 0 0 0 0 0 0 0 
0 0 0 0 0 0 0 0 0 0 0 0 0 0 0 0 0 0 0 0 0 0 0 0 0 1 2102 97479 2.53002e+06 3.14504e+07 8.93789e+07 6.96458e+07 6.78222e+06 111669 315 0 0 0 0 0 0 0 0 0 0 0 0 0 0 0 0 
0 0 0 0 0 0 0 0 0 0 0 0 0 0 0 0 0 0 0 0 0 0 0 0 0 24 3461 136904 3.21129e+06 3.56204e+07 9.14609e+07 6.38977e+07 5.58724e+06 80664 389 0 0 0 0 0 0 0 0 0 0 0 0 0 0 0 0 
0 0 0 0 0 0 0 0 0 0 0 0 0 0 0 0 0 0 0 0 0 0 0 0 0 0 3307 114314 2.87202e+06 3.35429e+07 9.07405e+07 6.65663e+07 6.06886e+06 90000 788 0 0 0 0 0 0 0 0 0 0 0 0 0 0 0 0 
0 0 0 0 0 0 0 0 0 0 0 0 0 0 0 0 0 0 0 0 0 0 0 0 0 0 2214 91226 2.44937e+06 3.08592e+07 8.9524e+07 7.02099e+07 6.75518e+06 106847 1054 0 0 0 0 0 0 0 0 0 0 0 0 0 0 0 0 
0 0 0 0 0 0 0 0 0 0 0 0 0 0 0 0 0 0 0 0 0 0 0 0 0 0 1354 53485 1.70508e+06 2.51719e+07 8.57863e+07 7.83851e+07 8.73551e+06 158768 1458 0 0 0 0 0 0 0 0 0 0 0 0 0 0 0 0 
0 0 0 0 0 0 0 0 0 0 0 0 0 0 0 0 0 0 0 0 0 0 0 0 0 0 619 37929 1.36261e+06 2.22039e+07 8.3093e+07 8.30273e+07 1.0077e+07 194322 2405 12 0 0 0 0 0 0 0 0 0 0 0 0 0 0 0 
0 0 0 0 0 0 0 0 0 0 0 0 0 0 0 0 0 0 0 0 0 0 0 0 0 0 1065 47958 1.60539e+06 2.44638e+07 8.55461e+07 7.9269e+07 8.90123e+06 162830 1554 0 0 0 0 0 0 0 0 0 0 0 0 0 0 0 0 
0 0 0 0 0 0 0 0 0 0 0 0 0 0 0 0 0 0 0 0 0 0 0 0 0 0 634 46715 1.60908e+06 2.44099e+07 8.56677e+07 7.9229e+07 8.86595e+06 168601 1405 0 0 0 0 0 0 0 0 0 0 0 0 0 0 0 0 
0 0 0 0 0 0 0 0 0 0 0 0 0 0 0 0 0 0 0 0 0 0 0 0 0 0 1057 74986 2.21248e+06 2.93371e+07 8.95138e+07 7.17843e+07 6.96063e+06 113511 1163 0 0 0 0 0 0 0 0 0 0 0 0 0 0 0 0 
0 0 0 0 0 0 0 0 0 0 0 0 0 0 0 0 0 0 0 0 0 0 0 0 0 0 836 60303 1.86348e+06 2.68357e+07 8.8033e+07 7.53001e+07 7.76919e+06 134440 1824 0 0 0 0 0 0 0 0 0 0 0 0 0 0 0 0 
0 0 0 0 0 0 0 0 0 0 0 0 0 0 0 0 0 0 0 0 0 0 0 0 0 0 998 49705 1.64839e+06 2.51213e+07 8.68699e+07 7.78246e+07 8.33231e+06 149599 2193 0 0 0 0 0 0 0 0 0 0 0 0 0 0 0 0 
0 0 0 0 0 0 0 0 0 0 0 0 0 0 0 0 0 0 0 0 0 0 0 0 0 0 1029 46231 1.6324e+06 2.50236e+07 8.7131e+07 7.77352e+07 8.28503e+06 142690 1939 0 0 0 0 0 0 0 0 0 0 0 0 0 0 0 0 
0 0 0 0 0 0 0 0 0 0 0 0 0 0 0 0 0 0 0 0 0 0 0 0 0 0 468 29797 1.16566e+06 2.06848e+07 8.28342e+07 8.48149e+07 1.0269e+07 196336 3836 0 0 0 0 0 0 0 0 0 0 0 0 0 0 0 0 
0 0 0 0 0 0 0 0 0 0 0 0 0 0 0 0 0 0 0 0 0 0 0 0 0 0 707 39653 1.41098e+06 2.32104e+07 8.57901e+07 8.04822e+07 8.90769e+06 154537 2669 0 0 0 0 0 0 0 0 0 0 0 0 0 0 0 0 
0 0 0 0 0 0 0 0 0 0 0 0 0 0 0 0 0 0 0 0 0 0 0 0 0 0 600 32684 1.20307e+06 2.09938e+07 8.36462e+07 8.40457e+07 9.88661e+06 186395 3922 0 0 0 0 0 0 0 0 0 0 0 0 0 0 0 0 
0 0 0 0 0 0 0 0 0 0 0 0 0 0 0 0 0 0 0 0 0 0 0 0 0 0 435 28841 1.06024e+06 1.94395e+07 8.17898e+07 8.67163e+07 1.07501e+07 209496 4294 0 0 0 0 0 0 0 0 0 0 0 0 0 0 0 0 
0 0 0 0 0 0 0 0 0 0 0 0 0 0 0 0 0 0 0 0 0 0 0 0 0 0 444 27917 969788 1.84699e+07 8.06627e+07 8.838e+07 1.12601e+07 224227 3990 1 0 0 0 0 0 0 0 0 0 0 0 0 0 0 0 
0 0 0 0 0 0 0 0 0 0 0 0 0 0 0 0 0 0 0 0 0 0 0 0 0 0 687 26200 925250 1.79876e+07 8.01235e+07 8.92493e+07 1.14508e+07 231613 4004 0 0 0 0 0 0 0 0 0 0 0 0 0 0 0 0 
0 0 0 0 0 0 0 0 0 0 0 0 0 0 0 0 0 0 0 0 0 0 0 0 0 0 430 17076 710346 1.5312e+07 7.62934e+07 9.40843e+07 1.32807e+07 296384 4360 0 0 0 0 0 0 0 0 0 0 0 0 0 0 0 0 
0 0 0 0 0 0 0 0 0 0 0 0 0 0 0 0 0 0 0 0 0 0 0 0 0 0 388 16353 708887 1.54677e+07 7.66483e+07 9.37696e+07 1.30966e+07 285968 5263 0 0 0 0 0 0 0 0 0 0 0 0 0 0 0 0 
0 0 0 0 0 0 0 0 0 0 0 0 0 0 0 0 0 0 0 0 0 0 0 0 0 0 214 11057 549613 1.32509e+07 7.26663e+07 9.81162e+07 1.50308e+07 366102 7834 6 0 0 0 0 0 0 0 0 0 0 0 0 0 0 0 
0 0 0 0 0 0 0 0 0 0 0 0 0 0 0 0 0 0 0 0 0 0 0 0 0 0 116 11641 553939 1.33866e+07 7.3034e+07 9.78441e+07 1.48121e+07 347731 8920 2 0 0 0 0 0 0 0 0 0 0 0 0 0 0 0 
0 0 0 0 0 0 0 0 0 0 0 0 0 0 0 0 0 0 0 0 0 0 0 0 0 0 21 12041 591486 1.38588e+07 7.40146e+07 9.69005e+07 1.4289e+07 325281 7259 26 0 0 0 0 0 0 0 0 0 0 0 0 0 0 0 
0 0 0 0 0 0 0 0 0 0 0 0 0 0 0 0 0 0 0 0 0 0 0 0 0 0 15 11773 600281 1.38759e+07 7.41471e+07 9.68634e+07 1.41813e+07 313235 5939 9 0 0 0 0 0 0 0 0 0 0 0 0 0 0 0 
0 0 0 0 0 0 0 0 0 0 0 0 0 0 0 0 0 0 0 0 0 0 0 0 0 0 5 9866 521592 1.28266e+07 7.2221e+07 9.88762e+07 1.51986e+07 338608 6558 27 0 0 0 0 0 0 0 0 0 0 0 0 0 0 0 
0 0 0 0 0 0 0 0 0 0 0 0 0 0 0 0 0 0 0 0 0 0 0 0 0 0 63 8157 473640 1.22115e+07 7.10759e+07 1.00045e+08 1.58178e+07 360575 6128 116 0 0 0 0 0 0 0 0 0 0 0 0 0 0 0 
0 0 0 0 0 0 0 0 0 0 0 0 0 0 0 0 0 0 0 0 0 0 0 0 0 0 24 12202 637527 1.45655e+07 7.5785e+07 9.53154e+07 1.34085e+07 271046 3612 194 0 0 0 0 0 0 0 0 0 0 0 0 0 0 0 
0 0 0 0 0 0 0 0 0 0 0 0 0 0 0 0 0 0 0 0 0 0 0 0 0 0 45 13297 695343 1.53371e+07 7.7254e+07 9.38598e+07 1.26011e+07 234335 3720 202 0 0 0 0 0 0 0 0 0 0 0 0 0 0 0 
0 0 0 0 0 0 0 0 0 0 0 0 0 0 0 0 0 0 0 0 0 0 0 0 0 0 31 13791 693248 1.53973e+07 7.75479e+07 9.36498e+07 1.24688e+07 224828 3300 104 0 0 0 0 0 0 0 0 0 0 0 0 0 0 0 
0 0 0 0 0 0 0 0 0 0 0 0 0 0 0 0 0 0 0 0 0 0 0 0 0 0 66 8355 536188 1.30982e+07 7.34961e+07 9.82681e+07 1.43101e+07 277302 4552 72 0 0 0 0 0 0 0 0 0 0 0 0 0 0 0 
0 0 0 0 0 0 0 0 0 0 0 0 0 0 0 0 0 0 0 0 0 0 0 0 0 0 51 6453 444026 1.17196e+07 7.08082e+07 1.01e+08 1.56981e+07 317715 5270 107 0 0 0 0 0 0 0 0 0 0 0 0 0 0 0 
0 0 0 0 0 0 0 0 0 0 0 0 0 0 0 0 0 0 0 0 0 0 0 0 0 0 62 6520 448133 1.1734e+07 7.10049e+07 1.00932e+08 1.55515e+07 317564 4565 11 0 0 0 0 0 0 0 0 0 0 0 0 0 0 0 
0 0 0 0 0 0 0 0 0 0 0 0 0 0 0 0 0 0 0 0 0 0 0 0 0 0 9 3022 243759 8.15133e+06 6.15913e+07 1.08764e+08 2.07108e+07 525372 9023 61 0 0 0 0 0 0 0 0 0 0 0 0 0 0 0 
0 0 0 0 0 0 0 0 0 0 0 0 0 0 0 0 0 0 0 0 0 0 0 0 0 0 0 3049 222372 7.76801e+06 6.03295e+07 1.09724e+08 2.13836e+07 558815 9691 43 0 0 0 0 0 0 0 0 0 0 0 0 0 0 0 
0 0 0 0 0 0 0 0 0 0 0 0 0 0 0 0 0 0 0 0 0 0 0 0 0 0 1 1961 201147 7.37755e+06 5.90711e+07 1.10646e+08 2.21006e+07 589948 10995 112 0 0 0 0 0 0 0 0 0 0 0 0 0 0 0 
0 0 0 0 0 0 0 0 0 0 0 0 0 0 0 0 0 0 0 0 0 0 0 0 0 0 0 3563 263672 8.60328e+06 6.32034e+07 1.07808e+08 1.96415e+07 466668 9160 5 0 0 0 0 0 0 0 0 0 0 0 0 0 0 0 
0 0 0 0 0 0 0 0 0 0 0 0 0 0 0 0 0 0 0 0 0 0 0 0 0 0 0 3008 223211 7.64319e+06 6.04833e+07 1.09882e+08 2.12227e+07 529275 11951 3 0 0 0 0 0 0 0 0 0 0 0 0 0 0 0 
0 0 0 0 0 0 0 0 0 0 0 0 0 0 0 0 0 0 0 0 0 0 0 0 0 0 6 2719 216922 7.43718e+06 5.99493e+07 1.10366e+08 2.14759e+07 539120 11973 0 0 0 0 0 0 0 0 0 0 0 0 0 0 0 0 
0 0 0 0 0 0 0 0 0 0 0 0 0 0 0 0 0 0 0 0 0 0 0 0 0 0 36 2853 217370 7.50472e+06 6.02247e+07 1.10278e+08 2.12212e+07 539161 10633 6 0 0 0 0 0 0 0 0 0 0 0 0 0 0 0 
0 0 0 0 0 0 0 0 0 0 0 0 0 0 0 0 0 0 0 0 0 0 0 0 0 0 17 3222 232048 7.81777e+06 6.13221e+07 1.09582e+08 2.05366e+07 493163 11949 10 0 0 0 0 0 0 0 0 0 0 0 0 0 0 0 
0 0 0 0 0 0 0 0 0 0 0 0 0 0 0 0 0 0 0 0 0 0 0 0 0 0 11 3417 227171 7.68808e+06 6.0954e+07 1.09923e+08 2.06968e+07 493379 13298 0 0 0 0 0 0 0 0 0 0 0 0 0 0 0 0 
0 0 0 0 0 0 0 0 0 0 0 0 0 0 0 0 0 0 0 0 0 0 0 0 0 0 0 4016 217968 7.53261e+06 6.03906e+07 1.10366e+08 2.09653e+07 509185 13310 28 0 0 0 0 0 0 0 0 0 0 0 0 0 0 0 
0 0 0 0 0 0 0 0 0 0 0 0 0 0 0 0 0 0 0 0 0 0 0 0 0 0 0 3046 190634 6.8981e+06 5.83042e+07 1.11831e+08 2.21911e+07 566937 13761 150 0 0 0 0 0 0 0 0 0 0 0 0 0 0 0 
0 0 0 0 0 0 0 0 0 0 0 0 0 0 0 0 0 0 0 0 0 0 0 0 0 0 0 2086 183099 6.78449e+06 5.78888e+07 1.12152e+08 2.24046e+07 569821 14239 19 0 0 0 0 0 0 0 0 0 0 0 0 0 0 0 
0 0 0 0 0 0 0 0 0 0 0 0 0 0 0 0 0 0 0 0 0 0 0 0 0 0 0 2018 157594 6.21981e+06 5.57978e+07 1.13502e+08 2.36696e+07 634381 15382 134 0 0 0 0 0 0 0 0 0 0 0 0 0 0 0 
0 0 0 0 0 0 0 0 0 0 0 0 0 0 0 0 0 0 0 0 0 0 0 0 0 0 0 2363 163430 6.46593e+06 5.68448e+07 1.13034e+08 2.28852e+07 589237 13692 395 0 0 0 0 0 0 0 0 0 0 0 0 0 0 0 
0 0 0 0 0 0 0 0 0 0 0 0 0 0 0 0 0 0 0 0 0 0 0 0 0 0 0 1446 134145 5.74098e+06 5.41628e+07 1.14659e+08 2.46172e+07 664538 18065 1102 0 0 0 0 0 0 0 0 0 0 0 0 0 0 0 
0 0 0 0 0 0 0 0 0 0 0 0 0 0 0 0 0 0 0 0 0 0 0 0 0 0 8 2305 133653 5.77678e+06 5.4468e+07 1.14519e+08 2.44188e+07 661020 17634 1311 0 0 0 0 0 0 0 0 0 0 0 0 0 0 0 
0 0 0 0 0 0 0 0 0 0 0 0 0 0 0 0 0 0 0 0 0 0 0 0 0 0 0 3925 180829 7.00946e+06 5.94564e+07 1.11543e+08 2.1282e+07 509856 12595 799 4 0 0 0 0 0 0 0 0 0 0 0 0 0 0 
0 0 0 0 0 0 0 0 0 0 0 0 0 0 0 0 0 0 0 0 0 0 0 0 0 0 0 3496 183174 7.02795e+06 5.96869e+07 1.11575e+08 2.10064e+07 504310 10806 1237 0 0 0 0 0 0 0 0 0 0 0 0 0 0 0 
0 0 0 0 0 0 0 0 0 0 0 0 0 0 0 0 0 0 0 0 0 0 0 0 0 0 2 3471 199136 7.30800e+06 6.07858e+07 1.10978e+08 2.02408e+07 473329 9749 588 2 0 0 0 0 0 0 0 0 0 0 0 0 0 0 
0 0 0 0 0 0 0 0 0 0 0 0 0 0 0 0 0 0 0 0 0 0 0 0 0 0 0 2950 196772 7.34711e+06 6.09486e+07 1.10916e+08 2.01141e+07 463269 9467 539 0 0 0 0 0 0 0 0 0 0 0 0 0 0 0 
0 0 0 0 0 0 0 0 0 0 0 0 0 0 0 0 0 0 0 0 0 0 0 0 0 0 0 3018 284276 9.11635e+06 6.66597e+07 1.06646e+08 1.69454e+07 337314 6062 389 0 0 0 0 0 0 0 0 0 0 0 0 0 0 0 
0 0 0 0 0 0 0 0 0 0 0 0 0 0 0 0 0 0 0 0 0 0 0 0 0 0 0 2880 276411 8.96803e+06 6.63123e+07 1.06967e+08 1.71244e+07 342183 5851 275 0 0 0 0 0 0 0 0 0 0 0 0 0 0 0 
0 0 0 0 0 0 0 0 0 0 0 0 0 0 0 0 0 0 0 0 0 0 0 0 0 0 0 2755 222491 7.86307e+06 6.29389e+07 1.09706e+08 1.88496e+07 409189 7038 434 0 0 0 0 0 0 0 0 0 0 0 0 0 0 0 
0 0 0 0 0 0 0 0 0 0 0 0 0 0 0 0 0 0 0 0 0 0 0 0 0 0 43 3967 262371 8.60496e+06 6.54709e+07 1.07884e+08 1.74079e+07 358558 5944 348 19 0 0 0 0 0 0 0 0 0 0 0 0 0 0 
0 0 0 0 0 0 0 0 0 0 0 0 0 0 0 0 0 0 0 0 0 0 0 0 0 0 56 2285 182715 6.82641e+06 5.96541e+07 1.12341e+08 2.05178e+07 466002 8204 795 0 0 0 0 0 0 0 0 0 0 0 0 0 0 0 
0 0 0 0 0 0 0 0 0 0 0 0 0 0 0 0 0 0 0 0 0 0 0 0 0 0 54 2686 236539 7.99182e+06 6.3861e+07 1.09416e+08 1.81069e+07 376977 6771 338 0 0 0 0 0 0 0 0 0 0 0 0 0 0 0 
0 0 0 0 0 0 0 0 0 0 0 0 0 0 0 0 0 0 0 0 0 0 0 0 0 0 4 1260 146736 5.78833e+06 5.58698e+07 1.14956e+08 2.26657e+07 559578 10710 1178 1 0 0 0 0 0 0 0 0 0 0 0 0 0 0 
0 0 0 0 0 0 0 0 0 0 0 0 0 0 0 0 0 0 0 0 0 0 0 0 0 0 0 1613 162935 6.14461e+06 5.75068e+07 1.14077e+08 2.159e+07 506855 8630 1053 0 0 0 0 0 0 0 0 0 0 0 0 0 0 0 
0 0 0 0 0 0 0 0 0 0 0 0 0 0 0 0 0 0 0 0 0 0 0 0 0 0 0 1074 109775 4.72998e+06 5.12868e+07 1.17633e+08 2.55436e+07 680224 12796 1838 0 0 0 0 0 0 0 0 0 0 0 0 0 0 0 
0 0 0 0 0 0 0 0 0 0 0 0 0 0 0 0 0 0 0 0 0 0 0 0 0 0 0 875 108352 4.61661e+06 5.06451e+07 1.18034e+08 2.58918e+07 687695 12100 2332 4 0 0 0 0 0 0 0 0 0 0 0 0 0 0 
0 0 0 0 0 0 0 0 0 0 0 0 0 0 0 0 0 0 0 0 0 0 0 0 0 0 0 762 118055 4.81894e+06 5.18137e+07 1.17512e+08 2.50779e+07 644914 11634 1620 9 0 0 0 0 0 0 0 0 0 0 0 0 0 0 
0 0 0 0 0 0 0 0 0 0 0 0 0 0 0 0 0 0 0 0 0 0 0 0 0 0 0 1239 101884 4.29443e+06 4.9211e+07 1.18858e+08 2.68042e+07 712923 13352 2009 1 0 0 0 0 0 0 0 0 0 0 0 0 0 0 
0 0 0 0 0 0 0 0 0 0 0 0 0 0 0 0 0 0 0 0 0 0 0 0 0 0 0 1469 96542 4.0682e+06 4.8163e+07 1.19406e+08 2.75096e+07 740549 11911 1586 0 0 0 0 0 0 0 0 0 0 0 0 0 0 0 
0 0 0 0 0 0 0 0 0 0 0 0 0 0 0 0 0 0 0 0 0 0 0 0 0 0 0 759 55941 2.89528e+06 4.09723e+07 1.21652e+08 3.33349e+07 1.06512e+06 19780 3241 0 0 0 0 0 0 0 0 0 0 0 0 0 0 0 
0 0 0 0 0 0 0 0 0 0 0 0 0 0 0 0 0 0 0 0 0 0 0 0 0 0 0 876 61329 3.02875e+06 4.19118e+07 1.21591e+08 3.23807e+07 1.00474e+06 16810 3370 6 0 0 0 0 0 0 0 0 0 0 0 0 0 0 
0 0 0 0 0 0 0 0 0 0 0 0 0 0 0 0 0 0 0 0 0 0 0 0 0 0 0 810 52551 2.78024e+06 4.0372e+07 1.22043e+08 3.36546e+07 1.07193e+06 19418 4562 0 0 0 0 0 0 0 0 0 0 0 0 0 0 0 
0 0 0 0 0 0 0 0 0 0 0 0 0 0 0 0 0 0 0 0 0 0 0 0 0 0 1 1247 61372 3.13388e+06 4.27344e+07 1.21723e+08 3.14006e+07 925401 15222 3883 9 0 0 0 0 0 0 0 0 0 0 0 0 0 0 
0 0 0 0 0 0 0 0 0 0 0 0 0 0 0 0 0 0 0 0 0 0 0 0 0 0 0 1337 57441 3.06724e+06 4.22348e+07 1.21896e+08 3.17709e+07 954219 13477 4145 4 0 0 0 0 0 0 0 0 0 0 0 0 0 0 
0 0 0 0 0 0 0 0 0 0 0 0 0 0 0 0 0 0 0 0 0 0 0 0 0 0 0 1348 51006 2.8405e+06 4.06744e+07 1.22314e+08 3.30746e+07 1.02495e+06 13724 4162 0 0 0 0 0 0 0 0 0 0 0 0 0 0 0 
0 0 0 0 0 0 0 0 0 0 0 0 0 0 0 0 0 0 0 0 0 0 0 0 0 0 12 1423 54714 2.96623e+06 4.16146e+07 1.22354e+08 3.20329e+07 958947 12578 3176 42 0 0 0 0 0 0 0 0 0 0 0 0 0 0 
0 0 0 0 0 0 0 0 0 0 0 0 0 0 0 0 0 0 0 0 0 0 0 0 0 0 0 942 46890 2.65478e+06 3.9334e+07 1.22865e+08 3.40056e+07 1.07337e+06 14499 3944 2 0 0 0 0 0 0 0 0 0 0 0 0 0 0 
0 0 0 0 0 0 0 0 0 0 0 0 0 0 0 0 0 0 0 0 0 0 0 0 0 0 0 1289 52482 2.78828e+06 4.03116e+07 1.22756e+08 3.30655e+07 1.00719e+06 13319 3200 0 0 0 0 0 0 0 0 0 0 0 0 0 0 0 
0 0 0 0 0 0 0 0 0 0 0 0 0 0 0 0 0 0 0 0 0 0 0 0 0 0 0 830 53655 2.72706e+06 4.00619e+07 1.22798e+08 3.33262e+07 1.01566e+06 13030 2605 0 0 0 0 0 0 0 0 0 0 0 0 0 0 0 
0 0 0 0 0 0 0 0 0 0 0 0 0 0 0 0 0 0 0 0 0 0 0 0 0 0 0 582 47861 2.47687e+06 3.84326e+07 1.23142e+08 3.4786e+07 1.09805e+06 12221 2659 0 0 0 0 0 0 0 0 0 0 0 0 0 0 0 
0 0 0 0 0 0 0 0 0 0 0 0 0 0 0 0 0 0 0 0 0 0 0 0 0 0 0 876 48093 2.4409e+06 3.80928e+07 1.23293e+08 3.50067e+07 1.10092e+06 13426 2676 0 0 0 0 0 0 0 0 0 0 0 0 0 0 0 
0 0 0 0 0 0 0 0 0 0 0 0 0 0 0 0 0 0 0 0 0 0 0 0 0 0 0 1493 81921 3.48333e+06 4.5141e+07 1.21746e+08 2.87912e+07 744456 7935 1438 0 0 0 0 0 0 0 0 0 0 0 0 0 0 0 
0 0 0 0 0 0 0 0 0 0 0 0 0 0 0 0 0 0 0 0 0 0 0 0 0 0 0 737 53624 2.62844e+06 3.95664e+07 1.23252e+08 3.34778e+07 1.00668e+06 9824 3007 0 0 0 0 0 0 0 0 0 0 0 0 0 0 0 
0 0 0 0 0 0 0 0 0 0 0 0 0 0 0 0 0 0 0 0 0 0 0 0 0 0 7 1178 75671 3.28032e+06 4.39079e+07 1.22274e+08 2.96575e+07 793668 6640 1858 0 0 0 0 0 0 0 0 0 0 0 0 0 0 0 
0 0 0 0 0 0 0 0 0 0 0 0 0 0 0 0 0 0 0 0 0 0 0 0 0 0 0 1065 52996 2.647e+06 3.95827e+07 1.23539e+08 3.31822e+07 982932 7967 3419 0 0 0 0 0 0 0 0 0 0 0 0 0 0 0 
0 0 0 0 0 0 0 0 0 0 0 0 0 0 0 0 0 0 0 0 0 0 0 0 0 0 0 1274 58629 2.8722e+06 4.1273e+07 1.23265e+08 3.16419e+07 878100 6430 2739 1 0 0 0 0 0 0 0 0 0 0 0 0 0 0 
0 0 0 0 0 0 0 0 0 0 0 0 0 0 0 0 0 0 0 0 0 0 0 0 0 0 0 885 56993 2.81275e+06 4.08891e+07 1.23404e+08 3.19445e+07 882639 5501 2246 0 0 0 0 0 0 0 0 0 0 0 0 0 0 0 
0 0 0 0 0 0 0 0 0 0 0 0 0 0 0 0 0 0 0 0 0 0 0 0 0 0 0 762 57715 2.87467e+06 4.13183e+07 1.2345e+08 3.14291e+07 861667 4894 2363 0 0 0 0 0 0 0 0 0 0 0 0 0 0 0 
0 0 0 0 0 0 0 0 0 0 0 0 0 0 0 0 0 0 0 0 0 0 0 0 0 0 0 947 60078 2.98929e+06 4.22847e+07 1.2331e+08 3.05468e+07 801742 3997 1870 34 0 0 0 0 0 0 0 0 0 0 0 0 0 0 
0 0 0 0 0 0 0 0 0 0 0 0 0 0 0 0 0 0 0 0 0 0 0 0 0 0 0 1003 69124 3.3558e+06 4.47103e+07 1.22681e+08 2.84917e+07 686325 2791 866 0 0 0 0 0 0 0 0 0 0 0 0 0 0 0 
0 0 0 0 0 0 0 0 0 0 0 0 0 0 0 0 0 0 0 0 0 0 0 0 0 0 0 930 55746 2.98382e+06 4.24256e+07 1.23423e+08 3.03399e+07 766075 2641 1453 0 0 0 0 0 0 0 0 0 0 0 0 0 0 0 
0 0 0 0 0 0 0 0 0 0 0 0 0 0 0 0 0 0 0 0 0 0 0 0 0 0 0 400 44214 2.57038e+06 3.96722e+07 1.24139e+08 3.26844e+07 882875 3686 1885 0 0 0 0 0 0 0 0 0 0 0 0 0 0 0 
0 0 0 0 0 0 0 0 0 0 0 0 0 0 0 0 0 0 0 0 0 0 0 0 0 0 8 809 72990 3.40922e+06 4.5238e+07 1.22746e+08 2.7889e+07 639842 2195 1014 0 0 0 0 0 0 0 0 0 0 0 0 0 0 0 
0 0 0 0 0 0 0 0 0 0 0 0 0 0 0 0 0 0 0 0 0 0 0 0 0 0 0 1237 81275 3.54309e+06 4.60864e+07 1.22475e+08 2.72103e+07 599301 1478 658 0 0 0 0 0 0 0 0 0 0 0 0 0 0 0 
0 0 0 0 0 0 0 0 0 0 0 0 0 0 0 0 0 0 0 0 0 0 0 0 0 0 0 1299 95847 3.96343e+06 4.84918e+07 1.21537e+08 2.54018e+07 506751 1083 321 0 0 0 0 0 0 0 0 0 0 0 0 0 0 0 
0 0 0 0 0 0 0 0 0 0 0 0 0 0 0 0 0 0 0 0 0 0 0 0 0 0 0 1958 109266 4.42328e+06 5.09787e+07 1.20416e+08 2.36254e+07 443027 860 99 0 0 0 0 0 0 0 0 0 0 0 0 0 0 0 
0 0 0 0 0 0 0 0 0 0 0 0 0 0 0 0 0 0 0 0 0 0 0 0 0 0 32 1685 124254 4.92586e+06 5.35524e+07 1.19112e+08 2.19052e+07 376484 1251 13 0 0 0 0 0 0 0 0 0 0 0 0 0 0 0 
0 0 0 0 0 0 0 0 0 0 0 0 0 0 0 0 0 0 0 0 0 0 0 0 0 0 0 2561 166670 6.02469e+06 5.82885e+07 1.16172e+08 1.90496e+07 294337 684 23 0 0 0 0 0 0 0 0 0 0 0 0 0 0 0 
0 0 0 0 0 0 0 0 0 0 0 0 0 0 0 0 0 0 0 0 0 0 0 0 0 0 0 3545 212426 7.24493e+06 6.29292e+07 1.12767e+08 1.66049e+07 236949 390 8 0 0 0 0 0 0 0 0 0 0 0 0 0 0 0 
0 0 0 0 0 0 0 0 0 0 0 0 0 0 0 0 0 0 0 0 0 0 0 0 0 0 0 2913 189386 6.72681e+06 6.10696e+07 1.14287e+08 1.74692e+07 253698 937 0 0 0 0 0 0 0 0 0 0 0 0 0 0 0 0 
0 0 0 0 0 0 0 0 0 0 0 0 0 0 0 0 0 0 0 0 0 0 0 0 0 0 4 1884 159478 6.00978e+06 5.83037e+07 1.16396e+08 1.88362e+07 290838 1504 0 0 0 0 0 0 0 0 0 0 0 0 0 0 0 0 
0 0 0 0 0 0 0 0 0 0 0 0 0 0 0 0 0 0 0 0 0 0 0 0 0 0 0 1567 128773 5.39868e+06 5.57051e+07 1.18228e+08 2.02033e+07 331336 2105 0 0 0 0 0 0 0 0 0 0 0 0 0 0 0 0 
0 0 0 0 0 0 0 0 0 0 0 0 0 0 0 0 0 0 0 0 0 0 0 0 0 0 0 1328 118727 4.95433e+06 5.37848e+07 1.19469e+08 2.12942e+07 373905 2320 2 0 0 0 0 0 0 0 0 0 0 0 0 0 0 0 
0 0 0 0 0 0 0 0 0 0 0 0 0 0 0 0 0 0 0 0 0 0 0 0 0 0 2 1947 143369 5.67255e+06 5.69608e+07 1.17569e+08 1.93402e+07 309558 1999 0 0 0 0 0 0 0 0 0 0 0 0 0 0 0 0 
0 0 0 0 0 0 0 0 0 0 0 0 0 0 0 0 0 0 0 0 0 0 0 0 0 0 13 1952 134748 5.37696e+06 5.58642e+07 1.18332e+08 1.9964e+07 322464 2356 0 0 0 0 0 0 0 0 0 0 0 0 0 0 0 0 
0 0 0 0 0 0 0 0 0 0 0 0 0 0 0 0 0 0 0 0 0 0 0 0 0 0 0 1506 115021 4.81465e+06 5.32031e+07 1.20032e+08 2.14582e+07 371823 3068 9 0 0 0 0 0 0 0 0 0 0 0 0 0 0 0 
0 0 0 0 0 0 0 0 0 0 0 0 0 0 0 0 0 0 0 0 0 0 0 0 0 0 1 2445 182960 6.39371e+06 6.01164e+07 1.15532e+08 1.75156e+07 253873 2395 17 0 0 0 0 0 0 0 0 0 0 0 0 0 0 0 
0 0 0 0 0 0 0 0 0 0 0 0 0 0 0 0 0 0 0 0 0 0 0 0 0 0 0 4307 244797 7.7017e+06 6.48299e+07 1.11884e+08 1.51393e+07 192867 1767 73 0 0 0 0 0 0 0 0 0 0 0 0 0 0 0 
0 0 0 0 0 0 0 0 0 0 0 0 0 0 0 0 0 0 0 0 0 0 0 0 0 0 0 6334 322956 9.10096e+06 6.93581e+07 1.07945e+08 1.31205e+07 143693 920 39 0 0 0 0 0 0 0 0 0 0 0 0 0 0 0 
0 0 0 0 0 0 0 0 0 0 0 0 0 0 0 0 0 0 0 0 0 0 0 0 0 0 0 6115 329327 9.13526e+06 6.96138e+07 1.07755e+08 1.30155e+07 143485 623 3 0 0 0 0 0 0 0 0 0 0 0 0 0 0 0 
0 0 0 0 0 0 0 0 0 0 0 0 0 0 0 0 0 0 0 0 0 0 0 0 0 0 2 4873 289329 8.4711e+06 6.76341e+07 1.09667e+08 1.37683e+07 163104 811 0 0 0 0 0 0 0 0 0 0 0 0 0 0 0 0 
0 0 0 0 0 0 0 0 0 0 0 0 0 0 0 0 0 0 0 0 0 0 0 0 0 0 0 3779 291890 8.51063e+06 6.78594e+07 1.09575e+08 1.35992e+07 157905 814 0 0 0 0 0 0 0 0 0 0 0 0 0 0 0 0 
0 0 0 0 0 0 0 0 0 0 0 0 0 0 0 0 0 0 0 0 0 0 0 0 0 0 8 7137 463050 1.13221e+07 7.54317e+07 1.02069e+08 1.06035e+07 101513 521 1 0 0 0 0 0 0 0 0 0 0 0 0 0 0 0 
0 0 0 0 0 0 0 0 0 0 0 0 0 0 0 0 0 0 0 0 0 0 0 0 0 0 2 4686 372217 9.89421e+06 7.19549e+07 1.05808e+08 1.18413e+07 122354 1084 0 0 0 0 0 0 0 0 0 0 0 0 0 0 0 0 
0 0 0 0 0 0 0 0 0 0 0 0 0 0 0 0 0 0 0 0 0 0 0 0 0 0 3 4197 387078 1.01305e+07 7.27383e+07 1.0511e+08 1.15159e+07 111491 1098 0 0 0 0 0 0 0 0 0 0 0 0 0 0 0 0 
0 0 0 0 0 0 0 0 0 0 0 0 0 0 0 0 0 0 0 0 0 0 0 0 0 0 4 4275 422436 1.07034e+07 7.44614e+07 1.03445e+08 1.08601e+07 101315 1171 0 0 0 0 0 0 0 0 0 0 0 0 0 0 0 0 
0 0 0 0 0 0 0 0 0 0 0 0 0 0 0 0 0 0 0 0 0 0 0 0 0 0 0 4466 462056 1.12828e+07 7.60287e+07 1.01855e+08 1.027e+07 94609 1235 0 0 0 0 0 0 0 0 0 0 0 0 0 0 0 0 
0 0 0 0 0 0 0 0 0 0 0 0 0 0 0 0 0 0 0 0 0 0 0 0 0 0 0 2779 354903 9.60908e+06 7.1845e+07 1.06335e+08 1.17297e+07 121363 1246 6 0 0 0 0 0 0 0 0 0 0 0 0 0 0 0 
0 0 0 0 0 0 0 0 0 0 0 0 0 0 0 0 0 0 0 0 0 0 0 0 0 0 0 1659 272237 8.26992e+06 6.79336e+07 1.10139e+08 1.32277e+07 152606 2049 1 0 0 0 0 0 0 0 0 0 0 0 0 0 0 0 
0 0 0 0 0 0 0 0 0 0 0 0 0 0 0 0 0 0 0 0 0 0 0 0 0 0 0 1408 239378 7.60671e+06 6.5886e+07 1.12032e+08 1.40579e+07 173003 2429 0 0 0 0 0 0 0 0 0 0 0 0 0 0 0 0 
0 0 0 0 0 0 0 0 0 0 0 0 0 0 0 0 0 0 0 0 0 0 0 0 0 0 0 1203 254617 7.92557e+06 6.70111e+07 1.11154e+08 1.3492e+07 158438 1859 0 0 0 0 0 0 0 0 0 0 0 0 0 0 0 0 
0 0 0 0 0 0 0 0 0 0 0 0 0 0 0 0 0 0 0 0 0 0 0 0 0 0 0 1289 262888 8.0439e+06 6.74087e+07 1.10836e+08 1.32892e+07 155490 1881 0 0 0 0 0 0 0 0 0 0 0 0 0 0 0 0 
0 0 0 0 0 0 0 0 0 0 0 0 0 0 0 0 0 0 0 0 0 0 0 0 0 0 0 1940 372600 9.80286e+06 7.28205e+07 1.05698e+08 1.11853e+07 116025 1304 0 0 0 0 0 0 0 0 0 0 0 0 0 0 0 0 
0 0 0 0 0 0 0 0 0 0 0 0 0 0 0 0 0 0 0 0 0 0 0 0 0 0 0 2159 384668 9.87495e+06 7.31661e+07 1.05442e+08 1.10212e+07 107182 1058 0 0 0 0 0 0 0 0 0 0 0 0 0 0 0 0 
0 0 0 0 0 0 0 0 0 0 0 0 0 0 0 0 0 0 0 0 0 0 0 0 0 0 0 1568 331067 8.88694e+06 7.04419e+07 1.08176e+08 1.20373e+07 123442 1201 0 0 0 0 0 0 0 0 0 0 0 0 0 0 0 0 
0 0 0 0 0 0 0 0 0 0 0 0 0 0 0 0 0 0 0 0 0 0 0 0 0 0 0 1161 257294 7.72364e+06 6.6945e+07 1.11571e+08 1.33468e+07 152419 1515 0 0 0 0 0 0 0 0 0 0 0 0 0 0 0 0 
0 0 0 0 0 0 0 0 0 0 0 0 0 0 0 0 0 0 0 0 0 0 0 0 0 0 0 1583 265989 8.03769e+06 6.80456e+07 1.1065e+08 1.28525e+07 143738 1576 1 0 0 0 0 0 0 0 0 0 0 0 0 0 0 0 
0 0 0 0 0 0 0 0 0 0 0 0 0 0 0 0 0 0 0 0 0 0 0 0 0 0 3 1961 308323 8.72647e+06 7.0396e+07 1.08563e+08 1.18784e+07 123805 1134 0 0 0 0 0 0 0 0 0 0 0 0 0 0 0 0 
0 0 0 0 0 0 0 0 0 0 0 0 0 0 0 0 0 0 0 0 0 0 0 0 0 0 0 2460 334735 9.02104e+06 7.15638e+07 1.07542e+08 1.14152e+07 119600 357 0 0 0 0 0 0 0 0 0 0 0 0 0 0 0 0 
0 0 0 0 0 0 0 0 0 0 0 0 0 0 0 0 0 0 0 0 0 0 0 0 0 0 0 2565 378176 9.58632e+06 7.33051e+07 1.05888e+08 1.07312e+07 107662 334 0 0 0 0 0 0 0 0 0 0 0 0 0 0 0 0 
0 0 0 0 0 0 0 0 0 0 0 0 0 0 0 0 0 0 0 0 0 0 0 0 0 0 6 2426 376011 9.65511e+06 7.35215e+07 1.05725e+08 1.06144e+07 104456 414 0 0 0 0 0 0 0 0 0 0 0 0 0 0 0 0 
0 0 0 0 0 0 0 0 0 0 0 0 0 0 0 0 0 0 0 0 0 0 0 0 0 0 0 3742 462611 1.07742e+07 7.65766e+07 1.02542e+08 9.55169e+06 87278 503 0 0 0 0 0 0 0 0 0 0 0 0 0 0 0 0 
0 0 0 0 0 0 0 0 0 0 0 0 0 0 0 0 0 0 0 0 0 0 0 0 0 0 7 5836 606517 1.26336e+07 8.11396e+07 9.74683e+07 8.07982e+06 64990 313 19 0 0 0 0 0 0 0 0 0 0 0 0 0 0 0 
0 0 0 0 0 0 0 0 0 0 0 0 0 0 0 0 0 0 0 0 0 0 0 0 0 0 39 4667 556557 1.2023e+07 8.00358e+07 9.89483e+07 8.35971e+06 70573 373 0 0 0 0 0 0 0 0 0 0 0 0 0 0 0 0 
0 0 0 0 0 0 0 0 0 0 0 0 0 0 0 0 0 0 0 0 0 0 0 0 0 0 10 4651 601751 1.27654e+07 8.16547e+07 9.70606e+07 7.84901e+06 62483 298 0 0 0 0 0 0 0 0 0 0 0 0 0 0 0 0 
0 0 0 0 0 0 0 0 0 0 0 0 0 0 0 0 0 0 0 0 0 0 0 0 0 0 0 3753 561449 1.2191e+07 8.04118e+07 9.85775e+07 8.18633e+06 66490 598 0 0 0 0 0 0 0 0 0 0 0 0 0 0 0 0 
0 0 0 0 0 0 0 0 0 0 0 0 0 0 0 0 0 0 0 0 0 0 0 0 0 0 2 5813 646301 1.32676e+07 8.27286e+07 9.5807e+07 7.48716e+06 56043 649 0 0 0 0 0 0 0 0 0 0 0 0 0 0 0 0 
0 0 0 0 0 0 0 0 0 0 0 0 0 0 0 0 0 0 0 0 0 0 0 0 0 0 12 3958 480575 1.10491e+07 7.79461e+07 1.01555e+08 8.88607e+06 76752 1502 0 0 0 0 0 0 0 0 0 0 0 0 0 0 0 0 
0 0 0 0 0 0 0 0 0 0 0 0 0 0 0 0 0 0 0 0 0 0 0 0 0 0 20 5070 568430 1.23368e+07 8.10856e+07 9.79957e+07 7.94487e+06 61471 1074 0 0 0 0 0 0 0 0 0 0 0 0 0 0 0 0 
0 0 0 0 0 0 0 0 0 0 0 0 0 0 0 0 0 0 0 0 0 0 0 0 0 0 44 2992 453663 1.08809e+07 7.78085e+07 1.0188e+08 8.89461e+06 76867 1304 0 0 0 0 0 0 0 0 0 0 0 0 0 0 0 0 
0 0 0 0 0 0 0 0 0 0 0 0 0 0 0 0 0 0 0 0 0 0 0 0 0 0 1 4603 586885 1.26675e+07 8.21396e+07 9.69411e+07 7.60182e+06 56581 941 0 0 0 0 0 0 0 0 0 0 0 0 0 0 0 0 
0 0 0 0 0 0 0 0 0 0 0 0 0 0 0 0 0 0 0 0 0 0 0 0 0 0 4 6181 648840 1.34232e+07 8.37588e+07 9.49841e+07 7.12761e+06 49494 773 0 0 0 0 0 0 0 0 0 0 0 0 0 0 0 0 
0 0 0 0 0 0 0 0 0 0 0 0 0 0 0 0 0 0 0 0 0 0 0 0 0 0 12 7935 743173 1.45515e+07 8.59169e+07 9.22216e+07 6.51722e+06 39955 637 0 0 0 0 0 0 0 0 0 0 0 0 0 0 0 0 
0 0 0 0 0 0 0 0 0 0 0 0 0 0 0 0 0 0 0 0 0 0 0 0 0 0 0 6226 583059 1.25662e+07 8.21955e+07 9.70994e+07 7.50074e+06 46790 1022 0 0 0 0 0 0 0 0 0 0 0 0 0 0 0 0 
0 0 0 0 0 0 0 0 0 0 0 0 0 0 0 0 0 0 0 0 0 0 0 0 0 0 0 7538 613120 1.29036e+07 8.30241e+07 9.61797e+07 7.22766e+06 42240 1084 0 0 0 0 0 0 0 0 0 0 0 0 0 0 0 0 
0 0 0 0 0 0 0 0 0 0 0 0 0 0 0 0 0 0 0 0 0 0 0 0 0 0 0 9353 671005 1.36627e+07 8.46312e+07 9.42197e+07 6.76674e+06 37478 861 0 0 0 0 0 0 0 0 0 0 0 0 0 0 0 0 
0 0 0 0 0 0 0 0 0 0 0 0 0 0 0 0 0 0 0 0 0 0 0 0 0 0 2 9632 670425 1.36058e+07 8.47731e+07 9.41638e+07 6.73945e+06 36083 612 31 0 0 0 0 0 0 0 0 0 0 0 0 0 0 0 
0 0 0 0 0 0 0 0 0 0 0 0 0 0 0 0 0 0 0 0 0 0 0 0 0 0 5 10556 680062 1.36629e+07 8.50308e+07 9.39506e+07 6.62848e+06 35067 464 26 0 0 0 0 0 0 0 0 0 0 0 0 0 0 0 
0 0 0 0 0 0 0 0 0 0 0 0 0 0 0 0 0 0 0 0 0 0 0 0 0 0 5 18581 915126 1.63589e+07 8.98807e+07 8.73893e+07 5.41276e+06 23385 300 0 0 0 0 0 0 0 0 0 0 0 0 0 0 0 0 
0 0 0 0 0 0 0 0 0 0 0 0 0 0 0 0 0 0 0 0 0 0 0 0 0 0 3 27037 1.17118e+06 1.89858e+07 9.35840e+07 8.17154e+07 4.49766e+06 17577 357 0 0 0 0 0 0 0 0 0 0 0 0 0 0 0 0 
0 0 0 0 0 0 0 0 0 0 0 0 0 0 0 0 0 0 0 0 0 0 0 0 0 0 35 19216 943021 1.67951e+07 9.06221e+07 8.64121e+07 5.18386e+06 23173 337 0 0 0 0 0 0 0 0 0 0 0 0 0 0 0 0 
0 0 0 0 0 0 0 0 0 0 0 0 0 0 0 0 0 0 0 0 0 0 0 0 0 0 32 13343 741374 1.46008e+07 8.71793e+07 9.14106e+07 6.02399e+06 29217 372 0 0 0 0 0 0 0 0 0 0 0 0 0 0 0 0 
0 0 0 0 0 0 0 0 0 0 0 0 0 0 0 0 0 0 0 0 0 0 0 0 0 0 27 13579 772068 1.49211e+07 8.77937e+07 9.06087e+07 5.86213e+06 27232 432 0 0 0 0 0 0 0 0 0 0 0 0 0 0 0 0 
0 0 0 0 0 0 0 0 0 0 0 0 0 0 0 0 0 0 0 0 0 0 0 0 0 0 36 10785 647376 1.35288e+07 8.52845e+07 9.40074e+07 6.49015e+06 29380 525 0 0 0 0 0 0 0 0 0 0 0 0 0 0 0 0 
0 0 0 0 0 0 0 0 0 0 0 0 0 0 0 0 0 0 0 0 0 0 0 0 0 0 86 8252 562381 1.25339e+07 8.33928e+07 9.64812e+07 6.98777e+06 31798 810 0 0 0 0 0 0 0 0 0 0 0 0 0 0 0 0 
0 0 0 0 0 0 0 0 0 0 0 0 0 0 0 0 0 0 0 0 0 0 0 0 0 0 174 9991 675338 1.38478e+07 8.62186e+07 9.29519e+07 6.26628e+06 28343 503 0 0 0 0 0 0 0 0 0 0 0 0 0 0 0 0 
0 0 0 0 0 0 0 0 0 0 0 0 0 0 0 0 0 0 0 0 0 0 0 0 0 0 193 10759 678932 1.38964e+07 8.64123e+07 9.27903e+07 6.1835e+06 26175 491 0 0 0 0 0 0 0 0 0 0 0 0 0 0 0 0 
0 0 0 0 0 0 0 0 0 0 0 0 0 0 0 0 0 0 0 0 0 0 0 0 0 0 179 13277 745398 1.46451e+07 8.80272e+07 9.07357e+07 5.80763e+06 24047 340 0 0 0 0 0 0 0 0 0 0 0 0 0 0 0 0 
0 0 0 0 0 0 0 0 0 0 0 0 0 0 0 0 0 0 0 0 0 0 0 0 0 0 6 12967 693813 1.3943e+07 8.69532e+07 9.23052e+07 6.0652e+06 25310 271 0 0 0 0 0 0 0 0 0 0 0 0 0 0 0 0 
0 0 0 0 0 0 0 0 0 0 0 0 0 0 0 0 0 0 0 0 0 0 0 0 0 0 3 12788 725214 1.43746e+07 8.77669e+07 9.12522e+07 5.8422e+06 24798 228 0 0 0 0 0 0 0 0 0 0 0 0 0 0 0 0 
0 0 0 0 0 0 0 0 0 0 0 0 0 0 0 0 0 0 0 0 0 0 0 0 0 0 1 20437 973415 1.71257e+07 9.24246e+07 8.46606e+07 4.77635e+06 17959 71 0 0 0 0 0 0 0 0 0 0 0 0 0 0 0 0 
0 0 0 0 0 0 0 0 0 0 0 0 0 0 0 0 0 0 0 0 0 0 0 0 0 0 65 35266 1.34410e+06 2.07533e+07 9.70882e+07 7.70256e+07 3.73972e+06 12519 144 0 0 0 0 0 0 0 0 0 0 0 0 0 0 0 0 
0 0 0 0 0 0 0 0 0 0 0 0 0 0 0 0 0 0 0 0 0 0 0 0 0 0 92 30632 1.21479e+06 1.96644e+07 9.61332e+07 7.90006e+07 3.94164e+06 13532 141 0 0 0 0 0 0 0 0 0 0 0 0 0 0 0 0 
0 0 0 0 0 0 0 0 0 0 0 0 0 0 0 0 0 0 0 0 0 0 0 0 0 0 222 34008 1.30704e+06 2.05909e+07 9.72978e+07 7.70587e+07 3.69685e+06 13410 177 0 0 0 0 0 0 0 0 0 0 0 0 0 0 0 0 
0 0 0 0 0 0 0 0 0 0 0 0 0 0 0 0 0 0 0 0 0 0 0 0 0 0 250 38740 1.40326e+06 2.15795e+07 9.85827e+07 7.49102e+07 3.47076e+06 13429 124 0 0 0 0 0 0 0 0 0 0 0 0 0 0 0 0 
0 0 0 0 0 0 0 0 0 0 0 0 0 0 0 0 0 0 0 0 0 0 0 0 0 0 199 35677 1.24627e+06 2.02528e+07 9.73324e+07 7.73772e+07 3.73875e+06 15594 77 0 0 0 0 0 0 0 0 0 0 0 0 0 0 0 0 
0 0 0 0 0 0 0 0 0 0 0 0 0 0 0 0 0 0 0 0 0 0 0 0 0 0 226 34166 1.19592e+06 1.97521e+07 9.69216e+07 7.82754e+07 3.80516e+06 14322 83 0 0 0 0 0 0 0 0 0 0 0 0 0 0 0 0 
0 0 0 0 0 0 0 0 0 0 0 0 0 0 0 0 0 0 0 0 0 0 0 0 0 0 62 30680 1.15015e+06 1.91986e+07 9.63982e+07 7.92945e+07 3.91264e+06 14251 11 0 0 0 0 0 0 0 0 0 0 0 0 0 0 0 0 
0 0 0 0 0 0 0 0 0 0 0 0 0 0 0 0 0 0 0 0 0 0 0 0 0 0 29 20784 808011 1.58624e+07 9.16626e+07 8.67419e+07 4.88349e+06 19514 250 0 0 0 0 0 0 0 0 0 0 0 0 0 0 0 0 
0 0 0 0 0 0 0 0 0 0 0 0 0 0 0 0 0 0 0 0 0 0 0 0 0 0 46 29156 1.01981e+06 1.82707e+07 9.53572e+07 8.12024e+07 4.10513e+06 14319 204 0 0 0 0 0 0 0 0 0 0 0 0 0 0 0 0 
0 0 0 0 0 0 0 0 0 0 0 0 0 0 0 0 0 0 0 0 0 0 0 0 0 0 51 24496 925179 1.74574e+07 9.43628e+07 8.28893e+07 4.32561e+06 13910 267 0 0 0 0 0 0 0 0 0 0 0 0 0 0 0 0 
0 0 0 0 0 0 0 0 0 0 0 0 0 0 0 0 0 0 0 0 0 0 0 0 0 0 37 20694 782152 1.59629e+07 9.21056e+07 8.6344e+07 4.76731e+06 16056 262 0 0 0 0 0 0 0 0 0 0 0 0 0 0 0 0 
0 0 0 0 0 0 0 0 0 0 0 0 0 0 0 0 0 0 0 0 0 0 0 0 0 0 23 24559 841896 1.67195e+07 9.35655e+07 8.43764e+07 4.45623e+06 14746 145 0 0 0 0 0 0 0 0 0 0 0 0 0 0 0 0 
0 0 0 0 0 0 0 0 0 0 0 0 0 0 0 0 0 0 0 0 0 0 0 0 0 0 15 33816 1.0768e+06 1.91965e+07 9.7143e+07 7.88053e+07 3.73254e+06 11002 20 0 0 0 0 0 0 0 0 0 0 0 0 0 0 0 0 
0 0 0 0 0 0 0 0 0 0 0 0 0 0 0 0 0 0 0 0 0 0 0 0 0 0 0 26354 940669 1.79263e+07 9.55726e+07 8.15206e+07 4.00069e+06 11865 1 0 0 0 0 0 0 0 0 0 0 0 0 0 0 0 0 
0 0 0 0 0 0 0 0 0 0 0 0 0 0 0 0 0 0 0 0 0 0 0 0 0 0 86 28321 1.00746e+06 1.87967e+07 9.68742e+07 7.95297e+07 3.75307e+06 9537 7 0 0 0 0 0 0 0 0 0 0 0 0 0 0 0 0 
0 0 0 0 0 0 0 0 0 0 0 0 0 0 0 0 0 0 0 0 0 0 0 0 0 0 113 34886 1.09109e+06 1.98258e+07 9.82145e+07 7.73676e+07 3.45660e+06 8408 11 0 0 0 0 0 0 0 0 0 0 0 0 0 0 0 0 
0 0 0 0 0 0 0 0 0 0 0 0 0 0 0 0 0 0 0 0 0 0 0 0 0 0 257 49414 1.42901e+06 2.31301e+07 1.01684e+08 7.09353e+07 2.76509e+06 6153 1 0 0 0 0 0 0 0 0 0 0 0 0 0 0 0 0 
0 0 0 0 0 0 0 0 0 0 0 0 0 0 0 0 0 0 0 0 0 0 0 0 0 0 518 67563 1.80597e+06 2.62696e+07 1.0427e+08 6.53006e+07 2.27908e+06 5577 9 0 0 0 0 0 0 0 0 0 0 0 0 0 0 0 0 
0 0 0 0 0 0 0 0 0 0 0 0 0 0 0 0 0 0 0 0 0 0 0 0 0 0 553 57763 1.6844e+06 2.52712e+07 1.03663e+08 6.69098e+07 2.40675e+06 5937 2 0 0 0 0 0 0 0 0 0 0 0 0 0 0 0 0 
0 0 0 0 0 0 0 0 0 0 0 0 0 0 0 0 0 0 0 0 0 0 0 0 0 0 146 36328 1.22276e+06 2.11984e+07 1.00368e+08 7.41584e+07 3.00556e+06 8786 152 0 0 0 0 0 0 0 0 0 0 0 0 0 0 0 0 
0 0 0 0 0 0 0 0 0 0 0 0 0 0 0 0 0 0 0 0 0 0 0 0 0 0 142 31489 1.17431e+06 2.0733e+07 9.9946e+07 7.5016e+07 3.08895e+06 8893 236 0 0 0 0 0 0 0 0 0 0 0 0 0 0 0 0 
0 0 0 0 0 0 0 0 0 0 0 0 0 0 0 0 0 0 0 0 0 0 0 0 0 0 157 29592 1.17130e+06 2.06496e+07 1.0009e+08 7.49925e+07 3.0569e+06 8988 265 0 0 0 0 0 0 0 0 0 0 0 0 0 0 0 0 
0 0 0 0 0 0 0 0 0 0 0 0 0 0 0 0 0 0 0 0 0 0 0 0 0 0 387 22538 1.03266e+06 1.93033e+07 9.85958e+07 7.77474e+07 3.28662e+06 9735 475 0 0 0 0 0 0 0 0 0 0 0 0 0 0 0 0 
0 0 0 0 0 0 0 0 0 0 0 0 0 0 0 0 0 0 0 0 0 0 0 0 0 0 362 20964 985717 1.89771e+07 9.81375e+07 7.85056e+07 3.35974e+06 11363 677 0 0 0 0 0 0 0 0 0 0 0 0 0 0 0 0 
0 0 0 0 0 0 0 0 0 0 0 0 0 0 0 0 0 0 0 0 0 0 0 0 0 0 208 28469 1.21612e+06 2.12716e+07 1.00854e+08 7.37676e+07 2.85199e+06 8437 286 0 0 0 0 0 0 0 0 0 0 0 0 0 0 0 0 
0 0 0 0 0 0 0 0 0 0 0 0 0 0 0 0 0 0 0 0 0 0 0 0 0 0 123 22017 1.04919e+06 1.92277e+07 9.90532e+07 7.74663e+07 3.17116e+06 8906 472 0 0 0 0 0 0 0 0 0 0 0 0 0 0 0 0 
0 0 0 0 0 0 0 0 0 0 0 0 0 0 0 0 0 0 0 0 0 0 0 0 0 0 186 42178 1.62309e+06 2.45174e+07 1.04195e+08 6.73446e+07 2.27108e+06 5572 207 0 0 0 0 0 0 0 0 0 0 0 0 0 0 0 0 
0 0 0 0 0 0 0 0 0 0 0 0 0 0 0 0 0 0 0 0 0 0 0 0 0 0 133 47284 1.69588e+06 2.50143e+07 1.04752e+08 6.62853e+07 2.19766e+06 5879 181 0 0 0 0 0 0 0 0 0 0 0 0 0 0 0 0 
0 0 0 0 0 0 0 0 0 0 0 0 0 0 0 0 0 0 0 0 0 0 0 0 0 2 183 53716 1.82154e+06 2.59747e+07 1.05673e+08 6.44305e+07 2.03886e+06 6061 325 0 0 0 0 0 0 0 0 0 0 0 0 0 0 0 0 
0 0 0 0 0 0 0 0 0 0 0 0 0 0 0 0 0 0 0 0 0 0 0 0 0 3 316 55115 1.89275e+06 2.64322e+07 1.06112e+08 6.35352e+07 1.9649e+06 6256 345 0 0 0 0 0 0 0 0 0 0 0 0 0 0 0 0 
0 0 0 0 0 0 0 0 0 0 0 0 0 0 0 0 0 0 0 0 0 0 0 0 0 0 169 48726 1.73931e+06 2.53475e+07 1.05515e+08 6.52782e+07 2.06367e+06 6234 409 0 0 0 0 0 0 0 0 0 0 0 0 0 0 0 0 
0 0 0 0 0 0 0 0 0 0 0 0 0 0 0 0 0 0 0 0 0 0 0 0 0 0 443 54270 1.87837e+06 2.65661e+07 1.06363e+08 6.32291e+07 1.90273e+06 5118 247 0 0 0 0 0 0 0 0 0 0 0 0 0 0 0 0 
0 0 0 0 0 0 0 0 0 0 0 0 0 0 0 0 0 0 0 0 0 0 0 0 0 0 339 49562 1.80421e+06 2.60384e+07 1.06216e+08 6.39512e+07 1.93402e+06 4303 567 0 0 0 0 0 0 0 0 0 0 0 0 0 0 0 0 
0 0 0 0 0 0 0 0 0 0 0 0 0 0 0 0 0 0 0 0 0 0 0 0 0 0 243 49845 1.73215e+06 2.55136e+07 1.05941e+08 6.47659e+07 1.99066e+06 4437 636 0 0 0 0 0 0 0 0 0 0 0 0 0 0 0 0 
0 0 0 0 0 0 0 0 0 0 0 0 0 0 0 0 0 0 0 0 0 0 0 0 0 0 337 72065 2.16393e+06 2.89533e+07 1.07942e+08 5.9229e+07 1.63448e+06 3111 450 0 0 0 0 0 0 0 0 0 0 0 0 0 0 0 0 
0 0 0 0 0 0 0 0 0 0 0 0 0 0 0 0 0 0 0 0 0 0 0 0 0 0 231 77899 2.22152e+06 2.94863e+07 1.0829e+08 5.83632e+07 1.55576e+06 3240 482 0 0 0 0 0 0 0 0 0 0 0 0 0 0 0 0 
0 0 0 0 0 0 0 0 0 0 0 0 0 0 0 0 0 0 0 0 0 0 0 0 0 0 254 79269 2.29551e+06 3.00259e+07 1.08567e+08 5.75282e+07 1.49874e+06 3770 445 21 0 0 0 0 0 0 0 0 0 0 0 0 0 0 0 
0 0 0 0 0 0 0 0 0 0 0 0 0 0 0 0 0 0 0 0 0 0 0 0 0 0 276 72579 2.12885e+06 2.88565e+07 1.08176e+08 5.92016e+07 1.5585e+06 4000 779 26 0 0 0 0 0 0 0 0 0 0 0 0 0 0 0 
0 0 0 0 0 0 0 0 0 0 0 0 0 0 0 0 0 0 0 0 0 0 0 0 0 0 353 86615 2.45044e+06 3.12135e+07 1.09227e+08 5.56506e+07 1.36684e+06 2638 693 0 0 0 0 0 0 0 0 0 0 0 0 0 0 0 0 
0 0 0 0 0 0 0 0 0 0 0 0 0 0 0 0 0 0 0 0 0 0 0 0 0 0 225 87473 2.49558e+06 3.17312e+07 1.09621e+08 5.47504e+07 1.30922e+06 2737 718 0 0 0 0 0 0 0 0 0 0 0 0 0 0 0 0 
0 0 0 0 0 0 0 0 0 0 0 0 0 0 0 0 0 0 0 0 0 0 0 0 0 0 763 129261 3.20277e+06 3.61255e+07 1.10652e+08 4.88651e+07 1.02188e+06 1704 368 0 0 0 0 0 0 0 0 0 0 0 0 0 0 0 0 
0 0 0 0 0 0 0 0 0 0 0 0 0 0 0 0 0 0 0 0 0 0 0 0 0 6 636 125806 3.22396e+06 3.6144e+07 1.1075e+08 4.87441e+07 1.00877e+06 1451 345 0 0 0 0 0 0 0 0 0 0 0 0 0 0 0 0 
0 0 0 0 0 0 0 0 0 0 0 0 0 0 0 0 0 0 0 0 0 0 0 0 0 0 842 171849 3.94158e+06 4.01013e+07 1.10897e+08 4.40666e+07 818046 1256 97 0 0 0 0 0 0 0 0 0 0 0 0 0 0 0 0 
0 0 0 0 0 0 0 0 0 0 0 0 0 0 0 0 0 0 0 0 0 0 0 0 0 0 1059 257945 5.13563e+06 4.57077e+07 1.10215e+08 3.80686e+07 612443 887 75 0 0 0 0 0 0 0 0 0 0 0 0 0 0 0 0 
0 0 0 0 0 0 0 0 0 0 0 0 0 0 0 0 0 0 0 0 0 0 0 0 0 0 534 309314 5.86461e+06 4.86842e+07 1.09388e+08 3.5229e+07 523255 436 112 0 0 0 0 0 0 0 0 0 0 0 0 0 0 0 0 
0 0 0 0 0 0 0 0 0 0 0 0 0 0 0 0 0 0 0 0 0 0 0 0 0 0 831 314573 5.83595e+06 4.86306e+07 1.09518e+08 3.51686e+07 529594 832 71 0 0 0 0 0 0 0 0 0 0 0 0 0 0 0 0 
0 0 0 0 0 0 0 0 0 0 0 0 0 0 0 0 0 0 0 0 0 0 0 0 0 0 1103 292461 5.61032e+06 4.78059e+07 1.0995e+08 3.57963e+07 542269 595 1 0 0 0 0 0 0 0 0 0 0 0 0 0 0 0 0 
0 0 0 0 0 0 0 0 0 0 0 0 0 0 0 0 0 0 0 0 0 0 0 0 0 34 1007 242266 5.01194e+06 4.55307e+07 1.1071e+08 3.78921e+07 610640 762 12 0 0 0 0 0 0 0 0 0 0 0 0 0 0 0 0 
0 0 0 0 0 0 0 0 0 0 0 0 0 0 0 0 0 0 0 0 0 0 0 0 0 12 1244 253784 5.10415e+06 4.609e+07 1.10633e+08 3.73217e+07 593993 703 0 0 0 0 0 0 0 0 0 0 0 0 0 0 0 0 0 
0 0 0 0 0 0 0 0 0 0 0 0 0 0 0 0 0 0 0 0 0 0 0 0 0 4 1867 288539 5.55716e+06 4.78572e+07 1.10229e+08 3.55305e+07 533853 1285 0 0 0 0 0 0 0 0 0 0 0 0 0 0 0 0 0 
0 0 0 0 0 0 0 0 0 0 0 0 0 0 0 0 0 0 0 0 0 0 0 0 0 8 1843 283940 5.4906e+06 4.77473e+07 1.10366e+08 3.55812e+07 526221 2009 0 0 0 0 0 0 0 0 0 0 0 0 0 0 0 0 0 
0 0 0 0 0 0 0 0 0 0 0 0 0 0 0 0 0 0 0 0 0 0 0 0 0 2 2096 289159 5.47368e+06 4.77041e+07 1.1042e+08 3.55724e+07 534654 2593 0 0 0 0 0 0 0 0 0 0 0 0 0 0 0 0 0 
0 0 0 0 0 0 0 0 0 0 0 0 0 0 0 0 0 0 0 0 0 0 0 0 0 0 1880 222977 4.72074e+06 4.4671e+07 1.11312e+08 3.8455e+07 611880 3551 0 0 0 0 0 0 0 0 0 0 0 0 0 0 0 0 0 
0 0 0 0 0 0 0 0 0 0 0 0 0 0 0 0 0 0 0 0 0 0 0 0 0 0 1938 195256 4.36e+06 4.33724e+07 1.11701e+08 3.97027e+07 661741 3833 19 0 0 0 0 0 0 0 0 0 0 0 0 0 0 0 0 
0 0 0 0 0 0 0 0 0 0 0 0 0 0 0 0 0 0 0 0 0 0 0 0 0 0 1907 155783 3.75388e+06 4.03288e+07 1.12118e+08 4.28875e+07 747696 5907 0 0 0 0 0 0 0 0 0 0 0 0 0 0 0 0 0 
0 0 0 0 0 0 0 0 0 0 0 0 0 0 0 0 0 0 0 0 0 0 0 0 0 0 2828 223838 4.72449e+06 4.52374e+07 1.11509e+08 3.77199e+07 577239 4028 0 0 0 0 0 0 0 0 0 0 0 0 0 0 0 0 0 
0 0 0 0 0 0 0 0 0 0 0 0 0 0 0 0 0 0 0 0 0 0 0 0 0 9 3243 237036 4.97967e+06 4.65915e+07 1.11297e+08 3.63562e+07 531023 3323 5 0 0 0 0 0 0 0 0 0 0 0 0 0 0 0 0 
0 0 0 0 0 0 0 0 0 0 0 0 0 0 0 0 0 0 0 0 0 0 0 0 0 0 3823 282473 5.42661e+06 4.87399e+07 1.10759e+08 3.43078e+07 476854 2436 8 0 0 0 0 0 0 0 0 0 0 0 0 0 0 0 0 
0 0 0 0 0 0 0 0 0 0 0 0 0 0 0 0 0 0 0 0 0 0 0 0 0 7 2204 225164 4.67875e+06 4.55072e+07 1.118e+08 3.72322e+07 551243 2471 0 0 0 0 0 0 0 0 0 0 0 0 0 0 0 0 0 
0 0 0 0 0 0 0 0 0 0 0 0 0 0 0 0 0 0 0 0 0 0 0 0 0 0 2924 322164 5.8726e+06 5.05946e+07 1.10238e+08 3.25445e+07 422843 1757 0 0 0 0 0 0 0 0 0 0 0 0 0 0 0 0 0 
0 0 0 0 0 0 0 0 0 0 0 0 0 0 0 0 0 0 0 0 0 0 0 0 0 0 4010 342098 6.18989e+06 5.19686e+07 1.09794e+08 3.13104e+07 388179 1401 5 0 0 0 0 0 0 0 0 0 0 0 0 0 0 0 0 
0 0 0 0 0 0 0 0 0 0 0 0 0 0 0 0 0 0 0 0 0 0 0 0 0 0 4069 336864 6.13859e+06 5.19519e+07 1.09884e+08 3.12986e+07 383756 1588 0 0 0 0 0 0 0 0 0 0 0 0 0 0 0 0 0 
0 0 0 0 0 0 0 0 0 0 0 0 0 0 0 0 0 0 0 0 0 0 0 0 0 0 4231 403941 6.91386e+06 5.48869e+07 1.08564e+08 2.88976e+07 327004 1542 0 0 0 0 0 0 0 0 0 0 0 0 0 0 0 0 0 
0 0 0 0 0 0 0 0 0 0 0 0 0 0 0 0 0 0 0 0 0 0 0 0 0 0 5772 392251 6.84193e+06 5.48012e+07 1.08786e+08 2.88464e+07 323851 1606 17 0 0 0 0 0 0 0 0 0 0 0 0 0 0 0 0 
0 0 0 0 0 0 0 0 0 0 0 0 0 0 0 0 0 0 0 0 0 0 0 0 0 4 5817 375390 6.69323e+06 5.45191e+07 1.09066e+08 2.90087e+07 329150 1996 0 0 0 0 0 0 0 0 0 0 0 0 0 0 0 0 0 
0 0 0 0 0 0 0 0 0 0 0 0 0 0 0 0 0 0 0 0 0 0 0 0 0 0 4828 318665 6.03411e+06 5.21721e+07 1.10234e+08 3.08722e+07 360523 2466 0 0 0 0 0 0 0 0 0 0 0 0 0 0 0 0 0 
0 0 0 0 0 0 0 0 0 0 0 0 0 0 0 0 0 0 0 0 0 0 0 0 0 0 4198 298387 5.8064e+06 5.12842e+07 1.10711e+08 3.15105e+07 381447 2813 5 0 0 0 0 0 0 0 0 0 0 0 0 0 0 0 0 
0 0 0 0 0 0 0 0 0 0 0 0 0 0 0 0 0 0 0 0 0 0 0 0 0 0 2778 240785 4.99176e+06 4.80144e+07 1.12067e+08 3.42312e+07 448957 2319 0 0 0 0 0 0 0 0 0 0 0 0 0 0 0 0 0 
0 0 0 0 0 0 0 0 0 0 0 0 0 0 0 0 0 0 0 0 0 0 0 0 0 0 1698 156542 3.76505e+06 4.22244e+07 1.1349e+08 3.97599e+07 597090 4342 0 0 0 0 0 0 0 0 0 0 0 0 0 0 0 0 0 
0 0 0 0 0 0 0 0 0 0 0 0 0 0 0 0 0 0 0 0 0 0 0 0 0 0 2393 187681 4.23964e+06 4.48939e+07 1.13191e+08 3.6963e+07 517409 4107 8 0 0 0 0 0 0 0 0 0 0 0 0 0 0 0 0 
0 0 0 0 0 0 0 0 0 0 0 0 0 0 0 0 0 0 0 0 0 0 0 0 0 63 1327 155493 3.7698e+06 4.25982e+07 1.13795e+08 3.90973e+07 577463 4592 3 0 0 0 0 0 0 0 0 0 0 0 0 0 0 0 0 
0 0 0 0 0 0 0 0 0 0 0 0 0 0 0 0 0 0 0 0 0 0 0 0 0 61 1798 199588 4.44322e+06 4.61986e+07 1.13113e+08 3.55612e+07 478508 3231 31 0 0 0 0 0 0 0 0 0 0 0 0 0 0 0 0 
0 0 0 0 0 0 0 0 0 0 0 0 0 0 0 0 0 0 0 0 0 0 0 0 0 2 1389 205327 4.5322e+06 4.68698e+07 1.13016e+08 3.49136e+07 457663 2598 108 0 0 0 0 0 0 0 0 0 0 0 0 0 0 0 0 
0 0 0 0 0 0 0 0 0 0 0 0 0 0 0 0 0 0 0 0 0 0 0 0 0 0 1190 150289 3.79127e+06 4.30765e+07 1.14026e+08 3.84036e+07 546900 3063 239 0 0 0 0 0 0 0 0 0 0 0 0 0 0 0 0 
0 0 0 0 0 0 0 0 0 0 0 0 0 0 0 0 0 0 0 0 0 0 0 0 0 0 973 108447 3.06698e+06 3.89809e+07 1.1453e+08 4.26399e+07 667984 3829 306 0 0 0 0 0 0 0 0 0 0 0 0 0 0 0 0 
0 0 0 0 0 0 0 0 0 0 0 0 0 0 0 0 0 0 0 0 0 0 0 0 0 0 802 95215 2.82112e+06 3.74301e+07 1.14682e+08 4.42543e+07 711175 4411 272 0 0 0 0 0 0 0 0 0 0 0 0 0 0 0 0 
0 0 0 0 0 0 0 0 0 0 0 0 0 0 0 0 0 0 0 0 0 0 0 0 0 0 569 88094 2.60404e+06 3.61552e+07 1.14856e+08 4.55369e+07 753203 4384 205 0 0 0 0 0 0 0 0 0 0 0 0 0 0 0 0 
0 0 0 0 0 0 0 0 0 0 0 0 0 0 0 0 0 0 0 0 0 0 0 0 0 0 822 98141 2.91495e+06 3.81384e+07 1.15012e+08 4.3158e+07 672758 3973 136 0 0 0 0 0 0 0 0 0 0 0 0 0 0 0 0 
0 0 0 0 0 0 0 0 0 0 0 0 0 0 0 0 0 0 0 0 0 0 0 0 0 0 1149 125576 3.59643e+06 4.21939e+07 1.14898e+08 3.86435e+07 536821 3193 127 0 0 0 0 0 0 0 0 0 0 0 0 0 0 0 0 
0 0 0 0 0 0 0 0 0 0 0 0 0 0 0 0 0 0 0 0 0 0 0 0 0 0 1512 156112 4.09473e+06 4.50019e+07 1.14532e+08 3.57404e+07 469636 2221 40 0 0 0 0 0 0 0 0 0 0 0 0 0 0 0 0 
0 0 0 0 0 0 0 0 0 0 0 0 0 0 0 0 0 0 0 0 0 0 0 0 0 0 1666 171550 4.37783e+06 4.62304e+07 1.14282e+08 3.45023e+07 431330 1780 31 0 0 0 0 0 0 0 0 0 0 0 0 0 0 0 0 
0 0 0 0 0 0 0 0 0 0 0 0 0 0 0 0 0 0 0 0 0 0 0 0 0 0 2079 208463 4.95117e+06 4.90985e+07 1.13414e+08 3.19501e+07 372975 1460 0 0 0 0 0 0 0 0 0 0 0 0 0 0 0 0 0 
0 0 0 0 0 0 0 0 0 0 0 0 0 0 0 0 0 0 0 0 0 0 0 0 0 0 1226 196832 4.77087e+06 4.82102e+07 1.1379e+08 3.26453e+07 383954 880 0 0 0 0 0 0 0 0 0 0 0 0 0 0 0 0 0 
0 0 0 0 0 0 0 0 0 0 0 0 0 0 0 0 0 0 0 0 0 0 0 0 0 0 512 140204 3.85748e+06 4.37434e+07 1.15214e+08 3.65662e+07 476279 1426 0 0 0 0 0 0 0 0 0 0 0 0 0 0 0 0 0 
0 0 0 0 0 0 0 0 0 0 0 0 0 0 0 0 0 0 0 0 0 0 0 0 0 3 535 134606 3.73583e+06 4.31566e+07 1.154e+08 3.70796e+07 489852 1887 0 0 0 0 0 0 0 0 0 0 0 0 0 0 0 0 0 
0 0 0 0 0 0 0 0 0 0 0 0 0 0 0 0 0 0 0 0 0 0 0 0 0 23 1090 202180 4.86881e+06 4.88054e+07 1.13928e+08 3.18289e+07 363008 1439 0 0 0 0 0 0 0 0 0 0 0 0 0 0 0 0 0 
0 0 0 0 0 0 0 0 0 0 0 0 0 0 0 0 0 0 0 0 0 0 0 0 0 29 791 151491 4.05297e+06 4.47215e+07 1.15339e+08 3.52911e+07 440023 1889 0 0 0 0 0 0 0 0 0 0 0 0 0 0 0 0 0 
0 0 0 0 0 0 0 0 0 0 0 0 0 0 0 0 0 0 0 0 0 0 0 0 0 9 657 146478 3.86574e+06 4.39562e+07 1.15618e+08 3.59541e+07 456780 1358 0 0 0 0 0 0 0 0 0 0 0 0 0 0 0 0 0 
0 0 0 0 0 0 0 0 0 0 0 0 0 0 0 0 0 0 0 0 0 0 0 0 0 1 819 152651 4.0116e+06 4.4821e+07 1.15572e+08 3.50048e+07 434864 1723 0 0 0 0 0 0 0 0 0 0 0 0 0 0 0 0 0 
0 0 0 0 0 0 0 0 0 0 0 0 0 0 0 0 0 0 0 0 0 0 0 0 0 19 603 114683 3.36969e+06 4.1185e+07 1.16431e+08 3.83728e+07 522015 2832 0 0 0 0 0 0 0 0 0 0 0 0 0 0 0 0 0 
0 0 0 0 0 0 0 0 0 0 0 0 0 0 0 0 0 0 0 0 0 0 0 0 0 12 334 74266 2.52581e+06 3.58573e+07 1.16793e+08 4.40699e+07 672617 5768 22 0 0 0 0 0 0 0 0 0 0 0 0 0 0 0 0 
0 0 0 0 0 0 0 0 0 0 0 0 0 0 0 0 0 0 0 0 0 0 0 0 0 8 652 116723 3.40985e+06 4.17281e+07 1.16559e+08 3.76901e+07 490578 3981 2 0 0 0 0 0 0 0 0 0 0 0 0 0 0 0 0 
0 0 0 0 0 0 0 0 0 0 0 0 0 0 0 0 0 0 0 0 0 0 0 0 0 34 904 134828 3.7386e+06 4.36829e+07 1.16434e+08 3.55719e+07 432193 3638 0 0 0 0 0 0 0 0 0 0 0 0 0 0 0 0 0 
0 0 0 0 0 0 0 0 0 0 0 0 0 0 0 0 0 0 0 0 0 0 0 0 0 10 711 140310 3.82984e+06 4.42435e+07 1.16388e+08 3.49864e+07 406199 4360 1 0 0 0 0 0 0 0 0 0 0 0 0 0 0 0 0 
0 0 0 0 0 0 0 0 0 0 0 0 0 0 0 0 0 0 0 0 0 0 0 0 0 0 750 146107 3.884e+06 4.47575e+07 1.16286e+08 3.4536e+07 384442 3931 0 0 0 0 0 0 0 0 0 0 0 0 0 0 0 0 0 
0 0 0 0 0 0 0 0 0 0 0 0 0 0 0 0 0 0 0 0 0 0 0 0 0 0 839 83410 2.66061e+06 3.72545e+07 1.17414e+08 4.20203e+07 558589 6571 0 0 0 0 0 0 0 0 0 0 0 0 0 0 0 0 0 
0 0 0 0 0 0 0 0 0 0 0 0 0 0 0 0 0 0 0 0 0 0 0 0 0 0 833 71678 2.42312e+06 3.58026e+07 1.17441e+08 4.36399e+07 612412 7135 5 0 0 0 0 0 0 0 0 0 0 0 0 0 0 0 0 
0 0 0 0 0 0 0 0 0 0 0 0 0 0 0 0 0 0 0 0 0 0 0 0 0 0 1030 76704 2.50982e+06 3.64891e+07 1.17552e+08 4.27905e+07 572227 7292 22 0 0 0 0 0 0 0 0 0 0 0 0 0 0 0 0 
0 0 0 0 0 0 0 0 0 0 0 0 0 0 0 0 0 0 0 0 0 0 0 0 0 3 887 69938 2.41237e+06 3.57377e+07 1.17668e+08 4.35164e+07 587131 6999 41 0 0 0 0 0 0 0 0 0 0 0 0 0 0 0 0 
0 0 0 0 0 0 0 0 0 0 0 0 0 0 0 0 0 0 0 0 0 0 0 0 0 89 960 71412 2.48565e+06 3.64688e+07 1.17685e+08 4.27156e+07 564919 6422 21 0 0 0 0 0 0 0 0 0 0 0 0 0 0 0 0 
0 0 0 0 0 0 0 0 0 0 0 0 0 0 0 0 0 0 0 0 0 0 0 0 0 0 531 59597 2.13988e+06 3.4039e+07 1.17557e+08 4.55648e+07 630653 7899 87 0 0 0 0 0 0 0 0 0 0 0 0 0 0 0 0 
0 0 0 0 0 0 0 0 0 0 0 0 0 0 0 0 0 0 0 0 0 0 0 0 0 0 699 70498 2.27728e+06 3.49692e+07 1.17872e+08 4.42151e+07 587371 6507 131 0 0 0 0 0 0 0 0 0 0 0 0 0 0 0 0 
0 0 0 0 0 0 0 0 0 0 0 0 0 0 0 0 0 0 0 0 0 0 0 0 0 0 772 65427 2.17599e+06 3.41106e+07 1.17987e+08 4.50439e+07 608297 6590 214 0 0 0 0 0 0 0 0 0 0 0 0 0 0 0 0 
0 0 0 0 0 0 0 0 0 0 0 0 0 0 0 0 0 0 0 0 0 0 0 0 0 0 1344 85311 2.60249e+06 3.73207e+07 1.18248e+08 4.12407e+07 495884 4899 162 0 0 0 0 0 0 0 0 0 0 0 0 0 0 0 0 
0 0 0 0 0 0 0 0 0 0 0 0 0 0 0 0 0 0 0 0 0 0 0 0 0 0 1002 80100 2.48308e+06 3.64444e+07 1.18417e+08 4.2046e+07 522266 4630 74 0 0 0 0 0 0 0 0 0 0 0 0 0 0 0 0 
0 0 0 0 0 0 0 0 0 0 0 0 0 0 0 0 0 0 0 0 0 0 0 0 0 0 922 83957 2.56518e+06 3.69645e+07 1.18561e+08 4.13186e+07 499856 4732 35 0 0 0 0 0 0 0 0 0 0 0 0 0 0 0 0 
0 0 0 0 0 0 0 0 0 0 0 0 0 0 0 0 0 0 0 0 0 0 0 0 0 0 767 80729 2.54461e+06 3.68876e+07 1.18717e+08 4.12631e+07 500997 4379 149 0 0 0 0 0 0 0 0 0 0 0 0 0 0 0 0 
0 0 0 0 0 0 0 0 0 0 0 0 0 0 0 0 0 0 0 0 0 0 0 0 0 0 408 53591 1.91213e+06 3.19735e+07 1.18292e+08 4.71153e+07 646470 5814 212 0 0 0 0 0 0 0 0 0 0 0 0 0 0 0 0 
0 0 0 0 0 0 0 0 0 0 0 0 0 0 0 0 0 0 0 0 0 0 0 0 0 0 222 55406 1.89638e+06 3.20185e+07 1.18394e+08 4.69836e+07 646345 4778 188 0 0 0 0 0 0 0 0 0 0 0 0 0 0 0 0 
0 0 0 0 0 0 0 0 0 0 0 0 0 0 0 0 0 0 0 0 0 0 0 0 0 0 78 48783 1.71914e+06 3.03651e+07 1.18085e+08 4.90724e+07 702693 5495 114 0 0 0 0 0 0 0 0 0 0 0 0 0 0 0 0 
0 0 0 0 0 0 0 0 0 0 0 0 0 0 0 0 0 0 0 0 0 0 0 0 0 0 38 51985 1.71379e+06 3.03331e+07 1.18232e+08 4.89769e+07 686467 4691 129 0 0 0 0 0 0 0 0 0 0 0 0 0 0 0 0 
0 0 0 0 0 0 0 0 0 0 0 0 0 0 0 0 0 0 0 0 0 0 0 0 0 0 7 57767 1.92838e+06 3.19977e+07 1.1867e+08 4.6718e+07 623517 3526 137 0 0 0 0 0 0 0 0 0 0 0 0 0 0 0 0 
0 0 0 0 0 0 0 0 0 0 0 0 0 0 0 0 0 0 0 0 0 0 0 0 0 0 9 68084 2.14045e+06 3.3793e+07 1.19016e+08 4.44254e+07 553573 2841 178 0 0 0 0 0 0 0 0 0 0 0 0 0 0 0 0 
0 0 0 0 0 0 0 0 0 0 0 0 0 0 0 0 0 0 0 0 0 0 0 0 0 0 157 58995 2.00239e+06 3.26151e+07 1.18937e+08 4.58083e+07 574650 2375 188 0 0 0 0 0 0 0 0 0 0 0 0 0 0 0 0 
0 0 0 0 0 0 0 0 0 0 0 0 0 0 0 0 0 0 0 0 0 0 0 0 0 0 169 58015 2.01843e+06 3.25812e+07 1.19116e+08 4.56564e+07 566865 1623 198 0 0 0 0 0 0 0 0 0 0 0 0 0 0 0 0 
0 0 0 0 0 0 0 0 0 0 0 0 0 0 0 0 0 0 0 0 0 0 0 0 0 0 287 55427 2.01114e+06 3.24534e+07 1.19205e+08 4.57115e+07 560276 1997 296 0 0 0 0 0 0 0 0 0 0 0 0 0 0 0 0 
0 0 0 0 0 0 0 0 0 0 0 0 0 0 0 0 0 0 0 0 0 0 0 0 0 0 556 59541 2.07485e+06 3.30661e+07 1.19398e+08 4.48561e+07 541943 1478 136 0 0 0 0 0 0 0 0 0 0 0 0 0 0 0 0 
0 0 0 0 0 0 0 0 0 0 0 0 0 0 0 0 0 0 0 0 0 0 0 0 0 0 485 88676 2.63624e+06 3.74263e+07 1.1973e+08 3.96962e+07 420570 780 82 0 0 0 0 0 0 0 0 0 0 0 0 0 0 0 0 
0 0 0 0 0 0 0 0 0 0 0 0 0 0 0 0 0 0 0 0 0 0 0 0 0 0 823 119986 3.22685e+06 4.14008e+07 1.19372e+08 3.55415e+07 336174 458 14 0 0 0 0 0 0 0 0 0 0 0 0 0 0 0 0 
0 0 0 0 0 0 0 0 0 0 0 0 0 0 0 0 0 0 0 0 0 0 0 0 0 22 1484 142071 3.66678e+06 4.39952e+07 1.18973e+08 3.2931e+07 289618 147 18 0 0 0 0 0 0 0 0 0 0 0 0 0 0 0 0 
0 0 0 0 0 0 0 0 0 0 0 0 0 0 0 0 0 0 0 0 0 0 0 0 0 2 1172 136495 3.51881e+06 4.32583e+07 1.19221e+08 3.35606e+07 302227 179 0 0 0 0 0 0 0 0 0 0 0 0 0 0 0 0 0 
0 0 0 0 0 0 0 0 0 0 0 0 0 0 0 0 0 0 0 0 0 0 0 0 0 0 1484 141947 3.59461e+06 4.37954e+07 1.19235e+08 3.29333e+07 296586 205 0 0 0 0 0 0 0 0 0 0 0 0 0 0 0 0 0 
0 0 0 0 0 0 0 0 0 0 0 0 0 0 0 0 0 0 0 0 0 0 0 0 0 0 833 113270 3.10436e+06 4.07619e+07 1.20144e+08 3.55228e+07 350896 841 0 0 0 0 0 0 0 0 0 0 0 0 0 0 0 0 0 
0 0 0 0 0 0 0 0 0 0 0 0 0 0 0 0 0 0 0 0 0 0 0 0 0 0 498 103147 2.87842e+06 3.93149e+07 1.2038e+08 3.69415e+07 379698 1047 0 0 0 0 0 0 0 0 0 0 0 0 0 0 0 0 0 
0 0 0 0 0 0 0 0 0 0 0 0 0 0 0 0 0 0 0 0 0 0 0 0 0 0 513 108463 2.99556e+06 4.01511e+07 1.20267e+08 3.6109e+07 366847 899 0 0 0 0 0 0 0 0 0 0 0 0 0 0 0 0 0 
0 0 0 0 0 0 0 0 0 0 0 0 0 0 0 0 0 0 0 0 0 0 0 0 0 7 276 106469 2.9658e+06 4.00595e+07 1.20308e+08 3.61904e+07 367616 1051 0 0 0 0 0 0 0 0 0 0 0 0 0 0 0 0 0 
0 0 0 0 0 0 0 0 0 0 0 0 0 0 0 0 0 0 0 0 0 0 0 0 0 130 158 71412 2.29561e+06 3.54745e+07 1.20619e+08 4.10536e+07 483107 1945 0 0 0 0 0 0 0 0 0 0 0 0 0 0 0 0 0 
0 0 0 0 0 0 0 0 0 0 0 0 0 0 0 0 0 0 0 0 0 0 0 0 0 40 199 66001 2.1841e+06 3.46375e+07 1.20791e+08 4.18131e+07 505470 1983 7 0 0 0 0 0 0 0 0 0 0 0 0 0 0 0 0 
0 0 0 0 0 0 0 0 0 0 0 0 0 0 0 0 0 0 0 0 0 0 0 0 0 37 68 67292 2.24675e+06 3.52229e+07 1.20987e+08 4.09923e+07 481023 1250 10 0 0 0 0 0 0 0 0 0 0 0 0 0 0 0 0 
0 0 0 0 0 0 0 0 0 0 0 0 0 0 0 0 0 0 0 0 0 0 0 0 0 0 1 45699 1.76441e+06 3.10955e+07 1.20749e+08 4.57475e+07 595826 1155 54 0 0 0 0 0 0 0 0 0 0 0 0 0 0 0 0 
0 0 0 0 0 0 0 0 0 0 0 0 0 0 0 0 0 0 0 0 0 0 0 0 0 0 6 47685 1.75849e+06 3.09675e+07 1.2098e+08 4.56514e+07 592572 1126 0 0 0 0 0 0 0 0 0 0 0 0 0 0 0 0 0 
0 0 0 0 0 0 0 0 0 0 0 0 0 0 0 0 0 0 0 0 0 0 0 0 0 0 27 49052 1.76124e+06 3.10225e+07 1.20936e+08 4.56385e+07 590188 1699 0 0 0 0 0 0 0 0 0 0 0 0 0 0 0 0 0 
0 0 0 0 0 0 0 0 0 0 0 0 0 0 0 0 0 0 0 0 0 0 0 0 0 0 223 65349 2.10046e+06 3.39671e+07 1.21485e+08 4.18938e+07 485521 1264 20 0 0 0 0 0 0 0 0 0 0 0 0 0 0 0 0 
0 0 0 0 0 0 0 0 0 0 0 0 0 0 0 0 0 0 0 0 0 0 0 0 0 0 145 44438 1.609e+06 2.97591e+07 1.20913e+08 4.70526e+07 618890 1969 0 0 0 0 0 0 0 0 0 0 0 0 0 0 0 0 0 
0 0 0 0 0 0 0 0 0 0 0 0 0 0 0 0 0 0 0 0 0 0 0 0 0 0 46 37016 1.38225e+06 2.7526e+07 1.20143e+08 5.02033e+07 705313 2408 1 0 0 0 0 0 0 0 0 0 0 0 0 0 0 0 0 
0 0 0 0 0 0 0 0 0 0 0 0 0 0 0 0 0 0 0 0 0 0 0 0 0 0 1 23361 973729 2.29274e+07 1.17738e+08 5.73829e+07 950295 3109 0 0 0 0 0 0 0 0 0 0 0 0 0 0 0 0 0 
0 0 0 0 0 0 0 0 0 0 0 0 0 0 0 0 0 0 0 0 0 0 0 0 0 0 19 26400 1.08542e+06 2.44203e+07 1.18883e+08 5.47288e+07 852510 2663 0 0 0 0 0 0 0 0 0 0 0 0 0 0 0 0 0 
0 0 0 0 0 0 0 0 0 0 0 0 0 0 0 0 0 0 0 0 0 0 0 0 0 0 22 17370 860464 2.15919e+07 1.16968e+08 5.95399e+07 1.0168e+06 4316 0 0 0 0 0 0 0 0 0 0 0 0 0 0 0 0 0 
0 0 0 0 0 0 0 0 0 0 0 0 0 0 0 0 0 0 0 0 0 0 0 0 0 0 91 20435 1.01182e+06 2.34296e+07 1.18327e+08 5.63155e+07 890526 4371 0 0 0 0 0 0 0 0 0 0 0 0 0 0 0 0 0 
0 0 0 0 0 0 0 0 0 0 0 0 0 0 0 0 0 0 0 0 0 0 0 0 0 0 58 19483 979118 2.30421e+07 1.181e+08 5.69456e+07 908832 4141 0 0 0 0 0 0 0 0 0 0 0 0 0 0 0 0 0 
0 0 0 0 0 0 0 0 0 0 0 0 0 0 0 0 0 0 0 0 0 0 0 0 0 0 103 16499 913787 2.21586e+07 1.17552e+08 5.83921e+07 959443 6110 0 0 0 0 0 0 0 0 0 0 0 0 0 0 0 0 0 
0 0 0 0 0 0 0 0 0 0 0 0 0 0 0 0 0 0 0 0 0 0 0 0 0 0 42 11678 702349 1.92215e+07 1.14791e+08 6.40824e+07 1.17899e+06 11090 0 0 0 0 0 0 0 0 0 0 0 0 0 0 0 0 0 
0 0 0 0 0 0 0 0 0 0 0 0 0 0 0 0 0 0 0 0 0 0 0 0 0 0 58 8526 550142 1.69021e+07 1.11987e+08 6.91538e+07 1.38044e+06 17009 6 0 0 0 0 0 0 0 0 0 0 0 0 0 0 0 0 
0 0 0 0 0 0 0 0 0 0 0 0 0 0 0 0 0 0 0 0 0 0 0 0 0 0 237 7677 581377 1.7352e+07 1.12725e+08 6.79957e+07 1.32055e+06 16804 4 0 0 0 0 0 0 0 0 0 0 0 0 0 0 0 0 
0 0 0 0 0 0 0 0 0 0 0 0 0 0 0 0 0 0 0 0 0 0 0 0 0 0 168 9862 673725 1.89376e+07 1.14688e+08 6.45167e+07 1.15889e+06 13666 61 0 0 0 0 0 0 0 0 0 0 0 0 0 0 0 0 
0 0 0 0 0 0 0 0 0 0 0 0 0 0 0 0 0 0 0 0 0 0 0 0 0 0 230 11949 825666 2.10307e+07 1.17045e+08 6.00998e+07 974400 11089 3 0 0 0 0 0 0 0 0 0 0 0 0 0 0 0 0 
0 0 0 0 0 0 0 0 0 0 0 0 0 0 0 0 0 0 0 0 0 0 0 0 0 0 287 12199 857517 2.14165e+07 1.17618e+08 5.9161e+07 922610 10431 64 0 0 0 0 0 0 0 0 0 0 0 0 0 0 0 0 
0 0 0 0 0 0 0 0 0 0 0 0 0 0 0 0 0 0 0 0 0 0 0 0 0 1 208 7409 612169 1.75719e+07 1.13893e+08 6.67006e+07 1.19916e+06 14198 122 0 0 0 0 0 0 0 0 0 0 0 0 0 0 0 0 
0 0 0 0 0 0 0 0 0 0 0 0 0 0 0 0 0 0 0 0 0 0 0 0 0 0 527 7717 650585 1.79542e+07 1.14449e+08 6.57815e+07 1.14162e+06 13741 130 0 0 0 0 0 0 0 0 0 0 0 0 0 0 0 0 
0 0 0 0 0 0 0 0 0 0 0 0 0 0 0 0 0 0 0 0 0 0 0 0 0 0 450 9197 661784 1.80538e+07 1.14709e+08 6.54383e+07 1.11356e+06 13111 149 0 0 0 0 0 0 0 0 0 0 0 0 0 0 0 0 
0 0 0 0 0 0 0 0 0 0 0 0 0 0 0 0 0 0 0 0 0 0 0 0 0 0 681 9904 725356 1.89093e+07 1.15841e+08 6.34843e+07 1.01646e+06 11243 438 0 0 0 0 0 0 0 0 0 0 0 0 0 0 0 0 
0 0 0 0 0 0 0 0 0 0 0 0 0 0 0 0 0 0 0 0 0 0 0 0 0 0 1247 16075 1.02604e+06 2.28322e+07 1.19365e+08 5.59908e+07 760500 7140 63 0 0 0 0 0 0 0 0 0 0 0 0 0 0 0 0 
0 0 0 0 0 0 0 0 0 0 0 0 0 0 0 0 0 0 0 0 0 0 0 0 0 0 1110 16638 1.05421e+06 2.3228e+07 1.19831e+08 5.51355e+07 725602 6611 9 0 0 0 0 0 0 0 0 0 0 0 0 0 0 0 0 
0 0 0 0 0 0 0 0 0 0 0 0 0 0 0 0 0 0 0 0 0 0 0 0 0 0 899 17827 1.00386e+06 2.28718e+07 1.19762e+08 5.56105e+07 724444 7289 0 0 0 0 0 0 0 0 0 0 0 0 0 0 0 0 0 
0 0 0 0 0 0 0 0 0 0 0 0 0 0 0 0 0 0 0 0 0 0 0 0 0 0 694 18185 978706 2.24958e+07 1.19552e+08 5.62083e+07 736498 8495 3 0 0 0 0 0 0 0 0 0 0 0 0 0 0 0 0 
0 0 0 0 0 0 0 0 0 0 0 0 0 0 0 0 0 0 0 0 0 0 0 0 0 0 248 9525 655400 1.80868e+07 1.15451e+08 6.48015e+07 981106 12878 67 0 0 0 0 0 0 0 0 0 0 0 0 0 0 0 0 
0 0 0 0 0 0 0 0 0 0 0 0 0 0 0 0 0 0 0 0 0 0 0 0 0 0 211 9489 676410 1.84464e+07 1.16049e+08 6.38539e+07 951351 11957 58 0 0 0 0 0 0 0 0 0 0 0 0 0 0 0 0 
0 0 0 0 0 0 0 0 0 0 0 0 0 0 0 0 0 0 0 0 0 0 0 0 0 0 310 9357 687143 1.84738e+07 1.16221e+08 6.36609e+07 933393 12497 245 2 0 0 0 0 0 0 0 0 0 0 0 0 0 0 0 
0 0 0 0 0 0 0 0 0 0 0 0 0 0 0 0 0 0 0 0 0 0 0 0 0 0 499 11892 843068 2.0478e+07 1.18446e+08 5.941e+07 799724 9248 137 0 0 0 0 0 0 0 0 0 0 0 0 0 0 0 0 
0 0 0 0 0 0 0 0 0 0 0 0 0 0 0 0 0 0 0 0 0 0 0 0 0 0 749 16048 1.06401e+06 2.32012e+07 1.20703e+08 5.43491e+07 656508 7715 173 17 0 0 0 0 0 0 0 0 0 0 0 0 0 0 0 
0 0 0 0 0 0 0 0 0 0 0 0 0 0 0 0 0 0 0 0 0 0 0 0 0 0 623 12965 975576 2.22445e+07 1.20032e+08 5.60231e+07 701901 7781 190 70 0 0 0 0 0 0 0 0 0 0 0 0 0 0 0 
0 0 0 0 0 0 0 0 0 0 0 0 0 0 0 0 0 0 0 0 0 0 0 0 0 0 271 12742 973552 2.21952e+07 1.20072e+08 5.60389e+07 698349 7477 116 113 0 0 0 0 0 0 0 0 0 0 0 0 0 0 0 
0 0 0 0 0 0 0 0 0 0 0 0 0 0 0 0 0 0 0 0 0 0 0 0 0 0 309 10907 825795 2.04732e+07 1.18715e+08 5.91913e+07 773639 8874 62 265 0 0 0 0 0 0 0 0 0 0 0 0 0 0 0 
0 0 0 0 0 0 0 0 0 0 0 0 0 0 0 0 0 0 0 0 0 0 0 0 0 0 565 16829 1.03096e+06 2.30642e+07 1.21014e+08 5.42339e+07 633640 5279 12 103 0 0 0 0 0 0 0 0 0 0 0 0 0 0 0 
0 0 0 0 0 0 0 0 0 0 0 0 0 0 0 0 0 0 0 0 0 0 0 0 0 0 405 17341 1.02842e+06 2.30685e+07 1.21136e+08 5.41143e+07 628920 5117 0 47 0 0 0 0 0 0 0 0 0 0 0 0 0 0 0 
0 0 0 0 0 0 0 0 0 0 0 0 0 0 0 0 0 0 0 0 0 0 0 0 0 0 323 15181 898945 2.16341e+07 1.20159e+08 5.65941e+07 691101 6319 0 169 0 0 0 0 0 0 0 0 0 0 0 0 0 0 0 
0 0 0 0 0 0 0 0 0 0 0 0 0 0 0 0 0 0 0 0 0 0 0 0 0 0 196 20663 1.05766e+06 2.35082e+07 1.2149e+08 5.33202e+07 595870 6043 0 29 0 0 0 0 0 0 0 0 0 0 0 0 0 0 0 
0 0 0 0 0 0 0 0 0 0 0 0 0 0 0 0 0 0 0 0 0 0 0 0 0 0 499 25224 1.19205e+06 2.50532e+07 1.22368e+08 5.08073e+07 546663 5580 0 103 0 0 0 0 0 0 0 0 0 0 0 0 0 0 0 
0 0 0 0 0 0 0 0 0 0 0 0 0 0 0 0 0 0 0 0 0 0 0 0 0 0 1049 27889 1.23547e+06 2.55107e+07 1.22578e+08 5.01126e+07 527518 5671 0 151 0 0 0 0 0 0 0 0 0 0 0 0 0 0 0 
0 0 0 0 0 0 0 0 0 0 0 0 0 0 0 0 0 0 0 0 0 0 0 0 0 0 1218 27028 1.19095e+06 2.48009e+07 1.22389e+08 5.10427e+07 540144 6701 0 155 0 0 0 0 0 0 0 0 0 0 0 0 0 0 0 
0 0 0 0 0 0 0 0 0 0 0 0 0 0 0 0 0 0 0 0 0 0 0 0 0 0 1145 21520 1.05186e+06 2.32322e+07 1.21743e+08 5.33633e+07 578443 7792 0 99 0 0 0 0 0 0 0 0 0 0 0 0 0 0 0 
0 0 0 0 0 0 0 0 0 0 0 0 0 0 0 0 0 0 0 0 0 0 0 0 0 45 1451 23112 1.08282e+06 2.37452e+07 1.22102e+08 5.24742e+07 561973 8686 0 25 0 0 0 0 0 0 0 0 0 0 0 0 0 0 0 
0 0 0 0 0 0 0 0 0 0 0 0 0 0 0 0 0 0 0 0 0 0 0 0 0 24 900 20349 983442 2.24988e+07 1.21286e+08 5.45879e+07 612204 9145 0 10 0 0 0 0 0 0 0 0 0 0 0 0 0 0 0 
0 0 0 0 0 0 0 0 0 0 0 0 0 0 0 0 0 0 0 0 0 0 0 0 0 0 551 17482 916278 2.15999e+07 1.20681e+08 5.61207e+07 652696 10190 0 0 0 0 0 0 0 0 0 0 0 0 0 0 0 0 0 
0 0 0 0 0 0 0 0 0 0 0 0 0 0 0 0 0 0 0 0 0 0 0 0 0 19 178 17768 903133 2.15635e+07 1.20842e+08 5.60121e+07 649891 9836 7 0 0 0 0 0 0 0 0 0 0 0 0 0 0 0 0 
0 0 0 0 0 0 0 0 0 0 0 0 0 0 0 0 0 0 0 0 0 0 0 0 0 6 101 14340 788490 2.02613e+07 1.19817e+08 5.84042e+07 701048 12031 53 0 0 0 0 0 0 0 0 0 0 0 0 0 0 0 0 
0 0 0 0 0 0 0 0 0 0 0 0 0 0 0 0 0 0 0 0 0 0 0 0 0 19 244 21435 1.02787e+06 2.34083e+07 1.22435e+08 5.25398e+07 557781 8549 8 0 0 0 0 0 0 0 0 0 0 0 0 0 0 0 0 
0 0 0 0 0 0 0 0 0 0 0 0 0 0 0 0 0 0 0 0 0 0 0 0 0 20 92 19171 983913 2.29506e+07 1.22144e+08 5.33304e+07 561030 9756 4 0 0 0 0 0 0 0 0 0 0 0 0 0 0 0 0 
0 0 0 0 0 0 0 0 0 0 0 0 0 0 0 0 0 0 0 0 0 0 0 0 0 7 4 13413 775749 2.01742e+07 1.20159e+08 5.81952e+07 669235 12156 41 0 0 0 0 0 0 0 0 0 0 0 0 0 0 0 0 
0 0 0 0 0 0 0 0 0 0 0 0 0 0 0 0 0 0 0 0 0 0 0 0 0 0 85 11030 665535 1.85669e+07 1.18706e+08 6.12757e+07 758673 14904 181 0 0 0 0 0 0 0 0 0 0 0 0 0 0 0 0 
0 0 0 0 0 0 0 0 0 0 0 0 0 0 0 0 0 0 0 0 0 0 0 0 0 0 65 7033 519966 1.62317e+07 1.15874e+08 6.64399e+07 906192 19913 334 0 0 0 0 0 0 0 0 0 0 0 0 0 0 0 0 
0 0 0 0 0 0 0 0 0 0 0 0 0 0 0 0 0 0 0 0 0 0 0 0 0 0 2 6686 489813 1.55014e+07 1.14865e+08 6.81481e+07 964905 22651 489 0 0 0 0 0 0 0 0 0 0 0 0 0 0 0 0 
0 0 0 0 0 0 0 0 0 0 0 0 0 0 0 0 0 0 0 0 0 0 0 0 0 0 0 4998 411968 1.40874e+07 1.12579e+08 7.17842e+07 1.10431e+06 26198 881 0 0 0 0 0 0 0 0 0 0 0 0 0 0 0 0 
0 0 0 0 0 0 0 0 0 0 0 0 0 0 0 0 0 0 0 0 0 0 0 0 0 0 0 3829 345990 1.25991e+07 1.09953e+08 7.5797e+07 1.26661e+06 31740 1379 0 0 0 0 0 0 0 0 0 0 0 0 0 0 0 0 
0 0 0 0 0 0 0 0 0 0 0 0 0 0 0 0 0 0 0 0 0 0 0 0 0 0 13 5631 442224 1.44955e+07 1.13678e+08 7.03192e+07 1.03484e+06 22830 773 0 0 0 0 0 0 0 0 0 0 0 0 0 0 0 0 
0 0 0 0 0 0 0 0 0 0 0 0 0 0 0 0 0 0 0 0 0 0 0 0 0 0 1 9659 629859 1.78158e+07 1.1842e+08 6.23365e+07 771505 14892 626 0 0 0 0 0 0 0 0 0 0 0 0 0 0 0 0 
0 0 0 0 0 0 0 0 0 0 0 0 0 0 0 0 0 0 0 0 0 0 0 0 0 0 2 8486 581966 1.70885e+07 1.17687e+08 6.38026e+07 813616 16452 462 0 0 0 0 0 0 0 0 0 0 0 0 0 0 0 0 
0 0 0 0 0 0 0 0 0 0 0 0 0 0 0 0 0 0 0 0 0 0 0 0 0 0 0 8199 530855 1.63643e+07 1.16943e+08 6.52752e+07 859904 16978 373 0 0 0 0 0 0 0 0 0 0 0 0 0 0 0 0 
0 0 0 0 0 0 0 0 0 0 0 0 0 0 0 0 0 0 0 0 0 0 0 0 0 0 24 16858 821633 2.07481e+07 1.21751e+08 5.60341e+07 617035 9769 200 0 0 0 0 0 0 0 0 0 0 0 0 0 0 0 0 
0 0 0 0 0 0 0 0 0 0 0 0 0 0 0 0 0 0 0 0 0 0 0 0 0 0 5 12957 708805 1.91156e+07 1.20214e+08 5.92434e+07 692068 11718 318 0 0 0 0 0 0 0 0 0 0 0 0 0 0 0 0 
0 0 0 0 0 0 0 0 0 0 0 0 0 0 0 0 0 0 0 0 0 0 0 0 0 0 3 9656 559746 1.68697e+07 1.17601e+08 6.41187e+07 823548 15872 353 0 0 0 0 0 0 0 0 0 0 0 0 0 0 0 0 
0 0 0 0 0 0 0 0 0 0 0 0 0 0 0 0 0 0 0 0 0 0 0 0 0 0 2 11012 615294 1.76381e+07 1.18747e+08 6.22013e+07 770835 15007 151 0 0 0 0 0 0 0 0 0 0 0 0 0 0 0 0 
0 0 0 0 0 0 0 0 0 0 0 0 0 0 0 0 0 0 0 0 0 0 0 0 0 0 0 10249 534602 1.61975e+07 1.16924e+08 6.54384e+07 874980 19564 56 0 0 0 0 0 0 0 0 0 0 0 0 0 0 0 0 
0 0 0 0 0 0 0 0 0 0 0 0 0 0 0 0 0 0 0 0 0 0 0 0 0 0 0 15275 692429 1.8514e+07 1.19882e+08 6.01559e+07 725188 14704 0 0 0 0 0 0 0 0 0 0 0 0 0 0 0 0 0 
0 0 0 0 0 0 0 0 0 0 0 0 0 0 0 0 0 0 0 0 0 0 0 0 0 0 21 15237 723064 1.88963e+07 1.20385e+08 5.92637e+07 702866 13166 0 0 0 0 0 0 0 0 0 0 0 0 0 0 0 0 0 
0 0 0 0 0 0 0 0 0 0 0 0 0 0 0 0 0 0 0 0 0 0 0 0 0 0 0 17907 778694 1.97219e+07 1.21235e+08 5.75823e+07 652074 11654 18 0 0 0 0 0 0 0 0 0 0 0 0 0 0 0 0 
0 0 0 0 0 0 0 0 0 0 0 0 0 0 0 0 0 0 0 0 0 0 0 0 0 0 0 16018 742129 1.8991e+07 1.20547e+08 5.90168e+07 675124 11108 16 0 0 0 0 0 0 0 0 0 0 0 0 0 0 0 0 
0 0 0 0 0 0 0 0 0 0 0 0 0 0 0 0 0 0 0 0 0 0 0 0 0 0 7 19303 808655 1.98815e+07 1.2138e+08 5.72714e+07 627796 10420 0 0 0 0 0 0 0 0 0 0 0 0 0 0 0 0 0 
0 0 0 0 0 0 0 0 0 0 0 0 0 0 0 0 0 0 0 0 0 0 0 0 0 0 32 23551 937447 2.15601e+07 1.2282e+08 5.41015e+07 548899 7613 0 0 0 0 0 0 0 0 0 0 0 0 0 0 0 0 0 
0 0 0 0 0 0 0 0 0 0 0 0 0 0 0 0 0 0 0 0 0 0 0 0 0 0 149 22102 870533 2.07436e+07 1.22134e+08 5.56379e+07 582345 8087 0 0 0 0 0 0 0 0 0 0 0 0 0 0 0 0 0 
0 0 0 0 0 0 0 0 0 0 0 0 0 0 0 0 0 0 0 0 0 0 0 0 0 0 164 18053 753951 1.91376e+07 1.20571e+08 5.88433e+07 663792 11433 43 0 0 0 0 0 0 0 0 0 0 0 0 0 0 0 0 
0 0 0 0 0 0 0 0 0 0 0 0 0 0 0 0 0 0 0 0 0 0 0 0 0 0 188 21273 850662 2.03403e+07 1.21938e+08 5.62441e+07 594956 9162 77 0 0 0 0 0 0 0 0 0 0 0 0 0 0 0 0 
0 0 0 0 0 0 0 0 0 0 0 0 0 0 0 0 0 0 0 0 0 0 0 0 0 0 82 10661 620139 1.7146e+07 1.18595e+08 6.28449e+07 768260 14375 3 0 0 0 0 0 0 0 0 0 0 0 0 0 0 0 0 
0 0 0 0 0 0 0 0 0 0 0 0 0 0 0 0 0 0 0 0 0 0 0 0 0 0 93 9764 564666 1.65038e+07 1.17707e+08 6.43826e+07 815462 15526 3 0 0 0 0 0 0 0 0 0 0 0 0 0 0 0 0 
0 0 0 0 0 0 0 0 0 0 0 0 0 0 0 0 0 0 0 0 0 0 0 0 0 0 24 9870 561003 1.65236e+07 1.17828e+08 6.42682e+07 794338 14076 10 0 0 0 0 0 0 0 0 0 0 0 0 0 0 0 0 
0 0 0 0 0 0 0 0 0 0 0 0 0 0 0 0 0 0 0 0 0 0 0 0 0 0 156 14629 743801 1.9223e+07 1.21087e+08 5.82838e+07 636828 9595 5 0 0 0 0 0 0 0 0 0 0 0 0 0 0 0 0 
0 0 0 0 0 0 0 0 0 0 0 0 0 0 0 0 0 0 0 0 0 0 0 0 0 0 161 13784 719476 1.88179e+07 1.20731e+08 5.90476e+07 658249 10273 67 0 0 0 0 0 0 0 0 0 0 0 0 0 0 0 0 
0 0 0 0 0 0 0 0 0 0 0 0 0 0 0 0 0 0 0 0 0 0 0 0 0 0 3 10264 594900 1.69224e+07 1.18598e+08 6.30996e+07 761657 12413 150 0 0 0 0 0 0 0 0 0 0 0 0 0 0 0 0 
0 0 0 0 0 0 0 0 0 0 0 0 0 0 0 0 0 0 0 0 0 0 0 0 0 0 2 8619 537146 1.58843e+07 1.1712e+08 6.56133e+07 820695 14556 84 0 0 0 0 0 0 0 0 0 0 0 0 0 0 0 0 
0 0 0 0 0 0 0 0 0 0 0 0 0 0 0 0 0 0 0 0 0 0 0 0 0 0 2 7945 494748 1.51532e+07 1.16209e+08 6.72632e+07 855996 14399 234 0 0 0 0 0 0 0 0 0 0 0 0 0 0 0 0 
0 0 0 0 0 0 0 0 0 0 0 0 0 0 0 0 0 0 0 0 0 0 0 0 0 0 25 6967 515895 1.5484e+07 1.16721e+08 6.64301e+07 828696 12326 129 0 0 0 0 0 0 0 0 0 0 0 0 0 0 0 0 
0 0 0 0 0 0 0 0 0 0 0 0 0 0 0 0 0 0 0 0 0 0 0 0 0 0 27 6914 560350 1.61916e+07 1.17916e+08 6.45441e+07 769431 10015 105 0 0 0 0 0 0 0 0 0 0 0 0 0 0 0 0 
0 0 0 0 0 0 0 0 0 0 0 0 0 0 0 0 0 0 0 0 0 0 0 0 0 0 223 11469 783024 1.91791e+07 1.21444e+08 5.79661e+07 608224 6750 185 0 0 0 0 0 0 0 0 0 0 0 0 0 0 0 0 
0 0 0 0 0 0 0 0 0 0 0 0 0 0 0 0 0 0 0 0 0 0 0 0 0 0 263 10182 763451 1.87762e+07 1.21133e+08 5.86857e+07 624627 5954 100 0 0 0 0 0 0 0 0 0 0 0 0 0 0 0 0 
0 0 0 0 0 0 0 0 0 0 0 0 0 0 0 0 0 0 0 0 0 0 0 0 0 0 231 9053 715906 1.80069e+07 1.2044e+08 6.01655e+07 653768 7842 172 0 0 0 0 0 0 0 0 0 0 0 0 0 0 0 0 
0 0 0 0 0 0 0 0 0 0 0 0 0 0 0 0 0 0 0 0 0 0 0 0 0 0 219 9737 739330 1.8451e+07 1.20969e+08 5.92047e+07 617810 6701 96 0 0 0 0 0 0 0 0 0 0 0 0 0 0 0 0 
0 0 0 0 0 0 0 0 0 0 0 0 0 0 0 0 0 0 0 0 0 0 0 0 0 0 3 8492 666676 1.7294e+07 1.19736e+08 6.16236e+07 663135 6994 74 0 0 0 0 0 0 0 0 0 0 0 0 0 0 0 0 
0 0 0 0 0 0 0 0 0 0 0 0 0 0 0 0 0 0 0 0 0 0 0 0 0 0 0 7956 522604 1.52445e+07 1.1698e+08 6.64565e+07 778942 8371 48 0 0 0 0 0 0 0 0 0 0 0 0 0 0 0 0 
0 0 0 0 0 0 0 0 0 0 0 0 0 0 0 0 0 0 0 0 0 0 0 0 0 0 14 5969 445325 1.40251e+07 1.1492e+08 6.97293e+07 863889 9494 12 0 0 0 0 0 0 0 0 0 0 0 0 0 0 0 0 
0 0 0 0 0 0 0 0 0 0 0 0 0 0 0 0 0 0 0 0 0 0 0 0 0 0 2 5189 369505 1.26145e+07 1.12265e+08 7.37468e+07 986321 12121 5 0 0 0 0 0 0 0 0 0 0 0 0 0 0 0 0 
0 0 0 0 0 0 0 0 0 0 0 0 0 0 0 0 0 0 0 0 0 0 0 0 0 0 8 3586 302151 1.12618e+07 1.0922e+08 7.80696e+07 1.12698e+06 15007 0 0 0 0 0 0 0 0 0 0 0 0 0 0 0 0 0 
0 0 0 0 0 0 0 0 0 0 0 0 0 0 0 0 0 0 0 0 0 0 0 0 0 0 17 2914 322749 1.16586e+07 1.10231e+08 7.66927e+07 1.07902e+06 12386 4 0 0 0 0 0 0 0 0 0 0 0 0 0 0 0 0 
0 0 0 0 0 0 0 0 0 0 0 0 0 0 0 0 0 0 0 0 0 0 0 0 0 0 53 3832 364534 1.25416e+07 1.12217e+08 7.38799e+07 981922 9743 7 0 0 0 0 0 0 0 0 0 0 0 0 0 0 0 0 
0 0 0 0 0 0 0 0 0 0 0 0 0 0 0 0 0 0 0 0 0 0 0 0 0 0 76 6652 489098 1.47586e+07 1.16368e+08 6.75757e+07 793155 7555 11 0 0 0 0 0 0 0 0 0 0 0 0 0 0 0 0 
0 0 0 0 0 0 0 0 0 0 0 0 0 0 0 0 0 0 0 0 0 0 0 0 0 0 81 6192 494395 1.48308e+07 1.16492e+08 6.73853e+07 783111 7246 0 0 0 0 0 0 0 0 0 0 0 0 0 0 0 0 0 
0 0 0 0 0 0 0 0 0 0 0 0 0 0 0 0 0 0 0 0 0 0 0 0 0 0 0 6741 510796 1.51471e+07 1.1727e+08 6.62958e+07 761340 6791 12 0 0 0 0 0 0 0 0 0 0 0 0 0 0 0 0 
0 0 0 0 0 0 0 0 0 0 0 0 0 0 0 0 0 0 0 0 0 0 0 0 0 0 21 5011 418490 1.36531e+07 1.14757e+08 7.02934e+07 864248 7727 0 0 0 0 0 0 0 0 0 0 0 0 0 0 0 0 0 
0 0 0 0 0 0 0 0 0 0 0 0 0 0 0 0 0 0 0 0 0 0 0 0 0 0 83 6451 500892 1.49727e+07 1.16926e+08 6.68254e+07 761055 6646 10 0 0 0 0 0 0 0 0 0 0 0 0 0 0 0 0 
0 0 0 0 0 0 0 0 0 0 0 0 0 0 0 0 0 0 0 0 0 0 0 0 0 0 102 6077 543865 1.56511e+07 1.1793e+08 6.51405e+07 722019 5587 12 0 0 0 0 0 0 0 0 0 0 0 0 0 0 0 0 
0 0 0 0 0 0 0 0 0 0 0 0 0 0 0 0 0 0 0 0 0 0 0 0 0 0 0 6133 501534 1.49669e+07 1.1698e+08 6.67747e+07 764915 5260 0 0 0 0 0 0 0 0 0 0 0 0 0 0 0 0 0 
0 0 0 0 0 0 0 0 0 0 0 0 0 0 0 0 0 0 0 0 0 0 0 0 0 0 21 6515 497675 1.49902e+07 1.17146e+08 6.66061e+07 747135 5449 0 0 0 0 0 0 0 0 0 0 0 0 0 0 0 0 0 
0 0 0 0 0 0 0 0 0 0 0 0 0 0 0 0 0 0 0 0 0 0 0 0 0 0 4 7587 546791 1.57411e+07 1.18382e+08 6.46195e+07 696368 5172 8 0 0 0 0 0 0 0 0 0 0 0 0 0 0 0 0 
0 0 0 0 0 0 0 0 0 0 0 0 0 0 0 0 0 0 0 0 0 0 0 0 0 0 0 8723 543306 1.57633e+07 1.18463e+08 6.4527e+07 687772 6244 0 0 0 0 0 0 0 0 0 0 0 0 0 0 0 0 0 
0 0 0 0 0 0 0 0 0 0 0 0 0 0 0 0 0 0 0 0 0 0 0 0 0 0 0 6856 511412 1.5114e+07 1.17573e+08 6.6068e+07 718322 7628 8 0 0 0 0 0 0 0 0 0 0 0 0 0 0 0 0 
0 0 0 0 0 0 0 0 0 0 0 0 0 0 0 0 0 0 0 0 0 0 0 0 0 0 6 10068 649565 1.71435e+07 1.20479e+08 6.11179e+07 593203 6256 0 0 0 0 0 0 0 0 0 0 0 0 0 0 0 0 0 
0 0 0 0 0 0 0 0 0 0 0 0 0 0 0 0 0 0 0 0 0 0 0 0 0 0 0 5514 445882 1.38222e+07 1.1558e+08 6.93378e+07 798021 9485 18 0 0 0 0 0 0 0 0 0 0 0 0 0 0 0 0 
0 0 0 0 0 0 0 0 0 0 0 0 0 0 0 0 0 0 0 0 0 0 0 0 0 0 9 7687 516238 1.51388e+07 1.17803e+08 6.58126e+07 713024 7426 0 0 0 0 0 0 0 0 0 0 0 0 0 0 0 0 0 
0 0 0 0 0 0 0 0 0 0 0 0 0 0 0 0 0 0 0 0 0 0 0 0 0 0 42 6626 478264 1.44858e+07 1.16755e+08 6.75103e+07 754605 8661 63 0 0 0 0 0 0 0 0 0 0 0 0 0 0 0 0 
0 0 0 0 0 0 0 0 0 0 0 0 0 0 0 0 0 0 0 0 0 0 0 0 0 0 0 7021 470076 1.42096e+07 1.16357e+08 6.817e+07 776509 8624 15 0 0 0 0 0 0 0 0 0 0 0 0 0 0 0 0 
0 0 0 0 0 0 0 0 0 0 0 0 0 0 0 0 0 0 0 0 0 0 0 0 0 0 1 8010 478379 1.45494e+07 1.16889e+08 6.73217e+07 744563 7998 3 0 0 0 0 0 0 0 0 0 0 0 0 0 0 0 0 
0 0 0 0 0 0 0 0 0 0 0 0 0 0 0 0 0 0 0 0 0 0 0 0 0 0 8 7398 429439 1.36854e+07 1.15439e+08 6.96315e+07 798293 7878 0 0 0 0 0 0 0 0 0 0 0 0 0 0 0 0 0 
0 0 0 0 0 0 0 0 0 0 0 0 0 0 0 0 0 0 0 0 0 0 0 0 0 0 28 3860 302829 1.10756e+07 1.09933e+08 7.76326e+07 1.03842e+06 12469 5 0 0 0 0 0 0 0 0 0 0 0 0 0 0 0 0 
0 0 0 0 0 0 0 0 0 0 0 0 0 0 0 0 0 0 0 0 0 0 0 0 0 0 0 6065 397017 1.2988e+07 1.14446e+08 7.13152e+07 837039 9893 9 0 0 0 0 0 0 0 0 0 0 0 0 0 0 0 0 
0 0 0 0 0 0 0 0 0 0 0 0 0 0 0 0 0 0 0 0 0 0 0 0 0 0 0 6521 465045 1.42377e+07 1.16796e+08 6.77474e+07 737750 8032 36 0 0 0 0 0 0 0 0 0 0 0 0 0 0 0 0 
0 0 0 0 0 0 0 0 0 0 0 0 0 0 0 0 0 0 0 0 0 0 0 0 0 0 27 5540 430265 1.36964e+07 1.15768e+08 6.93113e+07 778283 9128 126 0 0 0 0 0 0 0 0 0 0 0 0 0 0 0 0 
0 0 0 0 0 0 0 0 0 0 0 0 0 0 0 0 0 0 0 0 0 0 0 0 0 0 82 8050 618535 1.67432e+07 1.20529e+08 6.15029e+07 590265 6498 49 0 0 0 0 0 0 0 0 0 0 0 0 0 0 0 0 
0 0 0 0 0 0 0 0 0 0 0 0 0 0 0 0 0 0 0 0 0 0 0 0 0 0 10 6966 568733 1.60543e+07 1.19762e+08 6.2988e+07 612234 7178 119 0 0 0 0 0 0 0 0 0 0 0 0 0 0 0 0 
0 0 0 0 0 0 0 0 0 0 0 0 0 0 0 0 0 0 0 0 0 0 0 0 0 0 29 8015 595433 1.64484e+07 1.20253e+08 6.20944e+07 593047 6296 62 4 0 0 0 0 0 0 0 0 0 0 0 0 0 0 0 
0 0 0 0 0 0 0 0 0 0 0 0 0 0 0 0 0 0 0 0 0 0 0 0 0 0 4 10735 694364 1.79212e+07 1.22131e+08 5.87118e+07 525043 4548 0 2 0 0 0 0 0 0 0 0 0 0 0 0 0 0 0 
0 0 0 0 0 0 0 0 0 0 0 0 0 0 0 0 0 0 0 0 0 0 0 0 0 0 51 12999 807264 1.95412e+07 1.23749e+08 5.54277e+07 457177 3653 0 0 0 0 0 0 0 0 0 0 0 0 0 0 0 0 0 
0 0 0 0 0 0 0 0 0 0 0 0 0 0 0 0 0 0 0 0 0 0 0 0 0 0 36 21443 1.1076e+06 2.29587e+07 1.26378e+08 4.91771e+07 354529 1991 0 0 0 0 0 0 0 0 0 0 0 0 0 0 0 0 0 
0 0 0 0 0 0 0 0 0 0 0 0 0 0 0 0 0 0 0 0 0 0 0 0 0 0 29 32006 1.34519e+06 2.54013e+07 1.27623e+08 4.52988e+07 296857 1551 0 0 0 0 0 0 0 0 0 0 0 0 0 0 0 0 0 
0 0 0 0 0 0 0 0 0 0 0 0 0 0 0 0 0 0 0 0 0 0 0 0 0 0 53 29790 1.3472e+06 2.54618e+07 1.27848e+08 4.50171e+07 293004 2328 0 0 0 0 0 0 0 0 0 0 0 0 0 0 0 0 0 
0 0 0 0 0 0 0 0 0 0 0 0 0 0 0 0 0 0 0 0 0 0 0 0 0 0 15 30302 1.3809e+06 2.58543e+07 1.2824e+08 4.41991e+07 291722 2465 0 0 0 0 0 0 0 0 0 0 0 0 0 0 0 0 0 
0 0 0 0 0 0 0 0 0 0 0 0 0 0 0 0 0 0 0 0 0 0 0 0 0 0 28 21733 1.05539e+06 2.24742e+07 1.26711e+08 4.93558e+07 376518 3764 26 0 0 0 0 0 0 0 0 0 0 0 0 0 0 0 0 
0 0 0 0 0 0 0 0 0 0 0 0 0 0 0 0 0 0 0 0 0 0 0 0 0 0 60 22718 1.04807e+06 2.2542e+07 1.26832e+08 4.91823e+07 367310 4426 75 0 0 0 0 0 0 0 0 0 0 0 0 0 0 0 0 
0 0 0 0 0 0 0 0 0 0 0 0 0 0 0 0 0 0 0 0 0 0 0 0 0 0 14 19467 959537 2.13031e+07 1.26039e+08 5.12715e+07 401739 4428 35 0 0 0 0 0 0 0 0 0 0 0 0 0 0 0 0 
0 0 0 0 0 0 0 0 0 0 0 0 0 0 0 0 0 0 0 0 0 0 0 0 0 0 57 16704 865954 2.02675e+07 1.25068e+08 5.33389e+07 436646 4812 17 0 0 0 0 0 0 0 0 0 0 0 0 0 0 0 0 
0 0 0 0 0 0 0 0 0 0 0 0 0 0 0 0 0 0 0 0 0 0 0 0 0 0 24 19529 1.01206e+06 2.19075e+07 1.26368e+08 5.03136e+07 374451 3638 3 0 0 0 0 0 0 0 0 0 0 0 0 0 0 0 0 
0 0 0 0 0 0 0 0 0 0 0 0 0 0 0 0 0 0 0 0 0 0 0 0 0 0 8 19734 1.02508e+06 2.17846e+07 1.26575e+08 5.02214e+07 368879 3934 0 0 0 0 0 0 0 0 0 0 0 0 0 0 0 0 0 
0 0 0 0 0 0 0 0 0 0 0 0 0 0 0 0 0 0 0 0 0 0 0 0 0 0 120 19882 1.05213e+06 2.21653e+07 1.26858e+08 4.95421e+07 358316 3610 0 0 0 0 0 0 0 0 0 0 0 0 0 0 0 0 0 
0 0 0 0 0 0 0 0 0 0 0 0 0 0 0 0 0 0 0 0 0 0 0 0 0 0 23 28571 1.42347e+06 2.59128e+07 1.28794e+08 4.35589e+07 278027 2804 0 0 0 0 0 0 0 0 0 0 0 0 0 0 0 0 0 
0 0 0 0 0 0 0 0 0 0 0 0 0 0 0 0 0 0 0 0 0 0 0 0 0 0 23 28587 1.54546e+06 2.7066e+07 1.29303e+08 4.18024e+07 251021 2450 0 0 0 0 0 0 0 0 0 0 0 0 0 0 0 0 0 
0 0 0 0 0 0 0 0 0 0 0 0 0 0 0 0 0 0 0 0 0 0 0 0 0 0 53 29332 1.58762e+06 2.75352e+07 1.29495e+08 4.11087e+07 241047 2258 0 0 0 0 0 0 0 0 0 0 0 0 0 0 0 0 0 
0 0 0 0 0 0 0 0 0 0 0 0 0 0 0 0 0 0 0 0 0 0 0 0 0 0 0 32409 1.68901e+06 2.84921e+07 1.29894e+08 3.96689e+07 220587 1908 0 0 0 0 0 0 0 0 0 0 0 0 0 0 0 0 0 
0 0 0 0 0 0 0 0 0 0 0 0 0 0 0 0 0 0 0 0 0 0 0 0 0 0 50 46269 2.10636e+06 3.17219e+07 1.30174e+08 3.57732e+07 176166 1491 0 0 0 0 0 0 0 0 0 0 0 0 0 0 0 0 0 
0 0 0 0 0 0 0 0 0 0 0 0 0 0 0 0 0 0 0 0 0 0 0 0 0 0 83 60765 2.61164e+06 3.51464e+07 1.29927e+08 3.21095e+07 142658 1053 0 0 0 0 0 0 0 0 0 0 0 0 0 0 0 0 0 
0 0 0 0 0 0 0 0 0 0 0 0 0 0 0 0 0 0 0 0 0 0 0 0 0 0 110 53184 2.32239e+06 3.33532e+07 1.30206e+08 3.39058e+07 157647 1014 0 0 0 0 0 0 0 0 0 0 0 0 0 0 0 0 0 
0 0 0 0 0 0 0 0 0 0 0 0 0 0 0 0 0 0 0 0 0 0 0 0 0 0 104 56523 2.417e+06 3.38814e+07 1.30247e+08 3.32497e+07 146195 674 2 0 0 0 0 0 0 0 0 0 0 0 0 0 0 0 0 
0 0 0 0 0 0 0 0 0 0 0 0 0 0 0 0 0 0 0 0 0 0 0 0 0 0 121 54590 2.32871e+06 3.32292e+07 1.30325e+08 3.39066e+07 153913 757 0 0 0 0 0 0 0 0 0 0 0 0 0 0 0 0 0 
0 0 0 0 0 0 0 0 0 0 0 0 0 0 0 0 0 0 0 0 0 0 0 0 0 0 97 48830 2.13769e+06 3.19473e+07 1.30495e+08 3.5209e+07 160765 674 0 0 0 0 0 0 0 0 0 0 0 0 0 0 0 0 0 
0 0 0 0 0 0 0 0 0 0 0 0 0 0 0 0 0 0 0 0 0 0 0 0 0 0 121 48478 2.17688e+06 3.25274e+07 1.30556e+08 3.45349e+07 154653 620 0 0 0 0 0 0 0 0 0 0 0 0 0 0 0 0 0 
0 0 0 0 0 0 0 0 0 0 0 0 0 0 0 0 0 0 0 0 0 0 0 0 0 0 22 36486 1.79528e+06 2.98636e+07 1.3058e+08 3.75393e+07 183875 456 0 0 0 0 0 0 0 0 0 0 0 0 0 0 0 0 0 
0 0 0 0 0 0 0 0 0 0 0 0 0 0 0 0 0 0 0 0 0 0 0 0 0 0 109 47434 2.29885e+06 3.37236e+07 1.30603e+08 3.31818e+07 143480 310 0 0 0 0 0 0 0 0 0 0 0 0 0 0 0 0 0 
0 0 0 0 0 0 0 0 0 0 0 0 0 0 0 0 0 0 0 0 0 0 0 0 0 0 30 44228 2.26598e+06 3.359e+07 1.30722e+08 3.32363e+07 140453 264 3 0 0 0 0 0 0 0 0 0 0 0 0 0 0 0 0 
0 0 0 0 0 0 0 0 0 0 0 0 0 0 0 0 0 0 0 0 0 0 0 0 0 0 29 42565 2.26018e+06 3.36414e+07 1.3077e+08 3.31483e+07 136708 249 0 0 0 0 0 0 0 0 0 0 0 0 0 0 0 0 0 
0 0 0 0 0 0 0 0 0 0 0 0 0 0 0 0 0 0 0 0 0 0 0 0 0 0 72 63439 2.87944e+06 3.77358e+07 1.30173e+08 2.90389e+07 108035 159 0 0 0 0 0 0 0 0 0 0 0 0 0 0 0 0 0 
0 0 0 0 0 0 0 0 0 0 0 0 0 0 0 0 0 0 0 0 0 0 0 0 0 0 113 46265 2.38878e+06 3.44641e+07 1.31085e+08 3.18867e+07 127955 45 0 0 0 0 0 0 0 0 0 0 0 0 0 0 0 0 0 
0 0 0 0 0 0 0 0 0 0 0 0 0 0 0 0 0 0 0 0 0 0 0 0 0 0 164 37600 2.12874e+06 3.2654e+07 1.31434e+08 3.36082e+07 135791 73 0 0 0 0 0 0 0 0 0 0 0 0 0 0 0 0 0 
0 0 0 0 0 0 0 0 0 0 0 0 0 0 0 0 0 0 0 0 0 0 0 0 0 0 218 31318 1.80028e+06 2.99564e+07 1.3151e+08 3.65346e+07 166237 116 0 0 0 0 0 0 0 0 0 0 0 0 0 0 0 0 0 
0 0 0 0 0 0 0 0 0 0 0 0 0 0 0 0 0 0 0 0 0 0 0 0 0 0 534 30053 1.7895e+06 2.98536e+07 1.31667e+08 3.64979e+07 159894 100 0 0 0 0 0 0 0 0 0 0 0 0 0 0 0 0 0 
0 0 0 0 0 0 0 0 0 0 0 0 0 0 0 0 0 0 0 0 0 0 0 0 0 0 495 25746 1.60938e+06 2.82038e+07 1.31679e+08 3.83071e+07 173707 130 0 0 0 0 0 0 0 0 0 0 0 0 0 0 0 0 0 
0 0 0 0 0 0 0 0 0 0 0 0 0 0 0 0 0 0 0 0 0 0 0 0 0 0 850 37909 2.06556e+06 3.18979e+07 1.31937e+08 3.39251e+07 134107 329 0 0 0 0 0 0 0 0 0 0 0 0 0 0 0 0 0 
0 0 0 0 0 0 0 0 0 0 0 0 0 0 0 0 0 0 0 0 0 0 0 0 0 0 698 31778 1.75510e+06 2.9543e+07 1.31948e+08 3.65642e+07 155803 436 0 0 0 0 0 0 0 0 0 0 0 0 0 0 0 0 0 
0 0 0 0 0 0 0 0 0 0 0 0 0 0 0 0 0 0 0 0 0 0 0 0 0 0 568 31472 1.85891e+06 3.0487e+07 1.32121e+08 3.535e+07 149394 401 0 0 0 0 0 0 0 0 0 0 0 0 0 0 0 0 0 
0 0 0 0 0 0 0 0 0 0 0 0 0 0 0 0 0 0 0 0 0 0 0 0 0 0 413 31097 1.86651e+06 3.04996e+07 1.32081e+08 3.53699e+07 149520 516 0 0 0 0 0 0 0 0 0 0 0 0 0 0 0 0 0 
0 0 0 0 0 0 0 0 0 0 0 0 0 0 0 0 0 0 0 0 0 0 0 0 0 0 381 31797 1.83561e+06 3.03996e+07 1.32159e+08 3.5421e+07 151250 568 22 0 0 0 0 0 0 0 0 0 0 0 0 0 0 0 0 
0 0 0 0 0 0 0 0 0 0 0 0 0 0 0 0 0 0 0 0 0 0 0 0 0 0 809 36897 1.96228e+06 3.15393e+07 1.32128e+08 3.4196e+07 134981 216 42 0 0 0 0 0 0 0 0 0 0 0 0 0 0 0 0 
0 0 0 0 0 0 0 0 0 0 0 0 0 0 0 0 0 0 0 0 0 0 0 0 0 0 1055 46607 2.15678e+06 3.32155e+07 1.32093e+08 3.23708e+07 114904 7 47 0 0 0 0 0 0 0 0 0 0 0 0 0 0 0 0 
0 0 0 0 0 0 0 0 0 0 0 0 0 0 0 0 0 0 0 0 0 0 0 0 0 0 2016 52066 2.30489e+06 3.42009e+07 1.32029e+08 3.12912e+07 118545 0 12 0 0 0 0 0 0 0 0 0 0 0 0 0 0 0 0 
0 0 0 0 0 0 0 0 0 0 0 0 0 0 0 0 0 0 0 0 0 0 0 0 0 0 2253 48479 2.20303e+06 3.35978e+07 1.32224e+08 3.17937e+07 130038 71 0 0 0 0 0 0 0 0 0 0 0 0 0 0 0 0 0 
0 0 0 0 0 0 0 0 0 0 0 0 0 0 0 0 0 0 0 0 0 0 0 0 0 9 2836 61477 2.50519e+06 3.59193e+07 1.31856e+08 2.95464e+07 108007 98 0 0 0 0 0 0 0 0 0 0 0 0 0 0 0 0 0 
0 0 0 0 0 0 0 0 0 0 0 0 0 0 0 0 0 0 0 0 0 0 0 0 0 0 3055 62067 2.58456e+06 3.6446e+07 1.31849e+08 2.89517e+07 102512 104 0 0 0 0 0 0 0 0 0 0 0 0 0 0 0 0 0 
0 0 0 0 0 0 0 0 0 0 0 0 0 0 0 0 0 0 0 0 0 0 0 0 0 0 1892 50563 2.17889e+06 3.35265e+07 1.32572e+08 3.15465e+07 122497 126 0 0 0 0 0 0 0 0 0 0 0 0 0 0 0 0 0 
0 0 0 0 0 0 0 0 0 0 0 0 0 0 0 0 0 0 0 0 0 0 0 0 0 0 2491 53754 2.31333e+06 3.46059e+07 1.32555e+08 3.03518e+07 116392 272 0 0 0 0 0 0 0 0 0 0 0 0 0 0 0 0 0 
0 0 0 0 0 0 0 0 0 0 0 0 0 0 0 0 0 0 0 0 0 0 0 0 0 10 3601 74673 2.89793e+06 3.87331e+07 1.31491e+08 2.67103e+07 87901 208 0 0 0 0 0 0 0 0 0 0 0 0 0 0 0 0 0 
0 0 0 0 0 0 0 0 0 0 0 0 0 0 0 0 0 0 0 0 0 0 0 0 0 0 3517 79990 3.05546e+06 3.99402e+07 1.31215e+08 2.56245e+07 80150 241 0 0 0 0 0 0 0 0 0 0 0 0 0 0 0 0 0 
0 0 0 0 0 0 0 0 0 0 0 0 0 0 0 0 0 0 0 0 0 0 0 0 0 1 5180 96258 3.451e+06 4.23966e+07 1.30293e+08 2.36882e+07 68870 171 0 0 0 0 0 0 0 0 0 0 0 0 0 0 0 0 0 
0 0 0 0 0 0 0 0 0 0 0 0 0 0 0 0 0 0 0 0 0 0 0 0 0 0 3633 72296 2.86021e+06 3.89814e+07 1.3181e+08 2.61931e+07 78556 176 13 0 0 0 0 0 0 0 0 0 0 0 0 0 0 0 0 
0 0 0 0 0 0 0 0 0 0 0 0 0 0 0 0 0 0 0 0 0 0 0 0 0 0 4005 81608 3.25697e+06 4.1414e+07 1.30938e+08 2.42348e+07 69225 141 0 0 0 0 0 0 0 0 0 0 0 0 0 0 0 0 0 
0 0 0 0 0 0 0 0 0 0 0 0 0 0 0 0 0 0 0 0 0 0 0 0 0 0 3492 77578 3.11794e+06 4.05493e+07 1.31364e+08 2.48156e+07 71176 9 0 0 0 0 0 0 0 0 0 0 0 0 0 0 0 0 0 
0 0 0 0 0 0 0 0 0 0 0 0 0 0 0 0 0 0 0 0 0 0 0 0 0 15 4486 80425 3.22282e+06 4.1044e+07 1.31253e+08 2.43264e+07 68113 45 0 0 0 0 0 0 0 0 0 0 0 0 0 0 0 0 0 
0 0 0 0 0 0 0 0 0 0 0 0 0 0 0 0 0 0 0 0 0 0 0 0 0 22 4760 82637 3.22553e+06 4.10787e+07 1.31334e+08 2.42051e+07 68181 6 0 0 0 0 0 0 0 0 0 0 0 0 0 0 0 0 0 
0 0 0 0 0 0 0 0 0 0 0 0 0 0 0 0 0 0 0 0 0 0 0 0 0 4 4970 76924 3.08057e+06 4.02229e+07 1.31739e+08 2.48059e+07 68389 6 0 0 0 0 0 0 0 0 0 0 0 0 0 0 0 0 0 
0 0 0 0 0 0 0 0 0 0 0 0 0 0 0 0 0 0 0 0 0 0 0 0 0 22 6768 86411 3.35447e+06 4.20713e+07 1.31007e+08 2.34127e+07 60154 93 0 0 0 0 0 0 0 0 0 0 0 0 0 0 0 0 0 
0 0 0 0 0 0 0 0 0 0 0 0 0 0 0 0 0 0 0 0 0 0 0 0 0 83 9838 117737 4.10844e+06 4.6096e+07 1.29009e+08 2.06104e+07 47934 77 0 0 0 0 0 0 0 0 0 0 0 0 0 0 0 0 0 
0 0 0 0 0 0 0 0 0 0 0 0 0 0 0 0 0 0 0 0 0 0 0 0 0 103 9584 110381 3.92754e+06 4.51175e+07 1.29676e+08 2.1109e+07 48883 139 0 0 0 0 0 0 0 0 0 0 0 0 0 0 0 0 0 
0 0 0 0 0 0 0 0 0 0 0 0 0 0 0 0 0 0 0 0 0 0 0 0 0 117 7228 90284 3.38279e+06 4.2412e+07 1.31168e+08 2.28835e+07 54554 57 0 0 0 0 0 0 0 0 0 0 0 0 0 0 0 0 0 
0 0 0 0 0 0 0 0 0 0 0 0 0 0 0 0 0 0 0 0 0 0 0 0 0 163 6502 83844 3.2034e+06 4.15874e+07 1.3164e+08 2.34203e+07 56955 40 0 0 0 0 0 0 0 0 0 0 0 0 0 0 0 0 0 
0 0 0 0 0 0 0 0 0 0 0 0 0 0 0 0 0 0 0 0 0 0 0 0 0 11 3894 57136 2.50221e+06 3.71194e+07 1.33463e+08 2.67792e+07 73826 242 0 0 0 0 0 0 0 0 0 0 0 0 0 0 0 0 0 
0 0 0 0 0 0 0 0 0 0 0 0 0 0 0 0 0 0 0 0 0 0 0 0 0 8 4631 58479 2.47925e+06 3.69616e+07 1.33573e+08 2.68488e+07 73097 47 0 0 0 0 0 0 0 0 0 0 0 0 0 0 0 0 0 
0 0 0 0 0 0 0 0 0 0 0 0 0 0 0 0 0 0 0 0 0 0 0 0 0 1 3280 54168 2.21866e+06 3.49344e+07 1.34203e+08 2.84991e+07 86374 25 0 0 0 0 0 0 0 0 0 0 0 0 0 0 0 0 0 
0 0 0 0 0 0 0 0 0 0 0 0 0 0 0 0 0 0 0 0 0 0 0 0 0 0 3849 54257 2.30467e+06 3.55102e+07 1.341e+08 2.79443e+07 81911 31 0 0 0 0 0 0 0 0 0 0 0 0 0 0 0 0 0 
0 0 0 0 0 0 0 0 0 0 0 0 0 0 0 0 0 0 0 0 0 0 0 0 0 6 3738 59033 2.45217e+06 3.65477e+07 1.33887e+08 2.69722e+07 76675 26 0 0 0 0 0 0 0 0 0 0 0 0 0 0 0 0 0 
0 0 0 0 0 0 0 0 0 0 0 0 0 0 0 0 0 0 0 0 0 0 0 0 0 18 4024 60831 2.54284e+06 3.70492e+07 1.33841e+08 2.64292e+07 71915 68 0 0 0 0 0 0 0 0 0 0 0 0 0 0 0 0 0 
0 0 0 0 0 0 0 0 0 0 0 0 0 0 0 0 0 0 0 0 0 0 0 0 0 64 3639 65330 2.59138e+06 3.75794e+07 1.33682e+08 2.60089e+07 68762 62 0 0 0 0 0 0 0 0 0 0 0 0 0 0 0 0 0 
0 0 0 0 0 0 0 0 0 0 0 0 0 0 0 0 0 0 0 0 0 0 0 0 0 100 3593 61340 2.38358e+06 3.62067e+07 1.34257e+08 2.70129e+07 73448 115 0 0 0 0 0 0 0 0 0 0 0 0 0 0 0 0 0 
0 0 0 0 0 0 0 0 0 0 0 0 0 0 0 0 0 0 0 0 0 0 0 0 0 120 3001 62005 2.31468e+06 3.56847e+07 1.34438e+08 2.74191e+07 76649 234 0 0 0 0 0 0 0 0 0 0 0 0 0 0 0 0 0 
0 0 0 0 0 0 0 0 0 0 0 0 0 0 0 0 0 0 0 0 0 0 0 0 0 49 2422 60385 2.38774e+06 3.61475e+07 1.34387e+08 2.69421e+07 72148 121 0 0 0 0 0 0 0 0 0 0 0 0 0 0 0 0 0 
0 0 0 0 0 0 0 0 0 0 0 0 0 0 0 0 0 0 0 0 0 0 0 0 0 52 1795 52827 2.15075e+06 3.43613e+07 1.34874e+08 2.84775e+07 80716 287 0 0 0 0 0 0 0 0 0 0 0 0 0 0 0 0 0 
0 0 0 0 0 0 0 0 0 0 0 0 0 0 0 0 0 0 0 0 0 0 0 0 0 0 2022 47292 1.99221e+06 3.31145e+07 1.35196e+08 2.95554e+07 91500 242 0 0 0 0 0 0 0 0 0 0 0 0 0 0 0 0 0 
0 0 0 0 0 0 0 0 0 0 0 0 0 0 0 0 0 0 0 0 0 0 0 0 0 0 3283 49653 2.1287e+06 3.41605e+07 1.35073e+08 2.85001e+07 83965 247 0 0 0 0 0 0 0 0 0 0 0 0 0 0 0 0 0 
0 0 0 0 0 0 0 0 0 0 0 0 0 0 0 0 0 0 0 0 0 0 0 0 0 1 2453 37791 1.80462e+06 3.14298e+07 1.35542e+08 3.10839e+07 97328 698 0 0 0 0 0 0 0 0 0 0 0 0 0 0 0 0 0 
0 0 0 0 0 0 0 0 0 0 0 0 0 0 0 0 0 0 0 0 0 0 0 0 0 0 1849 26958 1.50614e+06 2.89126e+07 1.35865e+08 3.35731e+07 112937 521 0 0 0 0 0 0 0 0 0 0 0 0 0 0 0 0 0 
0 0 0 0 0 0 0 0 0 0 0 0 0 0 0 0 0 0 0 0 0 0 0 0 0 9 2447 32543 1.66931e+06 3.05041e+07 1.35826e+08 3.18633e+07 100664 552 0 0 0 0 0 0 0 0 0 0 0 0 0 0 0 0 0 
0 0 0 0 0 0 0 0 0 0 0 0 0 0 0 0 0 0 0 0 0 0 0 0 0 0 2511 33402 1.65248e+06 3.04517e+07 1.35928e+08 3.1828e+07 102032 709 0 0 0 0 0 0 0 0 0 0 0 0 0 0 0 0 0 
0 0 0 0 0 0 0 0 0 0 0 0 0 0 0 0 0 0 0 0 0 0 0 0 0 0 2424 38133 1.74914e+06 3.1477e+07 1.35862e+08 3.07752e+07 94288 762 0 0 0 0 0 0 0 0 0 0 0 0 0 0 0 0 0 
0 0 0 0 0 0 0 0 0 0 0 0 0 0 0 0 0 0 0 0 0 0 0 0 0 0 3230 48364 2.10095e+06 3.42676e+07 1.35517e+08 2.7982e+07 79430 729 0 0 0 0 0 0 0 0 0 0 0 0 0 0 0 0 0 
0 0 0 0 0 0 0 0 0 0 0 0 0 0 0 0 0 0 0 0 0 0 0 0 0 0 2685 42273 1.8582e+06 3.24338e+07 1.35868e+08 2.97057e+07 87249 920 0 0 0 0 0 0 0 0 0 0 0 0 0 0 0 0 0 
0 0 0 0 0 0 0 0 0 0 0 0 0 0 0 0 0 0 0 0 0 0 0 0 0 5 3081 50574 2.07804e+06 3.39496e+07 1.35621e+08 2.82159e+07 79474 1006 1 0 0 0 0 0 0 0 0 0 0 0 0 0 0 0 0 
0 0 0 0 0 0 0 0 0 0 0 0 0 0 0 0 0 0 0 0 0 0 0 0 0 0 2857 48561 2.05487e+06 3.38045e+07 1.35767e+08 2.8237e+07 83228 1056 1 0 0 0 0 0 0 0 0 0 0 0 0 0 0 0 0 
0 0 0 0 0 0 0 0 0 0 0 0 0 0 0 0 0 0 0 0 0 0 0 0 0 0 3935 59050 2.3642e+06 3.59834e+07 1.35237e+08 2.62804e+07 70541 882 10 0 0 0 0 0 0 0 0 0 0 0 0 0 0 0 0 
0 0 0 0 0 0 0 0 0 0 0 0 0 0 0 0 0 0 0 0 0 0 0 0 0 16 5629 72221 2.68975e+06 3.82361e+07 1.34587e+08 2.4347e+07 60408 767 0 0 0 0 0 0 0 0 0 0 0 0 0 0 0 0 0 
0 0 0 0 0 0 0 0 0 0 0 0 0 0 0 0 0 0 0 0 0 0 0 0 0 35 5251 68352 2.67756e+06 3.83345e+07 1.34543e+08 2.43114e+07 58682 707 0 0 0 0 0 0 0 0 0 0 0 0 0 0 0 0 0 
0 0 0 0 0 0 0 0 0 0 0 0 0 0 0 0 0 0 0 0 0 0 0 0 0 41 2996 50402 2.15952e+06 3.47348e+07 1.35821e+08 2.71542e+07 74798 988 0 0 0 0 0 0 0 0 0 0 0 0 0 0 0 0 0 
0 0 0 0 0 0 0 0 0 0 0 0 0 0 0 0 0 0 0 0 0 0 0 0 0 0 2399 43550 1.92426e+06 3.28155e+07 1.36387e+08 2.87403e+07 84031 1606 0 0 0 0 0 0 0 0 0 0 0 0 0 0 0 0 0 
0 0 0 0 0 0 0 0 0 0 0 0 0 0 0 0 0 0 0 0 0 0 0 0 0 0 2252 49817 2.07315e+06 3.39989e+07 1.36216e+08 2.75812e+07 76195 1624 0 0 0 0 0 0 0 0 0 0 0 0 0 0 0 0 0 
0 0 0 0 0 0 0 0 0 0 0 0 0 0 0 0 0 0 0 0 0 0 0 0 0 0 1832 45706 1.91478e+06 3.27473e+07 1.3645e+08 2.87494e+07 88351 2065 0 0 0 0 0 0 0 0 0 0 0 0 0 0 0 0 0 
0 0 0 0 0 0 0 0 0 0 0 0 0 0 0 0 0 0 0 0 0 0 0 0 0 0 3158 58608 2.25941e+06 3.55102e+07 1.35857e+08 2.62338e+07 75379 1267 0 0 0 0 0 0 0 0 0 0 0 0 0 0 0 0 0 
0 0 0 0 0 0 0 0 0 0 0 0 0 0 0 0 0 0 0 0 0 0 0 0 0 0 2347 47101 1.88795e+06 3.26176e+07 1.36565e+08 2.87876e+07 89075 1857 0 0 0 0 0 0 0 0 0 0 0 0 0 0 0 0 0 
0 0 0 0 0 0 0 0 0 0 0 0 0 0 0 0 0 0 0 0 0 0 0 0 0 0 2309 48040 1.87276e+06 3.24972e+07 1.36761e+08 2.87238e+07 92009 1893 0 0 0 0 0 0 0 0 0 0 0 0 0 0 0 0 0 
0 0 0 0 0 0 0 0 0 0 0 0 0 0 0 0 0 0 0 0 0 0 0 0 0 0 2855 50169 1.90741e+06 3.29429e+07 1.36717e+08 2.82897e+07 87143 1702 0 0 0 0 0 0 0 0 0 0 0 0 0 0 0 0 0 
0 0 0 0 0 0 0 0 0 0 0 0 0 0 0 0 0 0 0 0 0 0 0 0 0 0 3261 61480 2.11188e+06 3.47505e+07 1.36354e+08 2.66389e+07 77667 1317 0 0 0 0 0 0 0 0 0 0 0 0 0 0 0 0 0 
0 0 0 0 0 0 0 0 0 0 0 0 0 0 0 0 0 0 0 0 0 0 0 0 0 36 2968 61274 2.04355e+06 3.41312e+07 1.36541e+08 2.71383e+07 80017 895 4 0 0 0 0 0 0 0 0 0 0 0 0 0 0 0 0 
0 0 0 0 0 0 0 0 0 0 0 0 0 0 0 0 0 0 0 0 0 0 0 0 0 5 1462 36808 1.43068e+06 2.85806e+07 1.37294e+08 3.25388e+07 114955 1251 101 3 0 0 0 0 0 0 0 0 0 0 0 0 0 0 0 
0 0 0 0 0 0 0 0 0 0 0 0 0 0 0 0 0 0 0 0 0 0 0 0 0 0 1103 41877 1.58398e+06 2.99354e+07 1.37367e+08 3.09626e+07 106044 752 110 0 0 0 0 0 0 0 0 0 0 0 0 0 0 0 0 
0 0 0 0 0 0 0 0 0 0 0 0 0 0 0 0 0 0 0 0 0 0 0 0 0 0 1326 46819 1.6986e+06 3.11503e+07 1.3734e+08 2.96656e+07 95706 850 93 0 0 0 0 0 0 0 0 0 0 0 0 0 0 0 0 
0 0 0 0 0 0 0 0 0 0 0 0 0 0 0 0 0 0 0 0 0 0 0 0 0 11 980 34586 1.37272e+06 2.80718e+07 1.37518e+08 3.28829e+07 116036 1335 211 0 0 0 0 0 0 0 0 0 0 0 0 0 0 0 0 
0 0 0 0 0 0 0 0 0 0 0 0 0 0 0 0 0 0 0 0 0 0 0 0 0 80 960 31711 1.35668e+06 2.78861e+07 1.37626e+08 3.29775e+07 118549 1571 281 0 0 0 0 0 0 0 0 0 0 0 0 0 0 0 0 
0 0 0 0 0 0 0 0 0 0 0 0 0 0 0 0 0 0 0 0 0 0 0 0 0 35 1005 26694 1.20997e+06 2.64832e+07 1.37517e+08 3.46308e+07 128218 1910 396 0 0 0 0 0 0 0 0 0 0 0 0 0 0 0 0 
0 0 0 0 0 0 0 0 0 0 0 0 0 0 0 0 0 0 0 0 0 0 0 0 0 0 478 19868 1.04994e+06 2.44959e+07 1.37178e+08 3.71072e+07 145001 2364 609 0 0 0 0 0 0 0 0 0 0 0 0 0 0 0 0 
0 0 0 0 0 0 0 0 0 0 0 0 0 0 0 0 0 0 0 0 0 0 0 0 0 0 220 16025 989529 2.35646e+07 1.3704e+08 3.8236e+07 148740 2800 697 0 0 0 0 0 0 0 0 0 0 0 0 0 0 0 0 
0 0 0 0 0 0 0 0 0 0 0 0 0 0 0 0 0 0 0 0 0 0 0 0 0 0 111 10791 772234 2.06602e+07 1.3568e+08 4.26871e+07 183220 4239 1213 0 0 0 0 0 0 0 0 0 0 0 0 0 0 0 0 
0 0 0 0 0 0 0 0 0 0 0 0 0 0 0 0 0 0 0 0 0 0 0 0 0 0 75 11761 813032 2.117e+07 1.3591e+08 4.19095e+07 179918 4027 869 0 0 0 0 0 0 0 0 0 0 0 0 0 0 0 0 
0 0 0 0 0 0 0 0 0 0 0 0 0 0 0 0 0 0 0 0 0 0 0 0 0 0 0 14791 987615 2.33241e+07 1.3697e+08 3.85516e+07 147815 3014 461 0 0 0 0 0 0 0 0 0 0 0 0 0 0 0 0 
0 0 0 0 0 0 0 0 0 0 0 0 0 0 0 0 0 0 0 0 0 0 0 0 0 0 21 10472 756148 2.03365e+07 1.35546e+08 4.31614e+07 183856 3595 1245 0 0 0 0 0 0 0 0 0 0 0 0 0 0 0 0 
0 0 0 0 0 0 0 0 0 0 0 0 0 0 0 0 0 0 0 0 0 0 0 0 0 0 43 9659 700219 1.96121e+07 1.35048e+08 4.44263e+07 198838 3226 960 0 0 0 0 0 0 0 0 0 0 0 0 0 0 0 0 
0 0 0 0 0 0 0 0 0 0 0 0 0 0 0 0 0 0 0 0 0 0 0 0 0 0 116 14938 950143 2.28813e+07 1.36883e+08 3.91157e+07 151849 1464 783 0 0 0 0 0 0 0 0 0 0 0 0 0 0 0 0 
0 0 0 0 0 0 0 0 0 0 0 0 0 0 0 0 0 0 0 0 0 0 0 0 0 0 247 19610 1.05804e+06 2.40986e+07 1.37471e+08 3.72099e+07 139108 1569 669 0 0 0 0 0 0 0 0 0 0 0 0 0 0 0 0 
0 0 0 0 0 0 0 0 0 0 0 0 0 0 0 0 0 0 0 0 0 0 0 0 0 0 534 32542 1.46134e+06 2.8305e+07 1.38096e+08 3.20005e+07 101506 1061 99 0 0 0 0 0 0 0 0 0 0 0 0 0 0 0 0 
0 0 0 0 0 0 0 0 0 0 0 0 0 0 0 0 0 0 0 0 0 0 0 0 0 0 258 18085 1.01045e+06 2.35917e+07 1.3746e+08 3.77818e+07 134520 1773 184 0 0 0 0 0 0 0 0 0 0 0 0 0 0 0 0 
0 0 0 0 0 0 0 0 0 0 0 0 0 0 0 0 0 0 0 0 0 0 0 0 0 0 56 21804 1.12486e+06 2.49576e+07 1.37872e+08 3.58983e+07 122228 1975 207 0 0 0 0 0 0 0 0 0 0 0 0 0 0 0 0 
0 0 0 0 0 0 0 0 0 0 0 0 0 0 0 0 0 0 0 0 0 0 0 0 0 0 59 13433 798179 2.10551e+07 1.36409e+08 4.1558e+07 160798 4356 325 0 0 0 0 0 0 0 0 0 0 0 0 0 0 0 0 
0 0 0 0 0 0 0 0 0 0 0 0 0 0 0 0 0 0 0 0 0 0 0 0 0 0 35 12344 728564 2.01796e+07 1.36052e+08 4.2852e+07 170599 3977 224 0 0 0 0 0 0 0 0 0 0 0 0 0 0 0 0 
0 0 0 0 0 0 0 0 0 0 0 0 0 0 0 0 0 0 0 0 0 0 0 0 0 0 132 15945 849253 2.18566e+07 1.37015e+08 4.01116e+07 146731 3483 176 0 0 0 0 0 0 0 0 0 0 0 0 0 0 0 0 
0 0 0 0 0 0 0 0 0 0 0 0 0 0 0 0 0 0 0 0 0 0 0 0 0 0 0 12171 692018 1.95312e+07 1.35781e+08 4.37959e+07 181770 4608 43 0 0 0 0 0 0 0 0 0 0 0 0 0 0 0 0 
0 0 0 0 0 0 0 0 0 0 0 0 0 0 0 0 0 0 0 0 0 0 0 0 0 0 12 12905 713210 1.98768e+07 1.35999e+08 4.32163e+07 176063 5229 18 0 0 0 0 0 0 0 0 0 0 0 0 0 0 0 0 
0 0 0 0 0 0 0 0 0 0 0 0 0 0 0 0 0 0 0 0 0 0 0 0 0 0 0 5494 411729 1.48199e+07 1.31197e+08 5.32858e+07 270598 8501 28 0 0 0 0 0 0 0 0 0 0 0 0 0 0 0 0 
