# Supplementary material for: Evolution of Stress Response in the Face of Unreliable Environmental Signals
Source: PLoS Comput Biol. 2012 Aug 16;8(8):e1002627. doi: 10.1371/journal.pcbi.1002627 (PMC3420966; doi:10.1371/journal.pcbi.1002627)
Supplement: Dataset S1 — The code consists of a directory ‘Main’ where classes and functions for the simulations are defined. In the folder ‘Figures’; the C++ code for the respective figures can be found if they show simulation data ‘one main *.cpp file, a ‘parms’ file that specifies the arguments for main(), and Makefile), as well as R scripts for producing the final plots (*.R files). To run the code, the directory of ‘Main’ needs to be specified in each *.cpp file as well as in each Makefile (variable MAIN). The code uses the GNU GSL libraries, version 1.14. To compile the code, use the command ‘make compile’, and to execute the compiled program, use the command ‘make run’. Please direct queries concerning the code to RM (rafal.mostowy@gmail.com). (ZIP) [file pcbi.1002627.s001.zip › computer code/Figures/supplementary/FigS5/A/clusterRun/popSize10/randomSwitching_rr.dat]

0.45 0.55 0.65 0.5 0.45 0.4 0.65 0.5 0.45 0.4 0.4 0.55 0.45 0.45 0.55 0.45 0.5 0.55 0.5 0.4 0.55 0.6 0.45 0.45 0.45 0.5 0.5 0.55 0.5 0.5 0.5 0.4 0.55 0.55 0.4 0.55 0.35 0.4 0.6 0.3 0.6 0.6 0.5 0.45 0.5 0.4 0.5 0.5 0.45 0.5 0.5 0.55 0.5 0.6 0.55 0.5 0.45 0.45 0.5 0.5 0.4 0.6 0.55 0.7 0.5 0.35 0.55 0.5 0.45 0.55 0.6 0.45 0.55 0.5 0.65 0.6 0.55 0.5 0.6 0.55 0.4 0.6 0.5 0.45 0.6 0.6 0.55 0.55 0.55 0.5 0.55 0.55 0.45 0.45 0.45 0.6 0.55 0.45 0.5 0.5 0.45 0.5 0.45 0.6 0.4 0.6 0.5 0.45 0.45 0.4 0.4 0.5 0.45 0.55 0.4 0.5 0.55 0.55 0.55 0.5 0.55 0.65 0.45 0.5 0.55 0.6 0.55 0.55 0.6 0.55 0.45 0.55 0.35 0.6 0.6 0.6 0.35 0.45 0.55 0.5 0.45 0.5 0.5 0.4 0.4 0.6 0.4 0.4 0.45 0.45 0.5 0.5 0.5 0.45 0.55 0.45 0.55 0.55 0.6 0.55 0.45 0.45 0.35 0.45 0.5 0.5 0.5 0.6 0.4 0.65 0.4 0.6 0.55 0.45 0.5 0.5 0.45 0.55 0.55 0.45 0.55 0.65 0.55 0.4 0.55 0.45 0.5 0.45 0.55 0.45 0.45 0.45 0.5 0.55 0.4 0.4 0.5 0.35 0.45 0.4 0.5 0.55 0.5 0.55 0.35 0.5 0.5 0.5 0.4 0.6 0.45 0.45 0.5 0.5 0.4 0.4 0.55 0.5 0.5 0.45 0.5 0.55 0.6 0.5 0.5 0.5 0.5 0.55 0.6 0.55 0.45 0.45 0.45 0.4 0.5 0.55 0.45 0.5 0.6 0.45 0.55 0.5 0.6 0.5 0.5 0.65 0.6 0.35 0.5 0.65 0.5 0.45 0.5 0.5 0.6 0.3 0.6 0.5 0.5 0.55 0.4 0.65 0.65 0.6 0.55 0.45 0.55 0.5 0.45 0.4 0.55 0.5 0.4 0.55 0.45 0.55 0.55 0.5 0.45 0.45 0.45 0.35 0.55 0.45 0.5 0.5 0.5 0.55 0.55 0.45 0.65 0.55 0.5 0.6 0.5 0.5 0.55 0.45 0.5 0.5 0.5 0.45 0.45 0.5 0.5 0.5 0.45 0.4 0.5 0.4 0.55 0.55 0.5 0.45 0.4 0.45 0.55 0.6 0.45 0.6 0.45 0.45 0.45 0.55 0.45 0.5 0.5 0.55 0.45 0.45 0.45 0.5 0.5 0.35 0.45 0.45 0.6 0.6 0.5 0.5 0.5 0.5 0.45 0.5 0.45 0.55 0.45 0.55 0.55 0.6 0.45 0.6 0.4 0.55 0.45 0.45 0.55 0.45 0.55 0.5 0.5 0.5 0.5 0.55 0.45 0.5 0.55 0.45 0.45 0.45 0.55 0.45 0.45 0.55 0.5 0.4 0.4 0.55 0.5 0.5 0.45 0.55 0.55 0.5 0.5 0.45 0.6 0.55 0.55 0.35 0.5 0.55 0.6 0.5 0.45 0.55 0.5 0.4 0.45 0.55 0.45 0.5 0.55 0.5 0.5 0.4 0.4 0.5 0.4 0.45 0.5 0.45 0.55 0.55 0.65 0.5 0.6 0.55 0.55 0.45 0.5 0.55 0.55 0.5 0.45 0.55 0.5 0.55 0.45 0.55 0.6 0.35 0.55 0.55 0.5 0.6 0.55 0.55 0.4 0.55 0.5 0.45 0.45 0.55 0.4 0.45 0.5 0.55 0.4 0.3 0.45 0.5 0.45 0.5 0.5 0.55 0.55 0.55 0.6 0.35 0.5 0.4 0.35 0.65 0.5 0.5 0.6 0.45 0.5 0.4 0.45 0.55 0.45 0.5 0.6 0.4 0.6 0.5 0.55 0.55 0.6 0.5 0.45 0.55 0.45 0.6 0.5 0.6 0.5 0.5 0.35 0.35 0.45 0.45 0.5 0.55 0.4 0.7 0.55 0.6 0.5 0.4 0.45 0.45 0.65 0.5 0.55 0.45 0.5 0.55 0.5 0.5 0.5 0.55 0.4 0.4 0.55 0.45 0.5 0.35 0.45 0.45 0.5 0.55 0.45 0.45 0.4 0.5 0.5 0.4 0.5 0.5 0.6 0.45 0.55 0.45 0.5 0.6 0.45 0.5 0.4 0.4 0.45 0.65 0.45 0.45 0.55 0.4 0.4 0.45 0.45 0.45 0.45 0.5 0.4 0.45 0.5 0.45 0.4 0.6 0.45 0.4 0.5 0.55 0.4 0.4 0.35 0.5 0.55 0.4 0.5 0.45 0.5 0.4 0.55 0.5 0.4 0.4 0.4 0.5 0.4 0.45 0.45 0.5 0.6 0.55 0.55 0.55 0.5 0.45 0.5 0.5 0.5 0.55 0.55 0.5 0.45 0.45 0.35 0.5 0.45 0.6 0.55 0.4 0.55 0.5 0.5 0.55 0.55 0.35 0.55 0.35 0.55 0.45 0.35 0.55 0.6 0.35 0.45 0.45 0.45 0.6 0.45 0.55 0.45 0.5 0.55 0.4 0.45 0.6 0.45 0.55 0.5 0.5 0.45 0.4 0.45 0.5 0.6 0.4 0.65 0.55 0.5 0.45 0.45 0.55 0.55 0.55 0.5 0.65 0.4 0.4 0.5 0.45 0.6 0.55 0.5 0.5 0.45 0.45 0.5 0.5 0.6 0.45 0.35 0.5 0.5 0.6 0.55 0.55 0.45 0.5 0.55 0.45 0.5 0.55 0.65 0.45 0.55 0.6 0.45 0.45 0.45 0.45 0.6 0.65 0.55 0.45 0.55 0.6 0.35 0.45 0.5 0.5 0.55 0.45 0.5 0.45 0.5 0.55 0.5 0.55 0.4 0.5 0.35 0.6 0.5 0.5 0.55 0.45 0.45 0.5 0.5 0.45 0.5 0.5 0.45 0.6 0.5 0.55 0.4 0.45 0.45 0.45 0.5 0.55 0.5 0.45 0.5 0.4 0.45 0.5 0.45 0.45 0.5 0.45 0.5 0.5 0.45 0.5 0.5 0.4 0.5 0.4 0.5 0.6 0.55 0.5 0.55 0.5 0.4 0.45 0.55 0.5 0.35 0.4 0.45 0.6 0.5 0.5 0.5 0.55 0.45 0.55 0.55 0.55 0.4 0.4 0.4 0.4 0.4 0.5 0.45 0.45 0.55 0.6 0.5 0.5 0.55 0.45 0.5 0.45 0.4 0.5 0.6 0.5 0.45 0.45 0.5 0.6 0.5 0.45 0.55 0.5 0.55 0.45 0.4 0.45 0.5 0.65 0.55 0.45 0.45 0.45 0.35 0.55 0.4 0.4 0.55 0.5 0.55 0.35 0.4 0.5 0.5 0.5 0.55 0.4 0.4 0.5 0.45 0.45 0.45 0.5 0.6 0.5 0.45 0.55 0.5 0.45 0.5 0.55 0.65 0.55 0.45 0.4 0.4 0.45 0.4 0.45 0.55 0.55 0.4 0.45 0.5 0.55 0.3 0.5 0.45 0.55 0.5 0.6 0.45 0.5 0.5 0.45 0.6 0.55 0.4 0.4 0.45 0.5 0.5 0.35 0.45 0.6 0.5 0.55 0.65 0.5 0.45 0.6 0.5 0.4 0.45 0.45 0.5 0.45 0.5 0.5 0.55 0.45 0.4 0.35 0.55 0.45 0.65 0.45 0.5 0.45 0.35 0.4 0.6 0.45 0.4 0.4 0.5 0.45 0.5 0.55 0.45 0.55 0.6 0.4 0.65 0.65 0.45 0.5 0.5 0.5 0.55 0.35 0.45 0.4 0.5 0.4 0.55 0.4 0.4 0.5 0.45 0.45 0.4 0.55 0.35 0.65 0.45 0.55 0.35 0.45 0.4 0.45 0.4 0.5 0.55 0.5 0.45 0.4 0.55 0.5 0.45 0.45 0.5 0.65 0.5 0.5 0.6 0.45 0.55 0.55 0.55 0.45 0.4 0.5 0.5 0.55 0.4 0.45 0.55 0.6 0.45 0.5 0.45 0.45 0.55 0.5 0.55 0.5 0.45 0.45 0.45 0.45 0.45 0.45 0.5 0.65 0.45 0.6 0.4 0.4 0.55 0.55 0.5 0.55 0.5 0.45 0.45 0.55 0.5 0.45 0.45 0.5 0.5 0.6 0.55 0.5 0.5 0.6 0.55 0.45 0.5 0.6 0.4 0.55 0.6 0.5 0.5 0.45 0.6 0.55 0.65 0.5 0.5 0.45 0.45 0.45 0.5 0.55 0.55 0.45 0.55 0.4 0.5 0.6 0.55 0.55 0.45 0.45 0.5 0.45 0.4 0.45 0.35 0.45 0.4 0.45 0.6 0.45 0.45 0.4 0.6 0.5 0.5 0.45 0.45 0.4 0.55 0.5 0.5 0.55 0.4 0.5 0.45 0.5 0.65 0.55 0.55 0.45 0.45 0.55 0.5 0.6 0.55 0.55 0.5 0.45 0.6 0.55 0.5 0.4 0.35 0.55 0.55 0.5 0.55 0.5 0.5 0.45 0.45 0.45 0.5 0.6 0.5 0.4 0.5 0.4 0.55 0.7 0.55 0.45 0.4 0.45 0.55 0.6 0.45 0.55 0.45 0.45 0.45 0.45 0.55 0.45 0.45 0.55 0.5 0.65 0.45 0.55 0.45 0.5 0.55 0.55 0.5 0.55 0.45 0.35 0.5 0.45 0.45 0.5 0.5 0.5 0.5 0.55 0.5 0.35 0.4 0.6 0.55 0.5 0.5 0.3 0.5 0.45 0.55 0.5 0.45 0.5 0.45 0.45 0.45 0.5 0.4 0.45 0.55 0.55 0.5 0.5 0.45 0.6 0.6 0.45 0.45 0.45 0.45 0.5 0.4 0.45 0.6 0.4 0.45 0.55 0.55 0.45 0.45 0.5 0.4 0.5 0.7 0.4 0.4 0.4 0.45 0.45 0.45 0.45 0.55 0.45 0.45 0.45 0.45 0.45 0.4 0.35 0.45 0.5 0.5 0.45 0.45 0.6 0.65 0.45 0.5 0.45 0.45 0.45 0.45 0.4 0.65 0.5 0.55 0.5 0.5 0.5 0.65 0.4 0.5 0.5 0.4 0.5 0.5 0.55 0.45 0.45 0.55 0.5 0.55 0.5 0.55 0.5 0.65 0.55 0.4 0.4 0.5 0.5 0.45 0.5 0.5 0.5 0.45 0.45 0.55 0.4 0.6 0.45 0.55 0.55 0.5 0.5 0.5 0.55 0.45 0.55 0.4 0.5 0.4 0.45 0.4 0.5 0.5 0.55 0.4 0.5 0.6 0.55 0.5 0.55 0.5 0.4 0.45 0.35 0.65 0.55 0.5 0.5 0.45 0.55 0.5 0.55 0.5 0.5 0.6 0.45 0.5 0.35 0.35 0.5 0.55 0.5 0.5 0.45 0.55 0.5 0.45 0.4 0.55 0.5 0.7 0.5 0.4 0.65 0.45 0.45 0.5 0.5 0.35 0.6 0.6 0.4 0.55 0.5 0.4 0.5 0.4 0.55 0.65 0.5 0.55 0.5 0.55 0.55 0.5 0.4 0.5 0.45 0.55 0.55 0.4 0.5 0.55 0.55 0.5 0.4 0.65 0.5 0.4 0.5 0.55 0.4 0.55 0.5 0.45 0.55 0.5 0.55 0.45 0.5 0.55 0.45 0.5 0.55 0.6 0.4 0.65 0.45 0.45 0.55 0.5 0.45 0.5 0.5 0.45 0.5 0.5 0.55 0.5 0.5 0.4 0.55 0.4 0.45 0.45 0.5 0.5 0.45 0.45 0.5 0.5 0.4 0.5 0.5 0.55 0.45 0.45 0.45 0.5 0.6 0.55 0.65 0.5 0.45 0.5 0.55 0.45 0.5 0.55 0.5 0.5 0.45 0.4 0.55 0.5 0.45 0.5 0.45 0.5 0.55 0.55 0.55 0.5 0.5 0.5 0.55 0.55 0.45 0.5 0.45 0.55 0.55 0.5 0.35 0.55 0.5 0.6 0.6 0.55 0.45 0.55 0.4 0.4 0.45 0.5 0.4 0.6 0.4 0.45 0.45 0.65 0.5 0.6 0.5 0.45 0.5 0.45 0.5 0.55 0.55 0.5 0.7 0.45 0.45 0.55 0.45 0.45 0.45 0.6 0.45 0.5 0.55 0.5 0.5 0.65 0.45 0.45 0.6 0.5 0.5 0.6 0.55 0.6 0.6 0.5 0.4 0.5 0.45 0.5 0.45 0.5 0.45 0.45 0.45 0.4 0.55 0.7 0.5 0.6 0.55 0.5 0.5 0.55 0.6 0.6 0.55 0.45 0.65 0.7 0.55 0.5 0.45 0.4 0.5 0.6 0.5 0.5 0.45 0.6 0.4 0.5 0.5 0.5 0.6 0.55 0.4 0.55 0.55 0.5 0.55 0.5 0.5 0.55 0.65 0.55 0.6 0.5 0.55 0.55 0.55 0.55 0.6 0.55 0.45 0.5 0.55 0.45 0.55 0.5 0.45 0.45 0.45 0.45 0.35 0.6 0.6 0.5 0.5 0.45 0.6 0.5 0.45 0.5 0.5 0.5 0.45 0.6 0.45 0.6 0.45 0.4 0.45 0.45 0.55 0.5 0.5 0.5 0.55 0.5 0.5 0.55 0.4 0.55 0.3 0.45 0.45 0.5 0.4 0.4 0.5 0.55 0.55 0.4 0.45 0.35 0.6 0.6 0.5 0.5 0.6 0.45 0.55 0.5 0.5 0.5 0.5 0.6 0.65 0.6 0.45 0.45 0.35 0.55 0.45 0.55 0.45 0.45 0.4 0.5 0.6 0.45 0.35 0.45 0.55 0.45 0.45 0.45 0.45 0.55 0.5 0.5 0.5 0.5 0.5 0.45 0.5 0.4 0.5 0.5 0.6 0.4 0.5 0.4 0.55 0.45 0.45 0.6 0.4 0.45 0.55 0.45 0.4 0.5 0.45 0.4 0.45 0.45 0.45 0.55 0.55 0.5 0.4 0.6 0.6 0.45 0.45 0.5 0.5 0.5 0.5 0.45 0.45 0.65 0.6 0.45 0.55 0.5 0.55 0.55 0.6 0.55 0.5 0.55 0.5 0.55 0.55 0.4 0.45 0.4 0.5 0.5 0.4 0.6 0.55 0.55 0.45 0.45 0.4 0.55 0.6 0.45 0.5 0.5 0.5 0.45 0.6 0.5 0.5 0.45 0.5 0.4 0.45 0.55 0.5 0.55 0.65 0.45 0.45 0.4 0.45 0.4 0.5 0.45 0.5 0.5 0.5 0.5 0.4 0.5 0.4 0.55 0.6 0.5 0.45 0.5 0.55 0.4 0.5 0.4 0.55 0.6 0.45 0.5 0.5 0.5 0.45 0.45 0.4 0.45 0.45 0.55 0.5 0.4 0.6 0.45 0.4 0.4 0.5 0.5 0.4 0.55 0.55 0.4 0.5 0.4 0.4 0.5 0.5 0.55 0.4 0.55 0.5 0.7 0.45 0.55 0.7 0.4 0.5 0.45 0.45 0.5 0.55 0.4 0.35 0.5 0.65 0.4 0.55 0.55 0.45 0.45 0.45 0.5 0.45 0.5 0.4 0.45 0.45 0.2 0.4 0.35 0.5 0.5 0.5 0.4 0.6 0.4 0.55 0.45 0.5 0.45 0.55 0.45 0.45 0.55 0.45 0.4 0.55 0.5 0.5 0.45 0.45 0.4 0.55 0.65 0.5 0.55 0.4 0.5 0.55 0.4 0.55 0.45 0.6 0.6 0.5 0.45 0.4 0.55 0.5 0.5 0.45 0.45 0.55 0.55 0.45 0.55 0.45 0.45 0.55 0.5 0.5 0.55 0.4 0.5 0.5 0.65 0.5 0.5 0.55 0.35 0.55 0.45 0.35 0.55 0.4 0.45 0.45 0.5 0.45 0.5 0.4 0.6 0.55 0.55 0.4 0.4 0.6 0.45 0.65 0.55 0.45 0.4 0.55 0.6 0.5 0.55 0.5 0.55 0.45 0.45 0.6 0.6 0.4 0.55 0.4 0.55 0.5 0.45 0.45 0.4 0.45 0.5 0.45 0.45 0.5 0.45 0.45 0.55 0.45 0.55 0.45 0.5 0.55 0.5 0.55 0.45 0.6 0.45 0.45 0.5 0.5 0.5 0.4 0.4 0.55 0.4 0.45 0.55 0.5 0.65 0.5 0.45 0.4 0.4 0.55 0.45 0.45 0.5 0.6 0.45 0.55 0.5 0.4 0.4 0.45 0.45 0.45 0.55 0.45 0.35 0.55 0.5 0.4 0.55 0.55 0.55 0.55 0.4 0.55 0.6 0.5 0.5 0.5 0.45 0.5 0.45 0.5 0.55 0.45 0.4 0.55 0.65 0.55 0.6 0.4 0.45 0.5 0.65 0.65 0.45 0.5 0.35 0.35 0.5 0.5 0.5 0.4 0.5 0.5 0.4 0.7 0.5 0.45 0.4 0.65 0.4 0.55 0.4 0.5 0.5 0.6 0.45 0.55 0.45 0.35 0.5 0.45 0.4 0.5 0.5 0.4 0.5 0.4 0.35 0.5 0.55 0.5 0.65 0.5 0.4 0.5 0.45 0.5 0.55 0.4 0.45 0.35 0.5 0.55 0.6 0.5 0.55 0.5 0.45 0.5 0.4 0.55 0.5 0.5 0.65 0.4 0.6 0.5 0.6 0.4 0.5 0.55 0.55 0.5 0.5 0.55 0.55 0.5 0.45 0.5 0.45 0.45 0.55 0.55 0.5 0.5 0.5 0.4 0.6 0.4 0.4 0.6 0.45 0.35 0.55 0.45 0.55 0.55 0.4 0.55 0.45 0.45 0.4 0.45 0.4 0.5 0.45 0.5 0.6 0.5 0.65 0.4 0.45 0.4 0.4 0.45 0.6 0.6 0.6 0.5 0.45 0.6 0.55 0.35 0.6 0.55 0.5 0.5 0.45 0.45 0.35 0.45 0.65 0.4 0.5 0.45 0.4 0.4 0.55 0.45 0.4 0.5 0.5 0.5 0.4 0.6 0.5 0.4 0.45 0.5 0.6 0.55 0.55 0.45 0.55 0.5 0.55 0.6 0.5 0.6 0.55 0.35 0.5 0.4 0.5 0.45 0.5 0.6 0.45 0.6 0.55 0.5 0.45 0.5 0.4 0.5 0.55 0.5 0.6 0.4 0.45 0.45 0.5 0.4 0.45 0.5 0.55 0.45 0.5 0.55 0.55 0.35 0.5 0.4 0.45 0.55 0.35 0.6 0.5 0.5 0.4 0.55 0.6 0.45 0.5 0.6 0.45 0.45 0.5 0.55 0.6 0.55 0.45 0.45 0.55 0.5 0.4 0.5 0.4 0.4 0.5 0.4 0.6 0.6 0.55 0.45 0.5 0.4 0.5 0.5 0.55 0.6 0.45 0.55 0.5 0.45 0.4 0.7 0.5 0.55 0.65 0.5 0.5 0.6 0.4 0.55 0.5 0.45 0.4 0.45 0.6 0.5 0.5 0.4 0.5 0.4 0.45 0.5 0.5 0.6 0.55 0.45 0.45 0.6 0.45 0.45 0.55 0.45 0.6 0.55 0.5 0.5 0.35 0.5 0.55 0.45 0.45 0.55 0.55 0.45 0.5 0.6 0.4 0.6 0.5 0.45 0.55 0.45 0.5 0.45 0.4 0.45 0.5 0.4 0.5 0.4 0.45 0.55 0.55 0.5 0.55 0.55 0.45 0.5 0.6 0.45 0.45 0.55 0.4 0.65 0.4 0.5 0.5 0.5 0.5 0.5 0.5 0.65 0.45 0.55 0.5 0.5 0.5 0.45 0.5 0.5 0.6 0.5 0.45 0.55 0.55 0.55 0.45 0.55 0.55 0.55 0.55 0.4 0.45 0.6 0.6 0.55 0.5 0.55 0.5 0.55 0.5 0.5 0.4 0.4 0.45 0.55 0.5 0.5 0.6 0.55 0.6 0.65 0.5 0.5 0.5 0.4 0.45 0.55 0.45 0.55 0.5 0.55 0.5 0.5 0.45 0.45 0.5 0.5 0.65 0.45 0.55 0.6 0.5 0.45 0.55 0.35 0.55 0.55 0.5 0.45 0.5 0.45 0.5 0.5 0.4 0.45 0.5 0.6 0.6 0.5 0.5 0.7 0.6 0.5 0.55 0.5 0.6 0.45 0.4 0.5 0.6 0.4 0.5 0.5 0.5 0.5 0.55 0.55 0.6 0.5 0.55 0.4 0.45 0.35 0.6 0.45 0.5 0.5 0.5 0.45 0.55 0.55 0.4 0.5 0.35 0.5 0.5 0.5 0.65 0.4 0.5 0.45 0.4 0.5 0.45 0.5 0.55 0.55 0.5 0.45 0.45 0.45 0.45 0.55 0.5 0.4 0.55 0.55 0.4 0.5 0.55 0.45 0.55 0.5 0.55 0.55 0.6 0.5 0.5 0.55 0.55 0.4 0.6 0.4 0.55 0.5 0.4 0.4 0.4 0.6 0.45 0.55 0.4 0.6 0.45 0.65 0.6 0.45 0.4 0.5 0.5 0.4 0.45 0.45 0.35 0.5 0.45 0.55 0.45 0.4 0.5 0.4 0.5 0.45 0.4 0.55 0.4 0.55 0.5 0.5 0.55 0.55 0.55 0.55 0.4 0.45 0.5 0.5 0.5 0.45 0.35 0.55 0.45 0.4 0.35 0.35 0.6 0.5 0.6 0.4 0.5 0.55 0.4 0.55 0.65 0.45 0.35 0.5 0.45 0.55 0.5 0.4 0.55 0.45 0.45 0.4 0.4 0.6 0.55 0.4 0.45 0.55 0.45 0.5 0.45 0.4 0.5 0.55 0.5 0.45 0.5 0.6 0.4 0.5 0.45 0.5 0.45 0.5 0.6 0.6 0.5 0.55 0.45 0.45 0.55 0.45 0.45 0.55 0.45 0.45 0.6 0.45 0.65 0.55 0.55 0.35 0.55 0.45 0.55 0.5 0.4 0.4 0.45 0.5 0.4 0.4 0.45 0.6 0.5 0.5 0.45 0.45 0.55 0.4 0.5 0.5 0.6 0.55 0.45 0.55 0.45 0.35 0.5 0.45 0.6 0.55 0.4 0.45 0.5 0.5 0.45 0.5 0.5 0.55 0.65 0.5 0.4 0.45 0.45 0.55 0.5 0.45 0.55 0.45 0.6 0.5 0.5 0.65 0.5 0.5 0.6 0.4 0.55 0.5 0.5 0.5 0.55 0.45 0.45 0.65 0.55 0.6 0.4 0.45 0.55 0.6 0.55 0.5 0.5 0.5 0.45 0.35 0.5 0.45 0.6 0.55 0.5 0.5 0.4 0.4 0.5 0.5 0.5 0.35 0.5 0.45 0.4 0.5 0.55 0.6 0.45 0.55 0.55 0.55 0.45 0.5 0.5 0.55 0.55 0.45 0.55 0.4 0.45 0.5 0.4 0.45 0.55 0.55 0.45 0.45 0.5 0.4 0.45 0.45 0.45 0.6 0.6 0.5 0.5 0.55 0.65 0.4 0.45 0.35 0.55 0.5 0.45 0.55 0.45 0.6 0.45 0.5 0.55 0.55 0.55 0.65 0.45 0.5 0.55 0.45 0.5 0.5 0.5 0.45 0.45 0.45 0.45 0.5 0.5 0.55 0.45 0.7 0.5 0.55 0.45 0.45 0.5 0.5 0.45 0.45 0.5 0.55 0.5 0.5 0.5 0.5 0.6 0.55 0.5 0.5 0.65 0.45 0.6 0.6 0.4 0.55 0.5 0.5 0.5 0.5 0.55 0.5 0.55 0.55 0.45 0.45 0.45 0.45 0.65 0.4 0.45 0.45 0.5 0.6 0.55 0.5 0.45 0.55 0.5 0.45 0.55 0.5 0.6 0.55 0.45 0.55 0.4 0.55 0.45 0.5 0.45 0.5 0.45 0.35 0.55 0.6 0.4 0.65 0.5 0.6 0.4 0.55 0.6 0.6 0.55 0.45 0.45 0.65 0.45 0.45 0.45 0.45 0.4 0.55 0.5 0.45 0.35 0.55 0.6 0.4 0.4 0.35 0.6 0.55 0.5 0.45 0.4 0.45 0.45 0.5 0.45 0.55 0.55 0.5 0.45 0.5 0.45 0.5 0.55 0.5 0.5 0.5 0.4 0.6 0.55 0.45 0.45 0.6 0.65 0.5 0.4 0.5 0.5 0.55 0.6 0.6 0.55 0.5 0.4 0.5 0.55 0.5 0.4 0.55 0.5 0.4 0.45 0.5 0.55 0.55 0.6 0.55 0.5 0.4 0.5 0.5 0.5 0.4 0.55 0.55 0.45 0.45 0.5 0.55 0.55 0.6 0.5 0.4 0.5 0.55 0.55 0.5 0.55 0.55 0.35 0.5 0.5 0.5 0.5 0.35 0.7 0.5 0.45 0.5 0.55 0.5 0.5 0.5 0.55 0.5 0.55 0.5 0.5 0.45 0.45 0.55 0.55 0.5 0.5 0.6 0.55 0.45 0.55 0.55 0.6 0.55 0.55 0.45 0.55 0.5 0.6 0.5 0.5 0.4 0.55 0.55 0.55 0.55 0.5 0.55 0.45 0.5 0.55 0.6 0.45 0.35 0.4 0.5 0.5 0.5 0.55 0.45 0.45 0.5 0.45 0.45 0.45 0.6 0.5 0.6 0.5 0.4 0.45 0.4 0.55 0.5 0.5 0.45 0.5 0.45 0.4 0.45 0.5 0.6 0.55 0.55 0.45 0.65 0.55 0.45 0.5 0.65 0.65 0.4 0.45 0.35 0.5 0.5 0.4 0.4 0.6 0.5 0.5 0.45 0.55 0.6 0.4 0.4 0.6 0.5 0.5 0.5 0.5 0.45 0.4 0.55 0.5 0.55 0.5 0.4 0.35 0.6 0.45 0.55 0.6 0.35 0.5 0.55 0.55 0.45 0.5 0.4 0.6 0.5 0.5 0.55 0.4 0.5 0.4 0.5 0.55 0.4 0.55 0.5 0.3 0.55 0.5 0.55 0.45 0.55 0.5 0.55 0.4 0.45 0.55 0.5 0.55 0.45 0.55 0.5 0.5 0.55 0.5 0.45 0.45 0.4 0.35 0.5 0.45 0.5 0.5 0.55 0.45 0.5 0.6 0.5 0.45 0.55 0.45 0.45 0.5 0.5 0.5 0.5 0.35 0.55 0.5 0.4 0.45 0.6 0.45 0.5 0.5 0.6 0.5 0.45 0.6 0.5 0.4 0.35 0.45 0.55 0.55 0.5 0.3 0.4 0.5 0.45 0.45 0.4 0.5 0.5 0.55 0.55 0.55 0.6 0.35 0.45 0.35 0.35 0.4 0.5 0.4 0.55 0.4 0.5 0.55 0.5 0.55 0.5 0.45 0.65 0.55 0.65 0.55 0.4 0.5 0.5 0.5 0.45 0.65 0.45 0.5 0.5 0.55 0.65 0.45 0.45 0.6 0.55 0.5 0.45 0.5 0.55 0.55 0.4 0.5 0.45 0.55 0.65 0.5 0.6 0.6 0.4 0.55 0.5 0.5 0.5 0.4 0.6 0.45 0.45 0.5 0.55 0.45 0.4 0.6 0.5 0.4 0.6 0.5 0.5 0.6 0.4 0.3 0.5 0.5 0.55 0.55 0.6 0.45 0.55 0.45 0.5 0.55 0.55 0.35 0.4 0.45 0.55 0.35 0.5 0.5 0.55 0.6 0.5 0.4 0.45 0.6 0.55 0.4 0.55 0.55 0.55 0.55 0.55 0.5 0.6 0.65 0.4 0.5 0.4 0.55 0.55 0.5 0.5 0.35 0.45 0.5 0.55 0.55 0.5 0.55 0.45 0.45 0.5 0.55 0.45 0.45 0.55 0.5 0.5 0.5 0.45 0.45 0.45 0.4 0.55 0.45 0.4 0.4 0.4 0.5 0.5 0.4 0.5 0.6 0.55 0.55 0.45 0.55 0.55 0.4 0.5 0.5 0.55 0.45 0.55 0.5 0.6 0.5 0.65 0.6 0.5 0.45 0.55 0.5 0.5 0.4 0.45 0.5 0.5 0.55 0.55 0.5 0.65 0.55 0.45 0.45 0.4 0.35 0.5 0.5 0.55 0.45 0.5 0.5 0.45 0.65 0.55 0.45 0.5 0.4 0.4 0.55 0.45 0.45 0.5 0.55 0.5 0.5 0.6 0.55 0.5 0.4 0.45 0.4 0.55 0.4 0.55 0.65 0.5 0.4 0.55 0.5 0.45 0.45 0.6 0.5 0.5 0.6 0.4 0.5 0.5 0.55 0.45 0.5 0.45 0.65 0.35 0.5 0.6 0.45 0.6 0.35 0.45 0.55 0.6 0.45 0.65 0.45 0.55 0.45 0.45 0.6 0.5 0.65 0.6 0.5 0.55 0.4 0.5 0.4 0.6 0.65 0.5 0.6 0.5 0.5 0.5 0.6 0.55 0.4 0.45 0.5 0.45 0.5 0.5 0.55 0.55 0.35 0.4 0.55 0.45 0.55 0.6 0.5 0.45 0.35 0.6 0.65 0.55 0.45 0.45 0.45 0.5 0.4 0.6 0.45 0.55 0.7 0.5 0.55 0.55 0.5 0.45 0.45 0.45 0.45 0.5 0.5 0.5 0.45 0.55 0.45 0.5 0.5 0.55 0.5 0.55 0.65 0.45 0.45 0.45 0.6 0.45 0.5 0.4 0.5 0.6 0.5 0.5 0.5 0.5 0.45 0.55 0.55 0.55 0.55 0.45 0.5 0.5 0.65 0.4 0.55 0.45 0.45 0.4 0.55 0.5 0.55 0.45 0.5 0.45 0.6 0.45 0.5 0.45 0.6 0.5 0.35 0.45 0.45 0.45 0.55 0.5 0.55 0.6 0.55 0.45 0.45 0.45 0.5 0.6 0.45 0.45 0.45 0.6 0.4 0.45 0.45 0.45 0.55 0.5 0.55 0.45 0.55 0.55 0.45 0.55 0.5 0.45 0.45 0.6 0.65 0.5 0.4 0.45 0.5 0.4 0.55 0.5 0.55 0.5 0.45 0.5 0.45 0.5 0.45 0.4 0.45 0.4 0.55 0.45 0.55 0.5 0.5 0.4 0.5 0.4 0.55 0.4 0.5 0.45 0.55 0.4 0.55 0.5 0.45 0.4 0.45 0.5 0.55 0.55 0.55 0.45 0.7 0.5 0.55 0.6 0.5 0.5 0.55 0.5 0.45 0.55 0.45 0.35 0.45 0.45 0.5 0.5 0.6 0.45 0.45 0.55 0.55 0.5 0.65 0.55 0.55 0.55 0.5 0.45 0.45 0.6 0.45 0.5 0.6 0.5 0.6 0.55 0.6 0.55 0.6 0.55 0.45 0.6 0.45 0.5 0.35 0.55 0.45 0.45 0.55 0.55 0.5 0.5 0.4 0.45 0.45 0.6 0.5 0.45 0.45 0.45 0.3 0.45 0.45 0.45 0.4 0.5 0.45 0.55 0.45 0.5 0.45 0.5 0.6 0.55 0.45 0.45 0.4 0.5 0.6 0.4 0.45 0.5 0.5 0.4 0.6 0.4 0.65 0.55 0.45 0.5 0.45 0.45 0.6 0.5 0.5 0.55 0.45 0.5 0.5 0.5 0.55 0.4 0.4 0.4 0.4 0.5 0.45 0.6 0.45 0.5 0.45 0.55 0.5 0.55 0.5 0.55 0.45 0.5 0.45 0.55 0.4 0.55 0.55 0.55 0.4 0.55 0.45 0.55 0.5 0.5 0.6 0.35 0.65 0.45 0.55 0.5 0.55 0.6 0.45 0.55 0.55 0.45 0.5 0.5 0.5 0.45 0.55 0.5 0.5 0.35 0.55 0.55 0.6 0.45 0.55 0.4 0.45 0.6 0.5 0.4 0.5 0.5 0.5 0.55 0.55 0.4 0.35 0.55 0.55 0.45 0.45 0.5 0.45 0.55 0.6 0.45 0.65 0.5 0.55 0.5 0.5 0.5 0.6 0.45 0.45 0.5 0.6 0.4 0.65 0.4 0.55 0.45 0.6 0.45 0.5 0.6 0.4 0.5 0.5 0.55 0.55 0.45 0.55 0.65 0.5 0.55 0.45 0.5 0.55 0.3 0.55 0.6 0.45 0.5 0.4 0.65 0.55 0.4 0.45 0.5 0.55 0.55 0.55 0.65 0.45 0.55 0.6 0.45 0.5 0.55 0.55 0.5 0.5 0.55 0.45 0.45 0.55 0.4 0.55 0.45 0.5 0.55 0.5 0.5 0.45 0.4 0.3 0.45 0.65 0.4 0.45 0.6 0.35 0.4 0.4 0.35 0.55 0.55 0.5 0.4 0.55 0.65 0.6 0.5 0.45 0.55 0.6 0.6 0.45 0.5 0.5 0.5 0.35 0.5 0.6 0.6 0.5 0.45 0.5 0.55 0.4 0.55 0.55 0.5 0.45 0.55 0.5 0.45 0.45 0.4 0.6 0.5 0.4 0.55 0.45 0.55 0.45 0.45 0.4 0.5 0.35 0.4 0.55 0.4 0.3 0.45 0.5 0.6 0.45 0.55 0.5 0.5 0.5 0.55 0.55 0.5 0.6 0.45 0.5 0.45 0.6 0.4 0.55 0.55 0.5 0.4 0.4 0.55 0.4 0.45 0.5 0.5 0.45 0.55 0.5 0.5 0.5 0.5 0.55 0.6 0.65 0.65 0.6 0.5 0.6 0.5 0.5 0.5 0.5 0.5 0.45 0.45 0.55 0.4 0.6 0.55 0.5 0.5 0.5 0.5 0.5 0.45 0.45 0.6 0.55 0.5 0.5 0.45 0.35 0.45 0.45 0.4 0.45 0.55 0.5 0.45 0.5 0.55 0.35 0.5 0.6 0.45 0.55 0.5 0.65 0.5 0.4 0.5 0.5 0.45 0.5 0.45 0.5 0.6 0.45 0.55 0.5 0.55 0.5 0.4 0.55 0.5 0.5 0.45 0.6 0.45 0.45 0.4 0.65 0.55 0.35 0.45 0.45 0.55 0.45 0.65 0.7 0.5 0.5 0.55 0.4 0.5 0.5 0.6 0.45 0.5 0.6 0.5 0.45 0.45 0.4 0.5 0.55 0.6 0.7 0.5 0.45 0.55 0.5 0.55 0.45 0.6 0.5 0.5 0.5 0.35 0.55 0.55 0.5 0.5 0.6 0.45 0.5 0.55 0.4 0.5 0.45 0.5 0.6 0.45 0.5 0.45 0.5 0.4 0.45 0.5 0.45 0.35 0.45 0.45 0.45 0.55 0.55 0.65 0.55 0.5 0.4 0.45 0.55 0.45 0.5 0.45 0.6 0.5 0.5 0.65 0.55 0.45 0.45 0.45 0.65 0.6 0.55 0.55 0.55 0.55 0.5 0.45 0.45 0.55 0.45 0.5 0.6 0.45 0.45 0.55 0.45 0.55 0.45 0.35 0.5 0.5 0.55 0.55 0.55 0.4 0.55 0.4 0.6 0.5 0.4 0.4 0.45 0.5 0.55 0.45 0.55 0.55 0.6 0.6 0.5 0.45 0.5 0.45 0.4 0.55 0.5 0.55 0.4 0.4 0.5 0.55 0.45 0.55 0.4 0.6 0.45 0.5 0.45 0.45 0.6 0.6 0.5 0.35 0.45 0.55 0.6 0.5 0.5 0.5 0.5 0.45 0.6 0.6 0.4 0.45 0.45 0.65 0.5 0.4 0.45 0.55 0.3 0.45 0.5 0.55 0.45 0.55 0.4 0.6 0.45 0.45 0.55 0.5 0.5 0.55 0.45 0.55 0.6 0.55 0.45 0.45 0.55 0.55 0.55 0.45 0.5 0.45 0.5 0.6 0.45 0.55 0.5 0.65 0.6 0.5 0.45 0.45 0.6 0.5 0.5 0.5 0.5 0.45 0.45 0.6 0.5 0.6 0.4 0.5 0.5 0.45 0.55 0.45 0.35 0.55 0.45 0.5 0.55 0.5 0.5 0.5 0.45 0.45 0.5 0.6 0.45 0.5 0.4 0.4 0.4 0.5 0.35 0.55 0.55 0.55 0.5 0.5 0.55 0.5 0.55 0.5 0.5 0.45 0.75 0.5 0.7 0.6 0.4 0.4 0.6 0.5 0.5 0.45 0.4 0.6 0.55 0.55 0.5 0.6 0.5 0.4 0.6 0.45 0.4 0.35 0.5 0.6 0.4 0.6 0.45 0.45 0.5 0.5 0.55 0.6 0.5 0.55 0.6 0.45 0.5 0.5 0.55 0.45 0.55 0.55 0.4 0.45 0.4 0.45 0.5 0.6 0.55 0.55 0.45 0.5 0.55 0.55 0.6 0.6 0.45 0.4 0.55 0.5 0.45 0.5 0.45 0.55 0.5 0.4 0.5 0.45 0.45 0.6 0.4 0.6 0.55 0.6 0.45 0.45 0.55 0.5 0.5 0.55 0.4 0.5 0.5 0.45 0.35 0.55 0.5 0.4 0.45 0.7 0.5 0.4 0.55 0.55 0.55 0.4 0.6 0.55 0.6 0.5 0.5 0.55 0.45 0.65 0.4 0.4 0.6 0.55 0.5 0.4 0.45 0.5 0.5 0.45 0.45 0.35 0.5 0.5 0.5 0.45 0.55 0.5 0.5 0.45 0.55 0.5 0.45 0.5 0.35 0.5 0.55 0.45 0.45 0.45 0.5 0.4 0.55 0.4 0.45 0.5 0.45 0.55 0.45 0.55 0.45 0.45 0.5 0.6 0.45 0.55 0.5 0.4 0.4 0.6 0.55 0.4 0.45 0.4 0.6 0.45 0.55 0.55 0.6 0.45 0.45 0.5 0.45 0.5 0.45 0.4 0.5 0.45 0.4 0.65 0.55 0.5 0.55 0.6 0.35 0.55 0.45 0.6 0.5 0.45 0.5 0.45 0.4 0.6 0.65 0.45 0.45 0.45 0.45 0.4 0.4 0.55 0.65 0.5 0.55 0.55 0.6 0.4 0.5 0.4 0.4 0.45 0.6 0.6 0.55 0.55 0.6 0.5 0.5 0.35 0.55 0.5 0.45 0.65 0.6 0.6 0.45 0.4 0.45 0.5 0.45 0.5 0.5 0.55 0.6 0.45 0.45 0.5 0.4 0.4 0.45 0.4 0.4 0.55 0.6 0.45 0.4 0.55 0.4 0.4 0.55 0.4 0.6 0.45 0.5 0.6 0.5 0.45 0.4 0.55 0.45 0.5 0.3 0.5 0.55 0.45 0.4 0.45 0.6 0.6 0.5 0.5 0.35 0.5 0.5 0.55 0.55 0.55 0.55 0.5 0.5 0.4 0.3 0.5 0.5 0.5 0.6 0.5 0.55 0.5 0.35 0.55 0.55 0.5 0.45 0.45 0.55 0.45 0.55 0.55 0.5 0.4 0.45 0.55 0.4 0.6 0.5 0.45 0.55 0.5 0.5 0.55 0.65 0.5 0.5 0.5 0.55 0.6 0.35 0.55 0.55 0.55 0.45 0.6 0.55 0.55 0.35 0.45 0.6 0.55 0.45 0.45 0.55 0.55 0.45 0.45 0.4 0.5 0.4 0.45 0.4 0.55 0.6 0.45 0.5 0.6 0.6 0.5 0.45 0.6 0.4 0.55 0.5 0.55 0.45 0.5 0.5 0.55 0.65 0.45 0.5 0.55 0.45 0.45 0.55 0.45 0.5 0.55 0.5 0.6 0.5 0.5 0.5 0.65 0.35 0.45 0.4 0.45 0.45 0.45 0.55 0.6 0.5 0.35 0.45 0.6 0.45 0.35 0.55 0.6 0.55 0.45 0.4 0.65 0.55 0.45 0.4 0.5 0.55 0.6 0.45 0.6 0.45 0.45 0.5 0.5 0.55 0.4 0.55 0.55 0.5 0.65 0.45 0.5 0.6 0.5 0.5 0.45 0.45 0.6 0.45 0.5 0.5 0.45 0.5 0.5 0.55 0.5 0.5 0.4 0.35 0.4 0.45 0.5 0.55 0.55 0.5 0.5 0.6 0.45 0.45 0.45 0.55 0.45 0.65 0.5 0.45 0.5 0.45 0.45 0.5 0.6 0.45 0.4 0.55 0.5 0.5 0.5 0.55 0.55 0.65 0.4 0.45 0.45 0.45 0.5 0.45 0.5 0.55 0.5 0.55 0.45 0.55 0.5 0.55 0.6 0.45 0.6 0.45 0.55 0.4 0.6 0.55 0.55 0.4 0.45 0.5 0.55 0.5 0.5 0.5 0.4 0.55 0.45 0.55 0.45 0.45 0.55 0.45 0.45 0.5 0.6 0.4 0.45 0.55 0.45 0.6 0.5 0.5 0.3 0.45 0.55 0.5 0.55 0.35 0.4 0.45 0.4 0.6 0.6 0.5 0.5 0.6 0.5 0.45 0.45 0.55 0.55 0.6 0.5 0.7 0.55 0.5 0.4 0.6 0.5 0.5 0.55 0.5 0.4 0.55 0.35 0.5 0.55 0.3 0.5 0.5 0.65 0.45 0.55 0.4 0.5 0.45 0.45 0.5 0.5 0.4 0.5 0.45 0.45 0.6 0.55 0.45 0.65 0.55 0.6 0.55 0.5 0.5 0.5 0.5 0.45 0.5 0.5 0.45 0.65 0.5 0.5 0.4 0.6 0.4 0.45 0.6 0.55 0.5 0.55 0.4 0.65 0.5 0.45 0.5 0.5 0.5 0.55 0.6 0.4 0.5 0.55 0.6 0.45 0.45 0.6 0.5 0.55 0.45 0.65 0.55 0.4 0.3 0.5 0.55 0.55 0.45 0.55 0.6 0.55 0.55 0.45 0.4 0.5 0.5 0.5 0.45 0.55 0.5 0.45 0.5 0.6 0.55 0.55 0.55 0.45 0.45 0.55 0.55 0.4 0.4 0.4 0.65 0.55 0.45 0.45 0.45 0.55 0.55 0.5 0.55 0.45 0.55 0.55 0.65 0.5 0.5 0.5 0.45 0.45 0.55 0.5 0.5 0.55 0.5 0.5 0.5 0.45 0.45 0.6 0.5 0.5 0.5 0.35 0.45 0.4 0.5 0.45 0.55 0.6 0.4 0.45 0.45 0.55 0.55 0.6 0.45 0.5 0.55 0.45 0.55 0.45 0.5 0.55 0.5 0.55 0.4 0.4 0.6 0.6 0.45 0.35 0.45 0.55 0.4 0.5 0.55 0.35 0.4 0.55 0.6 0.4 0.5 0.45 0.5 0.4 0.45 0.45 0.65 0.55 0.45 0.4 0.35 0.5 0.55 0.5 0.6 0.55 0.5 0.5 0.5 0.6 0.5 0.4 0.4 0.45 0.6 0.45 0.6 0.6 0.6 0.5 0.5 0.55 0.6 0.45 0.4 0.5 0.55 0.35 0.5 0.5 0.45 0.6 0.5 0.45 0.45 0.45 0.4 0.45 0.45 0.5 0.55 0.6 0.55 0.4 0.55 0.5 0.45 0.55 0.65 0.5 0.6 0.5 0.45 0.5 0.4 0.5 0.5 0.5 0.45 0.5 0.5 0.55 0.4 0.55 0.5 0.45 0.5 0.5 0.45 0.5 0.55 0.55 0.45 0.55 0.5 0.4 0.5 0.45 0.45 0.45 0.6 0.45 0.5 0.5 0.5 0.45 0.6 0.5 0.5 0.4 0.5 0.7 0.6 0.4 0.5 0.5 0.6 0.45 0.5 0.45 0.55 0.5 0.4 0.45 0.5 0.55 0.5 0.4 0.45 0.6 0.4 0.45 0.5 0.45 0.45 0.5 0.55 0.6 0.45 0.6 0.5 0.4 0.5 0.5 0.45 0.45 0.45 0.65 0.45 0.5 0.55 0.55 0.5 0.45 0.5 0.45 0.45 0.55 0.45 0.6 0.6 0.55 0.4 0.55 0.5 0.5 0.55 0.5 
